# Supplementary material for: The Caenorhabditis elegans proteome response to two protective Pseudomonas symbionts
Source: mBio. 2024 Feb 27;15(4):e03463-23. doi: 10.1128/mbio.03463-23 (PMC11005407; doi:10.1128/mbio.03463-23)
Supplement: Table S3 — Raw data and statistical analyses of proteome data set. [file mbio.03463-23-s0004.xlsx]

## Sheet: Caption
Sheet name:
C.elegans	contains the filtered and annotated C. elegans proteome data and results of the statistical analysis:
	UniProt Accession	Accession number of the master protein identification
	Description	UniProt entry description of the master protein identification
	Protein Group (PG) Members	All possible proteins identified with high confidence (FDR 1%) based on the peptide evidence under strict parsimony principles
	PG Descriptions
	Gene Name
	Protein Group Gene Names
	WormBase Gene IDs
	Log2_LFI_KK04_OP50	log2 transformed MS1-intensity based label-free quantification values
	Log2_LFI_KK10_OP50
	Log2_LFI_KK16_OP50
	Log2_LFI_KK29_OP50
	Log2_LFI_KK01_MYB11
	Log2_LFI_KK08_MYB11
	Log2_LFI_KK09_MYB11
	Log2_LFI_KK13avg_MYB11
	Log2_LFI_KK15_MYB115
	Log2_LFI_KK27_MYB115
	Log2_LFI_KK28_MYB115
	Log2_LFI_KK30_MYB115
	Gene Ontology (biological process)	Annotations based on UniProt
	Gene Ontology (cellular component)
	Gene Ontology (molecular function)
	Gene Ontology (GO)
	Gene Ontology IDs
	Protein families
	Keywords	UniProt Keywords
	WormBase	WormBase IDs
	Exp. q-value	Identification FDR
	Sum PEP Score	Probability that an observed PSM is a random event
	Coverage [%]	Sequence coverage of the master protein ID
	# AAs	Number of amino acids
	MW [kDa]	molecular weight
	calc. pI	isoelectric point
	Score Sequest HT	Identification score from search algorithm
	# Unique Peptides	Number of unique peptides used for quantification
	# Peptides	Number of peptides
	# Razor Peptides	Peptides shared between protein groups used for quantification
	# PSMs	Number of peptide spectrum matches
	Log2 Difference (PFMYB115-OP50)	quantitative difference between conditions in log2 space
	Log2 Difference (PLMYB11-OP50)	PFMYB115 = Pseudomonas fluorescens MYb115; PLMYB11 = Pseudomonas lurida MYb11; OP50 = E. coli OP50
	Log2 Difference (PLMYB11-PFMYb115)
	´-Log ANOVA p value	Results of statistical analysis of the dataset
	ANOVA q-value	Permutation based FDR
	ANOVA Significant
	Significant pairs _Tukey´s HSD post-hoc	PFMYB115 = Pseudomonas fluorescens MYb115; PLMYB11 = Pseudomonas lurida MYb11; OP50 = E. coli OP50
	Imputed -Log ANOVA p value	Results of statistical analysis of the dataset after imputation of missing values
	Imputed ANOVA q-value	Permutation based FDR
	Imputed ANOVA Significant
	Imputed Significant pairs_Tukey´s HSD post-hoc	PFMYB115 = Pseudomonas fluorescens MYb115; PLMYB11 = Pseudomonas lurida MYb11; OP50 = E. coli OP50
	UniProt Accession
	Description
	Protein Group (PG) Members
	PG Descriptions
	Gene Name
	Protein Group Gene Names
	WormBase Gene IDs
RawDataset	contains the complete, unprocessed output of the database search
Bacteria	contains the filtered out bacterial protein identified in the database search

## Sheet: C.elegans
UniProt Accession	Description	Protein Group (PG) Members	PG Descriptions	Gene Name	Protein Group Gene Names	WormBase Gene IDs	Log2_LFI_KK04_OP50	Log2_LFI_KK10_OP50	Log2_LFI_KK16_OP50	Log2_LFI_KK29_OP50	Log2_LFI_KK01_MYB11	Log2_LFI_KK08_MYB11	Log2_LFI_KK09_MYB11	Log2_LFI_KK13avg_MYB11	Log2_LFI_KK15_MYB115	Log2_LFI_KK27_MYB115	Log2_LFI_KK28_MYB115	Log2_LFI_KK30_MYB115	Gene Ontology (biological process)	Gene Ontology (cellular component)	Gene Ontology (molecular function)	Gene Ontology (GO)	Gene Ontology IDs	Protein families	Keywords	WormBase	Exp. q-value	Sum PEP Score	Coverage [%]	# AAs	MW [kDa]	calc. pI	Score Sequest HT	# Unique Peptides	# Peptides	# Razor Peptides	# PSMs	Log2 Difference (PFMYB115-OP50)	Log2 Difference (PLMYB11-OP50)	Log2 Difference (PLMYB11-PFMYb115)	´-Log ANOVA p value	ANOVA q-value	ANOVA Significant	Significant pairs _Tukey´s HSD post-hoc	Imputed -Log ANOVA p value	Imputed ANOVA q-value	Imputed ANOVA Significant	Imputed Significant pairs_Tukey´s HSD post-hoc	UniProt Accession
G5EEV5	5C820 OS=Caenorhabditis elegans OX=6239 GN=pud-3 PE=1 SV=1	G5EEV5	5C820 OS=Caenorhabditis elegans OX=6239 GN=pud-3 PE=1 SV=1	pud-3	pud-3	WBGene00017501	22.1015	22.0789	22.2302	21.4015	28.0401	27.9203	27.7517	27.8142	26.1984	26.3222	26.204	24.6971							Proteomics identification;Reference proteome	F15E11.15	0	126.406	70	172	19.4	8.13	409.76	9	9	0	152	3.9024	5.92855	2.02615	6.83705	0	+	PFMYB115_OP50;PLMYB11_OP50;PLMYB11_PFMYB115	6.83699	0	+	PFMYB115_OP50;PLMYB11_OP50;PLMYB11_PFMYB115	G5EEV5
Q18801	GDP-mannose 4,6 dehydratase 1 OS=Caenorhabditis elegans OX=6239 GN=bre-1 PE=1 SV=3	Q18801;O45583;UPI000CF609B4	GDP-mannose 4,6 dehydratase 1 OS=Caenorhabditis elegans OX=6239 GN=bre-1 PE=1 SV=3;GDP-mannose 4,6 dehydratase 2 OS=Caenorhabditis elegans OX=6239 GN=gmd-2 PE=1 SV=1;status=active	bre-1	bre-1;gmd-2	WBGene00000266	24.6153	24.7492	25.1214	24.8191	25.7234	25.6403	25.6757	25.4738	22.7182	22.6584	23.2243	22.7161	de novo' GDP-L-fucose biosynthetic process [GO:0042351];endoplasmic reticulum unfolded protein response [GO:0030968];GDP-L-fucose biosynthetic process [GO:0042350];GDP-mannose metabolic process [GO:0019673];response to toxic substance [GO:0009636]	endoplasmic reticulum [GO:0005783];sarcomere [GO:0030017];striated muscle dense body [GO:0055120]	GDP-mannose 4,6-dehydratase activity [GO:0008446]	endoplasmic reticulum [GO:0005783];GDP-mannose 4,6-dehydratase activity [GO:0008446];'de novo' GDP-L-fucose biosynthetic process [GO:0042351];endoplasmic reticulum unfolded protein response [GO:0030968];GDP-L-fucose biosynthetic process [GO:0042350];GDP-mannose 4,6-dehydratase activity [GO:0008446];GDP-mannose metabolic process [GO:0019673];GDP-mannose metabolic process [GO:0019673]";response to …	GO:0005783;GO:0008446;GO:0009636;GO:0019673;GO:0030017;GO:0030968;GO:0042350;GO:0042351;GO:0055120	NAD(P)-dependent epimerase/dehydratase family;GDP-mannose 4,6-dehydratase subfamily	Alternative splicing;Insecticide resistance;Lyase;NADP;Reference proteome	C53B4.7a [Q18801-2];C53B4.7b [Q18801-1];C53B4.7c [Q18801-3];C53B4.7d [Q18801-4];C53B4.7e [Q18801-5];F56H6.5	0	108.686	39	399	44.5	6.42	178.29	11	11	0	91	-1.997	0.80205	2.79905	7.41137	0	+	OP50_PFMYB115;PLMYB11_PFMYB115;PLMYB11_OP50	7.41164	0	+	OP50_PFMYB115;PLMYB11_PFMYB115;PLMYB11_OP50	Q18801
Q20974	CHK domain-containing protein OS=Caenorhabditis elegans OX=6239 GN=CELE_F58B4.5 PE=1 SV=1	Q20974	CHK domain-containing protein OS=Caenorhabditis elegans OX=6239 GN=CELE_F58B4.5 PE=1 SV=1	CELE_F58B4.5	CELE_F58B4.5	WBGene00010238	26.7771	26.3101	26.4738	26.5609	NaN	25.792	25.6676	24.9539	20.4375	19.9882	20.6714	19.6731							Proteomics identification;Reference proteome	F58B4.5	0	5.832	5	423	48.7	5.14	1.63	2	2	0	4	-6.33792	-1.05931	5.27862	7.63724	0	+	PLMYB11_PFMYB115;OP50_PFMYB115;OP50_PLMYB11	1.93998	0.0235026	+	OP50_PFMYB115	Q20974
Q19891	Lipase_3 domain-containing protein OS=Caenorhabditis elegans OX=6239 GN=CELE_F28H7.3 PE=1 SV=1	Q19891	Lipase_3 domain-containing protein OS=Caenorhabditis elegans OX=6239 GN=CELE_F28H7.3 PE=1 SV=1	CELE_F28H7.3	CELE_F28H7.3	WBGene00009237	20.6186	20.9742	20.4972	20.9316	23.3239	24.6209	24.5404	24.848	23.155	22.654	23.1063	22.6141	lipid metabolic process [GO:0006629]			lipid metabolic process [GO:0006629]	GO:0006629		Proteomics identification;Reference proteome;Signal	F28H7.3	0	145.549	47	294	32.5	7.02	112.49	11	11	0	61	2.12695	3.5779	1.45095	5.32046	0.000470588	+	PFMYB115_OP50;PLMYB11_OP50;PLMYB11_PFMYB115	5.32046	0.000444444	+	PFMYB115_OP50;PLMYB11_OP50;PLMYB11_PFMYB115	Q19891
P55155	Vitellogenin-1 OS=Caenorhabditis elegans OX=6239 GN=vit-1 PE=1 SV=2	P55155	Vitellogenin-1 OS=Caenorhabditis elegans OX=6239 GN=vit-1 PE=1 SV=2	vit-1	vit-1	WBGene00006925	25.0062	25.141	26.5898	25.3511	28.8203	28.7708	29.0375	28.6355	28.6251	28.8799	28.632	28.2625		extracellular region [GO:0005576]	lipid transporter activity [GO:0005319];nutrient reservoir activity [GO:0045735]	extracellular region [GO:0005576];lipid transporter activity [GO:0005319];nutrient reservoir activity [GO:0045735]	GO:0005319;GO:0005576;GO:0045735		Disulfide bond;Glycoprotein;Reference proteome;Secreted;Signal;Storage protein	K09F5.2	0	1683.72	71	1616	187.9	6.93	6384.13	38	121	0	2958	3.07785	3.294	0.21615	5.37115	0.0005	+	PFMYB115_OP50;PLMYB11_OP50	5.37111	0.000470588	+	PFMYB115_OP50;PLMYB11_OP50	P55155
G5EBF3	Protein Up-regulated in Daf-2(Gf) OS=Caenorhabditis elegans OX=6239 GN=pud-2.1 PE=1 SV=1	G5EBF3	Protein Up-regulated in Daf-2(Gf) OS=Caenorhabditis elegans OX=6239 GN=pud-2.1 PE=1 SV=1	pud-2.1	pud-2.1	WBGene00017490;WBGene00017500	23.654	23.7182	24.6486	23.0805	27.5315	28.0813	28.003	28.0401	27.6931	26.9316	26.7517	26.2661							3D-structure;Proteomics identification;Reference proteome	F15E11.1;F15E11.14	0	129.378	71	154	17.4	6.52	393.21	12	12	0	176	3.1353	4.13865	1.00335	5.39726	0.000533333	+	PFMYB115_OP50;PLMYB11_OP50	5.39725	0.0005	+	PFMYB115_OP50;PLMYB11_OP50	G5EBF3
Q17693	Probable methylenetetrahydrofolate reductase OS=Caenorhabditis elegans OX=6239 GN=mthf-1 PE=3 SV=2	Q17693	Probable methylenetetrahydrofolate reductase OS=Caenorhabditis elegans OX=6239 GN=mthf-1 PE=3 SV=2	mthf-1	mthf-1	WBGene00015512	25.3444	25.4008	24.9539	24.7389	23.0967	23.6649	23.3239	23.8764	22.5498	22.6119	22.5823	23.0224	methionine biosynthetic process [GO:0009086];tetrahydrofolate interconversion [GO:0035999]	cytosol [GO:0005829]	FAD binding [GO:0071949];methylenetetrahydrofolate reductase (NAD(P)H) activity [GO:0004489];methylenetetrahydrofolate reductase NADH activity [GO:0106312];methylenetetrahydrofolate reductase NADPH activity [GO:0106313]	cytosol [GO:0005829];FAD binding [GO:0071949];methionine biosynthetic process [GO:0009086];methylenetetrahydrofolate reductase (NAD(P)H) activity [GO:0004489];methylenetetrahydrofolate reductase NADH activity [GO:0106312];methylenetetrahydrofolate reductase NADPH activity [GO:0106313];tetrahydrofolate interconversion [GO:0035999]	GO:0004489;GO:0005829;GO:0009086;GO:0035999;GO:0071949;GO:0106312;GO:0106313	Methylenetetrahydrofolate reductase family	Alternative splicing;FAD;Flavoprotein;NADP;Oxidoreductase;Phosphoprotein;Reference proteome	C06A8.1a [Q17693-1];C06A8.1b [Q17693-2]	0	172.349	36	663	75.4	5.41	187.05	18	19	1	120	-2.4179	-1.61903	0.798875	5.41354	0.000571429	+	PLMYB11_PFMYB115;OP50_PFMYB115;OP50_PLMYB11	5.41357	0.000533333	+	PLMYB11_PFMYB115;OP50_PFMYB115;OP50_PLMYB11	Q17693
Q9XXI9	DNA replication licensing factor MCM2 OS=Caenorhabditis elegans OX=6239 GN=mcm-2 PE=1 SV=1	Q9XXI9	DNA replication licensing factor MCM2 OS=Caenorhabditis elegans OX=6239 GN=mcm-2 PE=1 SV=1	mcm-2	mcm-2	WBGene00003154	22.2125	22.3129	22.5961	22.3484	24.0359	23.9847	23.7077	23.9406	23.1143	22.8113	23.3645	22.9477	DNA unwinding involved in DNA replication [GO:0006268];double-strand break repair via break-induced replication [GO:0000727];mitotic DNA replication initiation [GO:1902975];negative regulation of DNA helicase activity [GO:1905775];regulation of DNA-templated DNA replication initiation [GO:0030174]	condensed chromosome [GO:0000793];MCM complex [GO:0042555];nucleus [GO:0005634];pronucleus [GO:0045120]	ATP binding [GO:0005524];ATP hydrolysis activity [GO:0016887];DNA helicase activity [GO:0003678];metal ion binding [GO:0046872];single-stranded DNA binding [GO:0003697]	ATP binding [GO:0005524];ATP hydrolysis activity [GO:0016887];condensed chromosome [GO:0000793];DNA helicase activity [GO:0003678];DNA unwinding involved in DNA replication [GO:0006268];double-strand break repair via break-induced replication [GO:0000727];MCM complex [GO:0042555];metal ion binding [GO:0046872];mitotic DNA replication initiation [GO:1902975];negative regulation of DNA helicase act…	GO:0000727;GO:0000793;GO:0003678;GO:0003697;GO:0005524;GO:0005634;GO:0006268;GO:0016887;GO:0030174;GO:0042555;GO:0045120;GO:0046872;GO:1902975;GO:1905775	MCM family	ATP-binding;DNA replication;DNA-binding;Helicase;Hydrolase;Metal-binding;Nucleotide-binding;Nucleus;Proteomics identification;Reference proteome;Zinc	Y17G7B.5a	0	189.677	39	881	99.3	5.1	141.6	29	29	0	116	0.691975	1.54975	0.857775	5.46825	0.000615385	+	PFMYB115_OP50;PLMYB11_OP50;PLMYB11_PFMYB115	5.46832	0.000571429	+	PFMYB115_OP50;PLMYB11_OP50;PLMYB11_PFMYB115	Q9XXI9
Q9N4J2	Vitellogenin-3 OS=Caenorhabditis elegans OX=6239 GN=vit-3 PE=1 SV=1	Q9N4J2	Vitellogenin-3 OS=Caenorhabditis elegans OX=6239 GN=vit-3 PE=1 SV=1	vit-3	vit-3	WBGene00006927	24.5463	24.4676	26.1352	24.6865	28.5718	28.4314	28.2535	28.5426	27.8916	27.8264	28.1263	27.4473		extracellular region [GO:0005576]	lipid transporter activity [GO:0005319];nutrient reservoir activity [GO:0045735]	extracellular region [GO:0005576];lipid transporter activity [GO:0005319];nutrient reservoir activity [GO:0045735]	GO:0005319;GO:0005576;GO:0045735		Disulfide bond;Glycoprotein;Reference proteome;Secreted;Signal;Storage protein	F59D8.1	0	1883.1	70	1603	186.4	6.9	7827.79	11	135	12	3584	2.864	3.49092	0.626925	5.12539	0.000631579	+	PFMYB115_OP50;PLMYB11_OP50	5.12534	0.000347826	+	PFMYB115_OP50;PLMYB11_OP50	Q9N4J2
P18947	Vitellogenin-4 OS=Caenorhabditis elegans OX=6239 GN=vit-4 PE=1 SV=3	P18947	Vitellogenin-4 OS=Caenorhabditis elegans OX=6239 GN=vit-4 PE=1 SV=3	vit-4	vit-4	WBGene00006928	29.0609	29.0057	30.2422	29.3787	32.6608	32.463	32.5366	32.5203	32.7373	32.7553	32.8271	32.325		extracellular region [GO:0005576]	lipid transporter activity [GO:0005319];nutrient reservoir activity [GO:0045735]	extracellular region [GO:0005576];lipid transporter activity [GO:0005319];nutrient reservoir activity [GO:0045735]	GO:0005319;GO:0005576;GO:0045735		Disulfide bond;Glycoprotein;Reference proteome;Secreted;Signal;Storage protein	F59D8.2	0	1861.13	70	1603	186.2	7.01	7795.91	12	136	155	3594	3.2393	3.1233	-0.116	6.2435	0.000666667	+	PLMYB11_OP50;PFMYB115_OP50	6.24356	0.000666667	+	PLMYB11_OP50;PFMYB115_OP50	P18947
Q19057	Acyl CoA DeHydrogenase OS=Caenorhabditis elegans OX=6239 GN=acdh-12 PE=1 SV=1	Q19057	Acyl CoA DeHydrogenase OS=Caenorhabditis elegans OX=6239 GN=acdh-12 PE=1 SV=1	acdh-12	acdh-12	WBGene00017125	27.3324	27.2445	28.189	27.341	25.7695	25.7077	25.5551	25.6971	25.7155	25.5374	25.7871	25.7945	metabolic process [GO:0008152]	mitochondrion [GO:0005739]	acyl-CoA dehydrogenase activity [GO:0003995];fatty-acyl-CoA binding [GO:0000062];flavin adenine dinucleotide binding [GO:0050660];very-long-chain-acyl-CoA dehydrogenase activity [GO:0017099]	acyl-CoA dehydrogenase activity [GO:0003995];fatty-acyl-CoA binding [GO:0000062];flavin adenine dinucleotide binding [GO:0050660];metabolic process [GO:0008152];mitochondrion [GO:0005739];very-long-chain-acyl-CoA dehydrogenase activity [GO:0017099]	GO:0000062;GO:0003995;GO:0005739;GO:0008152;GO:0017099;GO:0050660	Acyl-CoA dehydrogenase family	FAD;Flavoprotein;Oxidoreductase;Proteomics identification;Reference proteome	E04F6.5a	0	227.907	50	613	66.1	8.44	497.69	26	26	0	267	-1.8181	-1.84437	-0.026275	5.23847	0.000666667	+	OP50_PLMYB11;OP50_PFMYB115	5.23841	0.0004	+	OP50_PLMYB11;OP50_PFMYB115	Q19057
P34528	Putative serine protease K12H4.7 OS=Caenorhabditis elegans OX=6239 GN=K12H4.7 PE=3 SV=2	P34528	Putative serine protease K12H4.7 OS=Caenorhabditis elegans OX=6239 GN=K12H4.7 PE=3 SV=2	K12H4.7	K12H4.7	WBGene00019682	24.7995	24.7945	24.9088	24.8385	26.0317	25.9955	26.0854	26.0359	24.7543	25.1681	24.5404	25.0105	innate immune response [GO:0045087];proteolysis [GO:0006508]		dipeptidyl-peptidase activity [GO:0008239];serine-type peptidase activity [GO:0008236]	dipeptidyl-peptidase activity [GO:0008239];innate immune response [GO:0045087];proteolysis [GO:0006508];serine-type peptidase activity [GO:0008236]	GO:0006508;GO:0008236;GO:0008239;GO:0045087	Peptidase S28 family	Alternative splicing;Glycoprotein;Hydrolase;Protease;Reference proteome;Serine protease;Signal	K12H4.7a [P34528-1];K12H4.7b [P34528-2]	0	175.483	28	510	56.5	6.28	335.75	10	10	0	148	0.033	1.2018	1.1688	5.46946	0.000666667	+	PLMYB11_OP50;PLMYB11_PFMYB115	5.46945	0.000615385	+	PLMYB11_OP50;PLMYB11_PFMYB115	P34528
P91316	Infection Response protein OS=Caenorhabditis elegans OX=6239 GN=irg-3 PE=1 SV=1	P91316;A0A0M7REP5;A0A0M7RF66	Infection Response protein OS=Caenorhabditis elegans OX=6239 GN=irg-3 PE=1 SV=1;Infection Response protein OS=Caenorhabditis elegans OX=6239 GN=irg-3 PE=1 SV=1;Infection Response protein OS=Caenorhabditis elegans OX=6239 GN=irg-3 PE=1 SV=1	irg-3	irg-3	WBGene00018760	19.2255	17.5878	18.6488	17.92	22.6628	22.3266	22.3045	22.4576	20.2989	19.6024	20.1581	20.4476	innate immune response [GO:0045087]			innate immune response [GO:0045087]	GO:0045087		Proteomics identification;Reference proteome;Signal	F53E10.4a;F53E10.4b;F53E10.4c	0	30.419	21	220	24.3	4.64	51.39	3	3	0	21	1.78122	4.09235	2.31113	5.53175	0.000727273	+	PFMYB115_OP50;PLMYB11_OP50;PLMYB11_PFMYB115	5.5317	0.000666667	+	PFMYB115_OP50;PLMYB11_OP50;PLMYB11_PFMYB115	P91316
Q9UAV8	Fatty Acid CoA Synthetase family OS=Caenorhabditis elegans OX=6239 GN=acs-1 PE=1 SV=1	Q9UAV8;Q5TKA4;Q5TKA3	Fatty Acid CoA Synthetase family OS=Caenorhabditis elegans OX=6239 GN=acs-1 PE=1 SV=1;Fatty Acid CoA Synthetase family OS=Caenorhabditis elegans OX=6239 GN=acs-1 PE=1 SV=1;Fatty Acid CoA Synthetase family OS=Caenorhabditis elegans OX=6239 GN=acs-1 PE=1 SV=1	acs-1	acs-1	WBGene00018488	22.7286	22.5846	23.0275	22.3884	24.0443	24.1174	24.1946	24.0105	23.7895	23.4676	23.391	23.5869	establishment or maintenance of epithelial cell apical/basal polarity [GO:0045197];fatty acid metabolic process [GO:0006631]		medium-chain fatty acid-CoA ligase activity [GO:0031956]	establishment or maintenance of epithelial cell apical/basal polarity [GO:0045197];fatty acid metabolic process [GO:0006631];medium-chain fatty acid-CoA ligase activity [GO:0031956]	GO:0006631;GO:0031956;GO:0045197	ATP-dependent AMP-binding enzyme family	Proteomics identification;Reference proteome	F46E10.1a;F46E10.1b;F46E10.1c	0	160.202	38	623	70.4	6.49	188.15	19	19	0	96	0.876475	1.40943	0.53295	5.06602	0.000761905	+	PFMYB115_OP50;PLMYB11_OP50;PLMYB11_PFMYB115	5.06611	0.00048	+	PFMYB115_OP50;PLMYB11_OP50;PLMYB11_PFMYB115	Q9UAV8
P34552	Apoptosis-linked gene 2-interacting protein X 1 OS=Caenorhabditis elegans OX=6239 GN=alx-1 PE=2 SV=3	P34552	Apoptosis-linked gene 2-interacting protein X 1 OS=Caenorhabditis elegans OX=6239 GN=alx-1 PE=2 SV=3	alx-1	alx-1	WBGene00007010	23.5754	23.5165	23.2288	23.1488	22.9388	22.6074	22.8034	22.8746	21.7756	22.1047	21.7471	21.7056	endocytic recycling [GO:0032456];endosome organization [GO:0007032];mitotic cytokinesis [GO:0000281];multivesicular body sorting pathway [GO:0071985];protein localization to organelle [GO:0033365];regulation of protein catabolic process [GO:0042176]	basolateral plasma membrane [GO:0016323];cytoplasmic vesicle [GO:0031410];endosome [GO:0005768];multivesicular body [GO:0005771];organelle [GO:0043226];recycling endosome [GO:0055037]	Notch binding [GO:0005112];protein C-terminus binding [GO:0008022]	basolateral plasma membrane [GO:0016323];cytoplasmic vesicle [GO:0031410];endocytic recycling [GO:0032456];endosome [GO:0005768];endosome organization [GO:0007032];mitotic cytokinesis [GO:0000281];multivesicular body [GO:0005771];multivesicular body sorting pathway [GO:0071985];Notch binding [GO:0005112];organelle [GO:0043226];protein C-terminus binding [GO:0008022];protein localization to organe…	GO:0000281;GO:0005112;GO:0005768;GO:0005771;GO:0007032;GO:0008022;GO:0016323;GO:0031410;GO:0032456;GO:0033365;GO:0042176;GO:0043226;GO:0055037;GO:0071985		Alternative splicing;Reference proteome	R10E12.1a [P34552-2];R10E12.1b [P34552-1];R10E12.1c [P34552-3];R10E12.1d [P34552-4]	0	82.387	20	882	98.2	6.58	91.36	12	12	0	57	-1.53412	-0.561325	0.9728	5.57541	0.0008	+	PLMYB11_PFMYB115;OP50_PFMYB115;OP50_PLMYB11	5.57555	0.000727273	+	PLMYB11_PFMYB115;OP50_PFMYB115;OP50_PLMYB11	P34552
G5EDJ6	Auxilin OS=Caenorhabditis elegans OX=6239 GN=dnj-25 PE=1 SV=1	G5EDJ6;A0A486WXP9;D7SFQ5;D7SFQ6	Auxilin OS=Caenorhabditis elegans OX=6239 GN=dnj-25 PE=1 SV=1;J domain-containing protein OS=Caenorhabditis elegans OX=6239 GN=dnj-25 PE=1 SV=1;J domain-containing protein OS=Caenorhabditis elegans OX=6239 GN=dnj-25 PE=1 SV=1;J domain-containing protein OS=Caenorhabditis elegans OX=6239 GN=dnj-25 PE=1 SV=1	dnj-25	dnj-25	WBGene00001043	23.239	23.019	23.391	22.8442	22.6409	22.0918	21.8385	22.1673	19.9316	20.2764	20.3101	20.4775	clathrin coat disassembly [GO:0072318];clathrin-dependent endocytosis [GO:0072583];receptor-mediated endocytosis [GO:0006898]	cytoplasm [GO:0005737];intracellular membrane-bounded organelle [GO:0043231];vesicle [GO:0031982]	clathrin binding [GO:0030276]	clathrin binding [GO:0030276];clathrin coat disassembly [GO:0072318];clathrin-dependent endocytosis [GO:0072583];cytoplasm [GO:0005737];intracellular membrane-bounded organelle [GO:0043231];receptor-mediated endocytosis [GO:0006898];vesicle [GO:0031982]	GO:0005737;GO:0006898;GO:0030276;GO:0031982;GO:0043231;GO:0072318;GO:0072583		Proteomics identification;Reference proteome	W07A8.3a;W07A8.3b;W07A8.3c;W07A8.3d	0	19.716	7	784	86.5	6.58	7.68	5	5	0	12	-2.8744	-0.938675	1.93572	6.42097	0.0008	+	PLMYB11_PFMYB115;OP50_PFMYB115;OP50_PLMYB11	6.42095	0.001	+	PLMYB11_PFMYB115;OP50_PFMYB115;OP50_PLMYB11	G5EDJ6
Q93871	Equilibrative Nucleoside Transporter OS=Caenorhabditis elegans OX=6239 GN=ent-2 PE=1 SV=1	Q93871	Equilibrative Nucleoside Transporter OS=Caenorhabditis elegans OX=6239 GN=ent-2 PE=1 SV=1	ent-2	ent-2	WBGene00010701	20.7553	20.7553	20.654	20.5356	NaN	21.0559	21.2535	21.7389	NaN	18.0532	18.7731	18.3581	regulation of biological quality [GO:0065008]	integral component of membrane [GO:0016021];plasma membrane [GO:0005886]	nucleoside transmembrane transporter activity [GO:0005337]	integral component of membrane [GO:0016021];nucleoside transmembrane transporter activity [GO:0005337];plasma membrane [GO:0005886];regulation of biological quality [GO:0065008]	GO:0005337;GO:0005886;GO:0016021;GO:0065008	SLC29A/ENT transporter (TC 2.A.57) family	Membrane;Proteomics identification;Reference proteome;Transmembrane;Transmembrane helix;Transport	K09A9.3	0	10.437	6	450	50.5	6.6	6.2	2	3	1	9	-2.28025	0.674383	2.95463	5.06861	0.0008	+	OP50_PFMYB115;PLMYB11_PFMYB115;PLMYB11_OP50	1.14418	0.0908618			Q93871
Q23534	Putative acid phosphatase 1 OS=Caenorhabditis elegans OX=6239 GN=acp-1 PE=1 SV=2	Q23534	Putative acid phosphatase 1 OS=Caenorhabditis elegans OX=6239 GN=acp-1 PE=1 SV=2	acp-1	acp-1	WBGene00022770	25.3066	25.1055	25.0854	25.2607	23.1472	23.0088	22.8651	23.0641	23.6865	23.6865	23.867	24.5404	dephosphorylation [GO:0016311]	integral component of membrane [GO:0016021]	acid phosphatase activity [GO:0003993];phosphatase activity [GO:0016791]	acid phosphatase activity [GO:0003993];dephosphorylation [GO:0016311];integral component of membrane [GO:0016021];phosphatase activity [GO:0016791]	GO:0003993;GO:0016021;GO:0016311;GO:0016791	Histidine acid phosphatase family	Disulfide bond;Glycoprotein;Hydrolase;Membrane;Reference proteome;Signal;Transmembrane;Transmembrane helix	ZK563.6	0	8.678	10	426	48.4	8.18	37.63	3	3	0	30	-1.24445	-2.16825	-0.9238	5.59631	0.000888889	+	PFMYB115_PLMYB11;OP50_PLMYB11;OP50_PFMYB115	5.59646	0.0008	+	PFMYB115_PLMYB11;OP50_PLMYB11;OP50_PFMYB115	Q23534
P18948	Vitellogenin-6 OS=Caenorhabditis elegans OX=6239 GN=vit-6 PE=1 SV=5	P18948	Vitellogenin-6 OS=Caenorhabditis elegans OX=6239 GN=vit-6 PE=1 SV=5	vit-6	vit-6	WBGene00006930	29.8608	29.8564	30.6798	30.0217	31.8829	31.8196	31.8422	31.7731	31.8347	31.8271	31.8271	31.8042	negative regulation of protein oxidation [GO:1904807];negative regulation of reactive oxygen species biosynthetic process [GO:1903427];positive regulation of cholesterol import [GO:1904109]	extracellular region [GO:0005576]	lipid transporter activity [GO:0005319];nutrient reservoir activity [GO:0045735]	extracellular region [GO:0005576];lipid transporter activity [GO:0005319];negative regulation of protein oxidation [GO:1904807];negative regulation of reactive oxygen species biosynthetic process [GO:1903427];nutrient reservoir activity [GO:0045735];positive regulation of cholesterol import [GO:1904109]	GO:0005319;GO:0005576;GO:0045735;GO:1903427;GO:1904109;GO:1904807		Alternative splicing;Direct protein sequencing;Disulfide bond;Glycoprotein;Reference proteome;Secreted;Signal;Storage protein	K07H8.6a [P18948-2];K07H8.6b [P18948-3];K07H8.6c [P18948-1]	0	1668.06	67	1651	193.2	7.23	6923.13	115	115	0	3092	1.7186	1.72478	0.006175	5.64658	0.001	+	PFMYB115_OP50;PLMYB11_OP50	5.64632	0.000888889	+	PFMYB115_OP50;PLMYB11_OP50	P18948
O61882	CHK domain-containing protein OS=Caenorhabditis elegans OX=6239 GN=CELE_F59B1.8 PE=1 SV=2	O61882	CHK domain-containing protein OS=Caenorhabditis elegans OX=6239 GN=CELE_F59B1.8 PE=1 SV=2	CELE_F59B1.8	CELE_F59B1.8	WBGene00019100	20.9024	20.714	20.4576	20.3645	16.7987	16.4544	16.9083	16.6523	NaN	NaN	17.5432	NaN	innate immune response [GO:0045087]			innate immune response [GO:0045087]	GO:0045087		Proteomics identification;Reference proteome	F59B1.8	0	11.599	6	420	47.2	5.15	5.61	2	2	0	6	-3.06643	-3.9062	-0.839775	6.5583	0.001	+	OP50_PLMYB11	6.77442	0	+	OP50_PLMYB11;OP50_PFMYB115	O61882
P06125	Vitellogenin-5 OS=Caenorhabditis elegans OX=6239 GN=vit-5 PE=2 SV=2	P06125	Vitellogenin-5 OS=Caenorhabditis elegans OX=6239 GN=vit-5 PE=2 SV=2	vit-5	vit-5	WBGene00006929	25.8858	25.7363	27.1115	26.3695	29.2736	29.0889	29.099	29.003	29.6798	29.3536	29.7645	29.3088		extracellular region [GO:0005576]	lipid transporter activity [GO:0005319];nutrient reservoir activity [GO:0045735]	extracellular region [GO:0005576];lipid transporter activity [GO:0005319];nutrient reservoir activity [GO:0045735]	GO:0005319;GO:0005576;GO:0045735		Disulfide bond;Reference proteome;Secreted;Signal;Storage protein	C04F6.1	0	1907.11	71	1603	186.3	7.01	7768.23	22	135	0	3555	3.2509	2.84035	-0.41055	5.81745	0.00114286	+	PLMYB11_OP50;PFMYB115_OP50	5.81735	0.001	+	PLMYB11_OP50;PFMYB115_OP50	P06125
G5EFH8	PALP domain-containing protein OS=Caenorhabditis elegans OX=6239 GN=cbs-1 PE=1 SV=1	G5EFH8;H9G2P9	PALP domain-containing protein OS=Caenorhabditis elegans OX=6239 GN=cbs-1 PE=1 SV=1;PALP domain-containing protein OS=Caenorhabditis elegans OX=6239 GN=cbs-1 PE=1 SV=1	cbs-1	cbs-1	WBGene00013866	23.9134	23.8576	24.0609	24.239	25.8504	25.9271	26.1312	26.0547	25.8167	25.6784	26.1814	25.0609	cysteine biosynthetic process [GO:0019344];sulfur compound biosynthetic process [GO:0044272]	cytoplasm [GO:0005737]	cystathionine beta-synthase activity [GO:0004122];cysteine synthase activity [GO:0004124];pyridoxal phosphate binding [GO:0030170]	cystathionine beta-synthase activity [GO:0004122];cysteine biosynthetic process [GO:0019344];cysteine synthase activity [GO:0004124];cytoplasm [GO:0005737];pyridoxal phosphate binding [GO:0030170];sulfur compound biosynthetic process [GO:0044272]	GO:0004122;GO:0004124;GO:0005737;GO:0019344;GO:0030170;GO:0044272		Proteomics identification;Reference proteome	ZC373.1a;ZC373.1b	0	334.749	59	704	76.3	5.91	531.13	31	31	0	226	1.66662	1.97312	0.3065	4.92711	0.0013913	+	PFMYB115_OP50;PLMYB11_OP50	4.9272	0.00103704	+	PFMYB115_OP50;PLMYB11_OP50	G5EFH8
P05690	Vitellogenin-2 OS=Caenorhabditis elegans OX=6239 GN=vit-2 PE=1 SV=5	P05690	Vitellogenin-2 OS=Caenorhabditis elegans OX=6239 GN=vit-2 PE=1 SV=5	vit-2	vit-2	WBGene00006926	29.579	29.5951	30.6629	30.0217	32.1453	32.0349	32.0084	32.0084	31.7692	32.1021	32.1361	31.6713		cytoplasmic vesicle [GO:0031410];extracellular region [GO:0005576];vesicle lumen [GO:0031983];yolk granule [GO:0042718]	lipid transporter activity [GO:0005319];nutrient reservoir activity [GO:0045735]	cytoplasmic vesicle [GO:0031410];extracellular region [GO:0005576];lipid transporter activity [GO:0005319];nutrient reservoir activity [GO:0045735];vesicle lumen [GO:0031983];yolk granule [GO:0042718]	GO:0005319;GO:0005576;GO:0031410;GO:0031983;GO:0042718;GO:0045735		Direct protein sequencing;Disulfide bond;Glycoprotein;Reference proteome;Secreted;Signal;Storage protein	C42D8.2	0	1897.42	74	1613	187.6	6.61	7625.36	48	130	104	3492	1.955	2.08458	0.129575	4.92784	0.00145455	+	PFMYB115_OP50;PLMYB11_OP50	4.92774	0.00107692	+	PFMYB115_OP50;PLMYB11_OP50	P05690
Q17335	Alcohol dehydrogenase class-3 OS=Caenorhabditis elegans OX=6239 GN=H24K24.3 PE=1 SV=1	Q17335	Alcohol dehydrogenase class-3 OS=Caenorhabditis elegans OX=6239 GN=H24K24.3 PE=1 SV=1	H24K24.3	H24K24.3	WBGene00019240	25.4551	25.3578	25.7466	25.3307	25.918	25.9539	25.9825	25.8997	24.5696	24.895	25.0359	24.7945	alcohol metabolic process [GO:0006066];ethanol oxidation [GO:0006069];formaldehyde catabolic process [GO:0046294]	cytoplasm [GO:0005737];cytosol [GO:0005829]	alcohol dehydrogenase activity, zinc-dependent [GO:0004024];S-(hydroxymethyl)glutathione dehydrogenase activity [GO:0051903];S-(hydroxymethyl)glutathione dehydrogenase NAD activity [GO:0106322];S-(hydroxymethyl)glutathione dehydrogenase NADP activity [GO:0106321];zinc ion binding [GO:0008270]	cytoplasm [GO:0005737];alcohol dehydrogenase activity, zinc-dependent [GO:0004024];alcohol metabolic process [GO:0006066];cytosol [GO:0005829];ethanol oxidation [GO:0006069];formaldehyde catabolic process [GO:0046294];S-(hydroxymethyl)glutathione dehydrogenase activity [GO:0051903];S-(hydroxymethyl)glutathione dehydrogenase NAD activity [GO:0106322];S-(hydroxymethyl)glutathione dehydrogenase NADP…	GO:0004024;GO:0005737;GO:0005829;GO:0006066;GO:0006069;GO:0008270;GO:0046294;GO:0051903;GO:0106321;GO:0106322	Class-III subfamily;Zinc-containing alcohol dehydrogenase family	Alternative splicing;Cytoplasm;Metal-binding;NAD;Oxidoreductase;Reference proteome;Zinc	H24K24.3a [Q17335-1];H24K24.3b [Q17335-2]	0	158.079	51	384	41.3	6.38	341.49	18	18	0	186	-0.6488	0.465975	1.11477	4.85355	0.0016	+	OP50_PFMYB115;PLMYB11_PFMYB115;PLMYB11_OP50	4.85355	0.000933333	+	OP50_PFMYB115;PLMYB11_PFMYB115;PLMYB11_OP50	Q17335
Q6A4V9	EGF-like domain-containing protein OS=Caenorhabditis elegans OX=6239 GN=C05D12.3 PE=1 SV=1	Q6A4V9;Q2PJ78	EGF-like domain-containing protein OS=Caenorhabditis elegans OX=6239 GN=C05D12.3 PE=1 SV=1;EGF-like domain-containing protein OS=Caenorhabditis elegans OX=6239 GN=C05D12.3 PE=1 SV=1	C05D12.3	C05D12.3	WBGene00014666	21.3962	21.5404	21.2933	21.3699	22.743	23.0935	23.4298	23.1301	22.6119	22.4996	22.8708	22.1519							Proteomics identification;Reference proteome;Signal	C05D12.3a;C05D12.3c	0	102.416	21	1039	116.8	5.63	93.11	18	18	0	67	1.1336	1.69915	0.56555	4.88502	0.00166667	+	PFMYB115_OP50;PLMYB11_OP50;PLMYB11_PFMYB115	4.88492	0.000965517	+	PFMYB115_OP50;PLMYB11_OP50;PLMYB11_PFMYB115	Q6A4V9
Q9U2I4	U3 small nucleolar RNA-associated protein 25 OS=Caenorhabditis elegans OX=6239 GN=CELE_Y41C4A.9 PE=1 SV=1	Q9U2I4	U3 small nucleolar RNA-associated protein 25 OS=Caenorhabditis elegans OX=6239 GN=CELE_Y41C4A.9 PE=1 SV=1	CELE_Y41C4A.9	CELE_Y41C4A.9	WBGene00012756	18.2279	18.3277	18.8667	18.0265	21.1206	20.2877	20.6453	20.4972	20.0426	20.6364	20.9672	20.1079	maturation of SSU-rRNA from tricistronic rRNA transcript (SSU-rRNA, 5.8S rRNA, LSU-rRNA) [GO:0000462]	nucleolus [GO:0005730];small-subunit processome [GO:0032040]	rRNA binding [GO:0019843];U3 snoRNA binding [GO:0034511]	nucleolus [GO:0005730];maturation of SSU-rRNA from tricistronic rRNA transcript (SSU-rRNA, 5.8S rRNA, LSU-rRNA) [GO:0000462];rRNA binding [GO:0019843];small-subunit processome [GO:0032040];U3 snoRNA binding [GO:0034511]	GO:0000462;GO:0005730;GO:0019843;GO:0032040;GO:0034511	UTP25 family	Proteomics identification;Reference proteome	Y41C4A.9	0	9.46	7	577	66.6	7.18	8.86	3	3	0	10	2.07632	2.2755	0.199175	4.58315	0.00193548	+	PFMYB115_OP50;PLMYB11_OP50	4.58312	0.00126829	+	PFMYB115_OP50;PLMYB11_OP50	Q9U2I4
Q17574	Methionine synthase reductase OS=Caenorhabditis elegans OX=6239 GN=mtrr-1 PE=3 SV=1	Q17574	Methionine synthase reductase OS=Caenorhabditis elegans OX=6239 GN=mtrr-1 PE=3 SV=1	mtrr-1	mtrr-1	WBGene00006510	25.3273	25.2996	24.7441	25.0401	22.9043	22.0983	21.7512	22.1642	22.6649	22.0292	22.0325	23.3511	homocysteine metabolic process [GO:0050667];methionine biosynthetic process [GO:0009086]	cytosol [GO:0005829]	[methionine synthase] reductase activity [GO:0030586];flavin adenine dinucleotide binding [GO:0050660];FMN binding [GO:0010181];oxidoreductase activity [GO:0016491]	[methionine synthase] reductase activity [GO:0030586];cytosol [GO:0005829];flavin adenine dinucleotide binding [GO:0050660];FMN binding [GO:0010181];homocysteine metabolic process [GO:0050667];methionine biosynthetic process [GO:0009086];oxidoreductase activity [GO:0016491]	GO:0005829;GO:0009086;GO:0010181;GO:0016491;GO:0030586;GO:0050660;GO:0050667		Amino-acid biosynthesis;FAD;Flavoprotein;FMN;Methionine biosynthesis;NADP;Oxidoreductase;Reference proteome;S-adenosyl-L-methionine	C01G6.6a	0	192.016	51	682	76.8	5.76	132.74	30	30	0	112	-2.58335	-2.87327	-0.289925	4.58665	0.002	+	OP50_PLMYB11;OP50_PFMYB115	4.58661	0.0013	+	OP50_PLMYB11;OP50_PFMYB115	Q17574
Q19133	Ribokinase OS=Caenorhabditis elegans OX=6239 GN=CELE_F07A11.5 PE=1 SV=2	Q19133	Ribokinase OS=Caenorhabditis elegans OX=6239 GN=CELE_F07A11.5 PE=1 SV=2	CELE_F07A11.5	CELE_F07A11.5	WBGene00008548	20.9601	20.5731	20.6628	20.0426	22.3725	22.3778	22.6387	22.8249	22.7533	22.7182	21.9847	22.155	D-ribose catabolic process [GO:0019303]	cytoplasm [GO:0005737];nucleus [GO:0005634]	ATP binding [GO:0005524];metal ion binding [GO:0046872];ribokinase activity [GO:0004747]	ATP binding [GO:0005524];cytoplasm [GO:0005737];D-ribose catabolic process [GO:0019303];metal ion binding [GO:0046872];nucleus [GO:0005634];ribokinase activity [GO:0004747]	GO:0004747;GO:0005524;GO:0005634;GO:0005737;GO:0019303;GO:0046872	Carbohydrate kinase PfkB family;Ribokinase subfamily	ATP-binding;Carbohydrate metabolism;Cytoplasm;Kinase;Magnesium;Metal-binding;Nucleotide-binding;Nucleus;Potassium;Proteomics identification;Reference proteome;Transferase	F07A11.5	0	60.535	24	314	33	5.99	47.63	6	6	0	40	1.84315	1.99383	0.150675	4.58909	0.00206897	+	PFMYB115_OP50;PLMYB11_OP50	4.58909	0.00133333	+	PFMYB115_OP50;PLMYB11_OP50	Q19133
Q9XWT3	Uterine Lumin Expressed/locailized OS=Caenorhabditis elegans OX=6239 GN=ule-5 PE=1 SV=1	Q9XWT3	Uterine Lumin Expressed/locailized OS=Caenorhabditis elegans OX=6239 GN=ule-5 PE=1 SV=1	ule-5	ule-5	WBGene00013394	24.8858	24.9803	25.5551	25.1015	27.2803	26.8142	27.0914	26.8974	26.4676	26.3545	26.3307	25.6865							Proteomics identification;Reference proteome;Signal	Y62H9A.6	0	62.548	52	181	19.5	5.72	215.54	9	9	0	112	1.07915	1.89015	0.811	4.56635	0.002125	+	PFMYB115_OP50;PLMYB11_OP50;PLMYB11_PFMYB115	4.56649	0.00139535	+	PFMYB115_OP50;PLMYB11_OP50;PLMYB11_PFMYB115	Q9XWT3
Q10663	Bifunctional glyoxylate cycle protein OS=Caenorhabditis elegans OX=6239 GN=icl-1 PE=1 SV=2	Q10663	Bifunctional glyoxylate cycle protein OS=Caenorhabditis elegans OX=6239 GN=icl-1 PE=1 SV=2	icl-1	icl-1	WBGene00001564	27.4234	27.3578	27.3239	27.3066	25.6458	25.6458	25.797	25.8288	25.8191	26.2979	26.0609	26.8019	determination of adult lifespan [GO:0008340];glyoxylate cycle [GO:0006097];tricarboxylic acid cycle [GO:0006099]	mitochondrion [GO:0005739]	isocitrate lyase activity [GO:0004451];malate synthase activity [GO:0004474]	determination of adult lifespan [GO:0008340];glyoxylate cycle [GO:0006097];isocitrate lyase activity [GO:0004451];malate synthase activity [GO:0004474];mitochondrion [GO:0005739];tricarboxylic acid cycle [GO:0006099]	GO:0004451;GO:0004474;GO:0005739;GO:0006097;GO:0006099;GO:0008340	Isocitrate lyase family;Isocitrate lyase/PEP mutase superfamily;Malate synthase family	Alternative splicing;Direct protein sequencing;Glyoxylate bypass;Lyase;Multifunctional enzyme;Reference proteome;Transferase;Tricarboxylic acid cycle	C05E4.9a [Q10663-1];C05E4.9b [Q10663-2]	0	367.957	52	968	108.6	6.89	684.13	45	45	0	377	-1.10797	-1.62357	-0.5156	4.64144	0.00214286	+	PFMYB115_PLMYB11;OP50_PLMYB11;OP50_PFMYB115	4.6416	0.0012973	+	PFMYB115_PLMYB11;OP50_PLMYB11;OP50_PFMYB115	Q10663
G5EET8	PUD1_2 domain-containing protein OS=Caenorhabditis elegans OX=6239 GN=pud-1.2 PE=1 SV=1	G5EET8	PUD1_2 domain-containing protein OS=Caenorhabditis elegans OX=6239 GN=pud-1.2 PE=1 SV=1	pud-1.2	pud-1.2	WBGene00017499;WBGene00021236	22.5213	22.7203	23.8093	21.4775	27.2625	27.632	27.8264	27.509	27.1507	26.1075	26.346	25.002							3D-structure;Proteomics identification;Reference proteome	F15E11.13;Y19D10B.7	0	206.553	71	151	17.2	6.8	462.33	12	12	0	200	3.51945	4.92537	1.40592	4.64667	0.00222222	+	PFMYB115_OP50;PLMYB11_OP50	4.64672	0.00133333	+	PFMYB115_OP50;PLMYB11_OP50	G5EET8
Q9TZI1	Ceramide kinase 1 OS=Caenorhabditis elegans OX=6239 GN=cerk-1 PE=3 SV=1	Q9TZI1	Ceramide kinase 1 OS=Caenorhabditis elegans OX=6239 GN=cerk-1 PE=3 SV=1	cerk-1	cerk-1	WBGene00020398	18.9714	19.113	19.8003	NaN	20.3752	20.8346	20.8034	20.654	17.3408	16.7471	15.9408	NaN	ceramide metabolic process [GO:0006672];phosphorylation [GO:0016310];sphingolipid metabolic process [GO:0006665]		ATP binding [GO:0005524];ceramide kinase activity [GO:0001729];dihydroceramide kinase activity [GO:0102773];lipid kinase activity [GO:0001727]	ATP binding [GO:0005524];ceramide kinase activity [GO:0001729];ceramide metabolic process [GO:0006672];dihydroceramide kinase activity [GO:0102773];lipid kinase activity [GO:0001727];phosphorylation [GO:0016310];sphingolipid metabolic process [GO:0006665]	GO:0001727;GO:0001729;GO:0005524;GO:0006665;GO:0006672;GO:0016310;GO:0102773		ATP-binding;Kinase;Lipid metabolism;Nucleotide-binding;Reference proteome;Sphingolipid metabolism;Transferase	T10B11.2	0	27.679	10	549	62.4	8.95	8.81	4	4	0	5	-2.61867	1.3719	3.99057	4.49194	0.00230303	+	OP50_PFMYB115;PLMYB11_PFMYB115;PLMYB11_OP50	2.32449	0.0141572	+	PLMYB11_PFMYB115	Q9TZI1
O45667	CUB_2 domain-containing protein OS=Caenorhabditis elegans OX=6239 GN=dod-17 PE=1 SV=2	O45667	CUB_2 domain-containing protein OS=Caenorhabditis elegans OX=6239 GN=dod-17 PE=1 SV=2	dod-17	dod-17	WBGene00010745	20.1079	20.5823	20.9459	21.2821	22.8895	22.9388	22.8113	23.0071	21.1704	21.5213	21.823	21.4972	innate immune response [GO:0045087]			innate immune response [GO:0045087]	GO:0045087		Proteomics identification;Reference proteome;Signal	K10D11.1	0	21.706	21	341	37.3	6.57	26.73	6	6	0	21	0.773425	2.18212	1.4087	4.65957	0.00230769	+	PFMYB115_OP50;PLMYB11_OP50;PLMYB11_PFMYB115	4.65962	0.00141176	+	PFMYB115_OP50;PLMYB11_OP50;PLMYB11_PFMYB115	O45667
P27604	Adenosylhomocysteinase OS=Caenorhabditis elegans OX=6239 GN=ahcy-1 PE=3 SV=1	P27604	Adenosylhomocysteinase OS=Caenorhabditis elegans OX=6239 GN=ahcy-1 PE=3 SV=1	ahcy-1	ahcy-1	WBGene00019322	32.2422	32.099	31.9045	31.846	30.5389	30.3828	30.3515	30.4727	31.0414	30.6022	30.7927	31.5435	one-carbon metabolic process [GO:0006730];S-adenosylhomocysteine catabolic process [GO:0019510];S-adenosylmethionine cycle [GO:0033353]	cytosol [GO:0005829]	adenosylhomocysteinase activity [GO:0004013]	adenosylhomocysteinase activity [GO:0004013];cytosol [GO:0005829];one-carbon metabolic process [GO:0006730];S-adenosylhomocysteine catabolic process [GO:0019510];S-adenosylmethionine cycle [GO:0033353]	GO:0004013;GO:0005829;GO:0006730;GO:0019510;GO:0033353	Adenosylhomocysteinase family	Hydrolase;NAD;One-carbon metabolism;Reference proteome	K02F2.2	0	474.459	71	437	47.5	6.25	2778.35	32	32	0	1382	-1.02797	-1.58645	-0.558475	4.37175	0.00258824	+	PFMYB115_PLMYB11;OP50_PLMYB11;OP50_PFMYB115	4.37177	0.00163636	+	PFMYB115_PLMYB11;OP50_PLMYB11;OP50_PFMYB115	P27604
Q19278	3-hydroxyisobutyryl-CoA hydrolase, mitochondrial OS=Caenorhabditis elegans OX=6239 GN=hach-1 PE=1 SV=1	Q19278;Q8MNT7	3-hydroxyisobutyryl-CoA hydrolase, mitochondrial OS=Caenorhabditis elegans OX=6239 GN=hach-1 PE=1 SV=1;3-hydroxyisobutyryl-CoA hydrolase, mitochondrial OS=Caenorhabditis elegans OX=6239 GN=hach-1 PE=1 SV=1	hach-1	hach-1	WBGene00017301	25.6458	25.6096	25.6012	24.7286	22.7856	24.0443	23.848	23.848	22.4775	21.6886	21.7098	22.85	valine catabolic process [GO:0006574]	mitochondrion [GO:0005739]	3-hydroxyisobutyryl-CoA hydrolase activity [GO:0003860]	3-hydroxyisobutyryl-CoA hydrolase activity [GO:0003860];mitochondrion [GO:0005739];valine catabolic process [GO:0006574]	GO:0003860;GO:0005739;GO:0006574		Branched-chain amino acid catabolism;Hydrolase;Proteomics identification;Reference proteome	F09F7.4a;F09F7.4b	0	161.259	58	386	42.7	8.63	138.31	21	21	0	100	-3.21483	-1.76483	1.45	4.30535	0.00259459	+	PLMYB11_PFMYB115;OP50_PFMYB115;OP50_PLMYB11	4.30541	0.00158333	+	PLMYB11_PFMYB115;OP50_PFMYB115;OP50_PLMYB11	Q19278
H2KZG6	Acyl CoA DeHydrogenase OS=Caenorhabditis elegans OX=6239 GN=acdh-1 PE=1 SV=1	H2KZG6;Q8IAB6	Acyl CoA DeHydrogenase OS=Caenorhabditis elegans OX=6239 GN=acdh-1 PE=1 SV=1;Acyl CoA DeHydrogenase OS=Caenorhabditis elegans OX=6239 GN=acdh-1 PE=1 SV=1	acdh-1	acdh-1	WBGene00016943	28.7096	28.7357	28.7645	28.6527	24.1642	24.5869	24.0772	23.9584	24.6096	24.2463	24.3376	27.0401	defense response to Gram-negative bacterium [GO:0050829];innate immune response [GO:0045087];metabolic process [GO:0008152]	mitochondrion [GO:0005739]	acyl-CoA dehydrogenase activity [GO:0003995];flavin adenine dinucleotide binding [GO:0050660]	acyl-CoA dehydrogenase activity [GO:0003995];defense response to Gram-negative bacterium [GO:0050829];flavin adenine dinucleotide binding [GO:0050660];innate immune response [GO:0045087];metabolic process [GO:0008152];mitochondrion [GO:0005739]	GO:0003995;GO:0005739;GO:0008152;GO:0045087;GO:0050660;GO:0050829	Acyl-CoA dehydrogenase family	FAD;Flavoprotein;Oxidoreductase;Proteomics identification;Reference proteome	C55B7.4a;C55B7.4b	0	280.924	63	427	47.1	6.86	476.16	19	21	2	184	-3.65723	-4.51895	-0.861725	4.36117	0.00262857	+	OP50_PLMYB11;OP50_PFMYB115	4.3612	0.0016	+	OP50_PLMYB11;OP50_PFMYB115	H2KZG6
Q17334	Alcohol dehydrogenase 1 OS=Caenorhabditis elegans OX=6239 GN=sodh-1 PE=2 SV=2	Q17334;O45687	Alcohol dehydrogenase 1 OS=Caenorhabditis elegans OX=6239 GN=sodh-1 PE=2 SV=2;Alcohol dehydrogenase 2 OS=Caenorhabditis elegans OX=6239 GN=sodh-2 PE=3 SV=1	sodh-1	sodh-1;sodh-2	WBGene00010790	24.7492	24.8528	24.7492	24.0443	25.141	25.1214	25.0062	25.5926	23.4676	23.391	23.2021	23.7492	defense response to Gram-positive bacterium [GO:0050830]	cytoplasm [GO:0005737]	alcohol dehydrogenase (NAD+) activity [GO:0004022];zinc ion binding [GO:0008270]	alcohol dehydrogenase (NAD+) activity [GO:0004022];cytoplasm [GO:0005737];defense response to Gram-positive bacterium [GO:0050830];zinc ion binding [GO:0008270]	GO:0004022;GO:0005737;GO:0008270;GO:0050830	Zinc-containing alcohol dehydrogenase family	Metal-binding;NAD;Oxidoreductase;Reference proteome;Zinc	K12G11.3;K12G11.4	0	168.186	55	349	37.7	6.52	297.35	15	15	0	137	-1.1464	0.616425	1.76282	4.35583	0.00266667	+	OP50_PFMYB115;PLMYB11_PFMYB115;PLMYB11_OP50	4.35588	0.00161702	+	OP50_PFMYB115;PLMYB11_PFMYB115;PLMYB11_OP50	Q17334
Q95XX2	C-type lectin domain-containing protein OS=Caenorhabditis elegans OX=6239 GN=clec-85 PE=1 SV=1	Q95XX2;U4PAM5	C-type lectin domain-containing protein OS=Caenorhabditis elegans OX=6239 GN=clec-85 PE=1 SV=1;C-type lectin domain-containing protein OS=Caenorhabditis elegans OX=6239 GN=clec-85 PE=1 SV=1	clec-85	clec-85	WBGene00021872	20.417	20.417	20.9098	20.4676	22.6693	22.0526	22.3129	22.5165	19.0585	20.0951	20.6886	19.6523			carbohydrate binding [GO:0030246]	carbohydrate binding [GO:0030246]	GO:0030246		Proteomics identification;Reference proteome;Signal	Y54G2A.6a;Y54G2A.6b	0	8.453	9	280	29.1	4.92	14.61	3	3	0	15	-0.679225	1.83497	2.5142	4.1752	0.0032	+	PLMYB11_PFMYB115;PLMYB11_OP50	4.17511	0.00176923	+	PLMYB11_PFMYB115;PLMYB11_OP50	Q95XX2
G5EC22	CUB_2 domain-containing protein OS=Caenorhabditis elegans OX=6239 GN=CELE_F55G11.4 PE=1 SV=1	G5EC22;Q9XUD6	CUB_2 domain-containing protein OS=Caenorhabditis elegans OX=6239 GN=CELE_F55G11.4 PE=1 SV=1;CUB_2 domain-containing protein OS=Caenorhabditis elegans OX=6239 GN=CELE_F55G11.8 PE=1 SV=1	CELE_F55G11.4	CELE_F55G11.4;CELE_F55G11.8	WBGene00010124	19.8175	15.2841	18.5915	19.2741	24.8385	24.918	25.1332	25.3811	20.7223	20.3538	20.5165	20.1457	defense response to Gram-negative bacterium [GO:0050829];innate immune response [GO:0045087]			defense response to Gram-negative bacterium [GO:0050829];innate immune response [GO:0045087]	GO:0045087;GO:0050829		Proteomics identification;Reference proteome;Signal	F55G11.4;F55G11.8	0	112.677	41	341	37.4	5.99	128.43	10	10	0	57	2.19277	6.8259	4.63313	4.20628	0.00328205	+	PLMYB11_OP50;PLMYB11_PFMYB115	4.20633	0.00180392	+	PLMYB11_OP50;PLMYB11_PFMYB115	G5EC22
Q9XUH7	CUB_2 domain-containing protein OS=Caenorhabditis elegans OX=6239 GN=C32H11.4 PE=1 SV=1	Q9XUH7	CUB_2 domain-containing protein OS=Caenorhabditis elegans OX=6239 GN=C32H11.4 PE=1 SV=1	C32H11.4	C32H11.4	WBGene00007867	19.6006	18.9229	19.7089	19.9098	24.0854	24.5869	24.5638	24.1946	19.5823	21.9601	22.8385	21.2185	innate immune response [GO:0045087]			innate immune response [GO:0045087]	GO:0045087		Proteomics identification;Reference proteome;Signal	C32H11.4	0	87.429	32	346	37.9	5.1	90.55	6	8	2	48	1.8643	4.82212	2.95782	4.13974	0.00331707	+	PFMYB115_OP50;PLMYB11_OP50;PLMYB11_PFMYB115	4.13969	0.00181132	+	PFMYB115_OP50;PLMYB11_OP50;PLMYB11_PFMYB115	Q9XUH7
Q9U2A9	Ribosome biogenesis protein BOP1 homolog OS=Caenorhabditis elegans OX=6239 GN=Y48B6A.1 PE=3 SV=1	Q9U2A9	Ribosome biogenesis protein BOP1 homolog OS=Caenorhabditis elegans OX=6239 GN=Y48B6A.1 PE=3 SV=1	Y48B6A.1	Y48B6A.1	WBGene00012978	23.211	23.2302	23.5638	23.1015	23.178	23.632	23.417	23.5638	22.2506	22.5356	22.5869	22.4898	maturation of 5.8S rRNA from tricistronic rRNA transcript (SSU-rRNA, 5.8S rRNA, LSU-rRNA) [GO:0000466];maturation of LSU-rRNA from tricistronic rRNA transcript (SSU-rRNA, 5.8S rRNA, LSU-rRNA) [GO:0000463]	nucleoplasm [GO:0005654];PeBoW complex [GO:0070545];preribosome, large subunit precursor [GO:0030687]	ribonucleoprotein complex binding [GO:0043021]	nucleoplasm [GO:0005654];maturation of 5.8S rRNA from tricistronic rRNA transcript (SSU-rRNA, 5.8S rRNA, LSU-rRNA) [GO:0000466];maturation of LSU-rRNA from tricistronic rRNA transcript (SSU-rRNA, 5.8S rRNA, LSU-rRNA) [GO:0000463];PeBoW complex [GO:0070545];preribosome, large subunit precursor [GO:0030687];ribonucleoprotein complex binding [GO:0043021]	GO:0000463;GO:0000466;GO:0005654;GO:0030687;GO:0043021;GO:0070545	WD repeat BOP1/ERB1 family	Nucleus;Reference proteome;Repeat;Ribosome biogenesis;rRNA processing;WD repeat	Y48B6A.1	0	131.221	38	674	77.3	8.28	135.22	17	17	0	72	-0.8109	0.171075	0.981975	4.10405	0.00333333	+	OP50_PFMYB115;PLMYB11_PFMYB115	4.10437	0.00178571	+	OP50_PFMYB115;PLMYB11_PFMYB115	Q9U2A9
G5EF32	Nematode Polyprotein Allergen related OS=Caenorhabditis elegans OX=6239 GN=npa-1 PE=1 SV=1	G5EF32;Q86S16	Nematode Polyprotein Allergen related OS=Caenorhabditis elegans OX=6239 GN=npa-1 PE=1 SV=1;Nematode Polyprotein Allergen related OS=Caenorhabditis elegans OX=6239 GN=npa-1 PE=1 SV=1	npa-1	npa-1	WBGene00003786	25.0233	25.391	25.3844	24.7594	23.0821	23.848	23.7077	23.8288	23.8093	23.3376	23.848	23.6865							Coiled coil;Proteomics identification;Reference proteome;Signal	VC5.3a;VC5.3b	0	205.976	40	1440	164.6	7.09	136.93	36	36	0	141	-1.46917	-1.52287	-0.0537	4.09986	0.00334884	+	OP50_PLMYB11;OP50_PFMYB115	4.10001	0.00182456	+	OP50_PLMYB11;OP50_PFMYB115	G5EF32
G5EEI4	Aspartic protease 1 OS=Caenorhabditis elegans OX=6239 GN=asp-1 PE=1 SV=1	G5EEI4	Aspartic protease 1 OS=Caenorhabditis elegans OX=6239 GN=asp-1 PE=1 SV=1	asp-1	asp-1	WBGene00000214	27.7453	27.7389	27.6251	27.9484	28.6527	28.6865	28.6005	28.5165	28.1115	28.2445	28.1984	27.7958	cell death [GO:0008219];programmed cell death [GO:0012501];proteolysis [GO:0006508]	cytoplasm [GO:0005737];external side of apical plasma membrane [GO:0098591];extracellular region [GO:0005576];lysosome [GO:0005764]	aspartic-type endopeptidase activity [GO:0004190]	aspartic-type endopeptidase activity [GO:0004190];cell death [GO:0008219];cytoplasm [GO:0005737];external side of apical plasma membrane [GO:0098591];extracellular region [GO:0005576];lysosome [GO:0005764];programmed cell death [GO:0012501];proteolysis [GO:0006508]	GO:0004190;GO:0005576;GO:0005737;GO:0005764;GO:0006508;GO:0008219;GO:0012501;GO:0098591	Peptidase A1 family	Aspartyl protease;Cytoplasm;Disulfide bond;Glycoprotein;Hydrolase;Lysosome;Necrosis;Protease;Reference proteome;Secreted;Signal	Y39B6A.20	0	217.265	58	396	42.7	6.23	904.73	15	15	0	314	0.323125	0.849625	0.5265	4.20761	0.00336842	+	PFMYB115_OP50;PLMYB11_OP50;PLMYB11_PFMYB115	4.20757	0.00184	+	PFMYB115_OP50;PLMYB11_OP50;PLMYB11_PFMYB115	G5EEI4
Q21301	Carm_PH domain-containing protein OS=Caenorhabditis elegans OX=6239 GN=crml-1 PE=1 SV=2	Q21301	Carm_PH domain-containing protein OS=Caenorhabditis elegans OX=6239 GN=crml-1 PE=1 SV=2	crml-1	crml-1	WBGene00010641	22.7369	22.9261	22.0691	22.823	20.3752	19.724	19.503	19.185	NaN	NaN	22.8519	NaN	axon guidance [GO:0007411];cell migration [GO:0016477];locomotion [GO:0040011];negative regulation of Rac protein signal transduction [GO:0035021];regulation of actin cytoskeleton reorganization [GO:2000249];regulation of Arp2/3 complex-mediated actin nucleation [GO:0034315];regulation of axon extension involved in axon guidance [GO:0048841];regulation of cell migration [GO:0030334]	lamellipodium [GO:0030027];plasma membrane [GO:0005886]	GTPase activating protein binding [GO:0032794]	axon guidance [GO:0007411];cell migration [GO:0016477];GTPase activating protein binding [GO:0032794];lamellipodium [GO:0030027];locomotion [GO:0040011];negative regulation of Rac protein signal transduction [GO:0035021];plasma membrane [GO:0005886];regulation of actin cytoskeleton reorganization [GO:2000249];regulation of Arp2/3 complex-mediated actin nucleation [GO:0034315];regulation of axon e…	GO:0005886;GO:0007411;GO:0016477;GO:0030027;GO:0030334;GO:0032794;GO:0034315;GO:0035021;GO:0040011;GO:0048841;GO:2000249		Proteomics identification;Reference proteome	K07G5.1	0.001	4.582	2	1056	115.9	7.27	0	2	2	0	5	0.213125	-2.94198	-3.1551	4.04762	0.00372727	+	OP50_PLMYB11	1.51627	0.0459454	+	OP50_PFMYB115	Q21301
H2L0A8	RRM domain-containing protein OS=Caenorhabditis elegans OX=6239 GN=CELE_H05C05.1 PE=1 SV=2	H2L0A8;Q9TXU2	RRM domain-containing protein OS=Caenorhabditis elegans OX=6239 GN=CELE_H05C05.1 PE=1 SV=2;RRM domain-containing protein OS=Caenorhabditis elegans OX=6239 GN=CELE_H05C05.1 PE=1 SV=3	CELE_H05C05.1	CELE_H05C05.1	WBGene00019157	20.1825	19.9316	20.7056	20.6364	20.8191	21.3321	20.9742	21.5117	19.4696	19.3773	19.7618	19.4874	eukaryotic translation initiation factor 4F complex assembly [GO:0097010];formation of translation preinitiation complex [GO:0001731]		ribosomal small subunit binding [GO:0043024];RNA strand annealing activity [GO:0033592];RNA strand-exchange activity [GO:0034057]	eukaryotic translation initiation factor 4F complex assembly [GO:0097010];formation of translation preinitiation complex [GO:0001731];ribosomal small subunit binding [GO:0043024];RNA strand annealing activity [GO:0033592];RNA strand-exchange activity [GO:0034057]	GO:0001731;GO:0033592;GO:0034057;GO:0043024;GO:0097010		Proteomics identification;Reference proteome	H05C05.1a;H05C05.1c	0	41.641	10	903	97.9	9.35	25.3	7	7	0	25	-0.84	0.79525	1.63525	3.9917	0.00391111	+	OP50_PFMYB115;PLMYB11_PFMYB115;PLMYB11_OP50	3.99177	0.0022069	+	OP50_PFMYB115;PLMYB11_PFMYB115;PLMYB11_OP50	H2L0A8
Q9U2G6	Lipoprotein OS=Caenorhabditis elegans OX=6239 GN=CELE_Y43F8A.2 PE=1 SV=1	Q9U2G6	Lipoprotein OS=Caenorhabditis elegans OX=6239 GN=CELE_Y43F8A.2 PE=1 SV=1	CELE_Y43F8A.2	CELE_Y43F8A.2	WBGene00012809	19.7106	19.853	20.0426	19.6731	NaN	18.5507	19.1704	18.8081	NaN	17.5582	NaN	17.8113							Proteomics identification;Reference proteome;Signal	Y43F8A.2	0	13.613	5	502	57	6.42	11.44	3	3	0	9	-2.13508	-0.976758	1.15832	3.97049	0.00426087	+	PLMYB11_PFMYB115;OP50_PFMYB115;OP50_PLMYB11	1.94016	0.0235368	+	OP50_PFMYB115	Q9U2G6
H2KYJ5	MiTochondrial Carrier Homolog OS=Caenorhabditis elegans OX=6239 GN=mtch-1 PE=1 SV=1	H2KYJ5	MiTochondrial Carrier Homolog OS=Caenorhabditis elegans OX=6239 GN=mtch-1 PE=1 SV=1	mtch-1	mtch-1	WBGene00018395	24.1174	24.0359	24.3444	23.8385	24.867	24.7077	24.945	25.002	24.1332	24.2821	23.9043	24.1015		integral component of membrane [GO:0016021]		integral component of membrane [GO:0016021]	GO:0016021	Mitochondrial carrier (TC 2.A.29) family	Membrane;Proteomics identification;Reference proteome;Transmembrane	F43E2.7	0	79.467	40	342	37.4	8.84	181.99	9	9	0	82	0.021225	0.796375	0.77515	3.94126	0.00475	+	PLMYB11_OP50;PLMYB11_PFMYB115	3.94123	0.00257627	+	PLMYB11_OP50;PLMYB11_PFMYB115	H2KYJ5
A0A6V7QZA6	Rhomboid domain-containing protein OS=Caenorhabditis elegans OX=6239 GN=rom-5 PE=4 SV=1	A0A6V7QZA6	Rhomboid domain-containing protein OS=Caenorhabditis elegans OX=6239 GN=rom-5 PE=4 SV=1	rom-5	rom-5	WBGene00004404	19.1257	19.3878	18.9882	19.1605	NaN	19.1825	18.4496	18.5204	NaN	16.7207	16.2949	NaN	signal peptide processing [GO:0006465]	integral component of membrane [GO:0016021];mitochondrial inner membrane [GO:0005743]	serine-type endopeptidase activity [GO:0004252]	integral component of membrane [GO:0016021];mitochondrial inner membrane [GO:0005743];serine-type endopeptidase activity [GO:0004252];signal peptide processing [GO:0006465]	GO:0004252;GO:0005743;GO:0006465;GO:0016021		Membrane;Reference proteome;Transmembrane;Transmembrane helix	Y54E10A.14b	0.001	4.658	6	333	37.5	9.17	0	2	2	0	2	-2.65775	-0.44805	2.2097	3.94176	0.00485106	+	PLMYB11_PFMYB115;OP50_PFMYB115	2.03001	0.0210058	+	OP50_PFMYB115	A0A6V7QZA6
H2FLJ1	PHB domain-containing protein OS=Caenorhabditis elegans OX=6239 GN=stl-1 PE=1 SV=1	H2FLJ1	PHB domain-containing protein OS=Caenorhabditis elegans OX=6239 GN=stl-1 PE=1 SV=1	stl-1	stl-1	WBGene00006061	23.1596	23.2679	22.8932	22.8365	22.9261	22.2125	23.0526	22.5093	21.6409	20.8269	21.5915	21.3045	mitochondrion organization [GO:0007005];positive regulation of cardiolipin metabolic process [GO:1900210]	membrane raft [GO:0045121];mitochondrion [GO:0005739];plasma membrane [GO:0005886]		membrane raft [GO:0045121];mitochondrion [GO:0005739];mitochondrion organization [GO:0007005];plasma membrane [GO:0005886];positive regulation of cardiolipin metabolic process [GO:1900210]	GO:0005739;GO:0005886;GO:0007005;GO:0045121;GO:1900210	Band 7/mec-2 family	Proteomics identification;Reference proteome	F30A10.5a;F30A10.5b	0	69.642	43	324	35.6	6.64	68.48	11	11	0	46	-1.69835	-0.364175	1.33417	3.9199	0.00488	+	PLMYB11_PFMYB115;OP50_PFMYB115	3.91979	0.00270968	+	PLMYB11_PFMYB115;OP50_PFMYB115	H2FLJ1
G5EFD4	Heavy metal tolerance factor 1 OS=Caenorhabditis elegans OX=6239 GN=hmt-1 PE=2 SV=1	G5EFD4	Heavy metal tolerance factor 1 OS=Caenorhabditis elegans OX=6239 GN=hmt-1 PE=2 SV=1	hmt-1	hmt-1	WBGene00001815	22.4221	22.2125	22.1946	22.2006	21.3538	22.0691	22.4375	21.7471	20.1581	20.9171	20.6453	20.1332	cadmium ion transmembrane transport [GO:0070574];cellular detoxification of cadmium ion [GO:0098849];detoxification of cadmium ion [GO:0071585];detoxification of copper ion [GO:0010273];heme transport [GO:0015886];response to cadmium ion [GO:0046686];transmembrane transport [GO:0055085]	early endosome [GO:0005769];integral component of membrane [GO:0016021];late endosome [GO:0005770];recycling endosome [GO:0055037];vacuolar membrane [GO:0005774]	ABC-type heme transporter activity [GO:0015439];ATP binding [GO:0005524];ATPase-coupled transmembrane transporter activity [GO:0042626];cadmium ion transmembrane transporter activity [GO:0015086];heme binding [GO:0020037]	ABC-type heme transporter activity [GO:0015439];ATP binding [GO:0005524];ATPase-coupled transmembrane transporter activity [GO:0042626];cadmium ion transmembrane transport [GO:0070574];cadmium ion transmembrane transporter activity [GO:0015086];cellular detoxification of cadmium ion [GO:0098849];detoxification of cadmium ion [GO:0071585];detoxification of copper ion [GO:0010273];early endosome [G…	GO:0005524;GO:0005769;GO:0005770;GO:0005774;GO:0010273;GO:0015086;GO:0015439;GO:0015886;GO:0016021;GO:0020037;GO:0042626;GO:0046686;GO:0055037;GO:0055085;GO:0070574;GO:0071585;GO:0098849	ABC transporter superfamily;ABCB family;Heavy Metal importer (TC 3.A.1.210) subfamily	ATP-binding;Endosome;Membrane;Nucleotide-binding;Reference proteome;Transmembrane;Transmembrane helix;Transport;Vacuole	W09D6.6	0	62.304	16	801	90.5	7.08	42.55	9	9	0	28	-1.79402	-0.355575	1.43845	3.9287	0.00489796	+	PLMYB11_PFMYB115;OP50_PFMYB115	3.9285	0.0027541	+	PLMYB11_PFMYB115;OP50_PFMYB115	G5EFD4
O45443	C-type LECtin OS=Caenorhabditis elegans OX=6239 GN=clec-65 PE=1 SV=1	O45443	C-type LECtin OS=Caenorhabditis elegans OX=6239 GN=clec-65 PE=1 SV=1	clec-65	clec-65	WBGene00009396	21.0821	21.0156	20.5915	21.0156	22.4526	22.0292	21.8113	22.1734	22.0951	22.0122	22.0359	21.6006			carbohydrate binding [GO:0030246]	carbohydrate binding [GO:0030246]	GO:0030246		Proteomics identification;Reference proteome;Signal	F35C5.8	0	64.497	36	372	41.6	6.9	63.62	9	9	0	42	1.00975	1.19042	0.180675	3.88385	0.0052549	+	PFMYB115_OP50;PLMYB11_OP50	3.88411	0.0029375	+	PFMYB115_OP50;PLMYB11_OP50	O45443
Q9N4S3	Acyltransferase OS=Caenorhabditis elegans OX=6239 GN=CELE_Y53G8B.2 PE=1 SV=1	Q9N4S3	Acyltransferase OS=Caenorhabditis elegans OX=6239 GN=CELE_Y53G8B.2 PE=1 SV=1	CELE_Y53G8B.2	CELE_Y53G8B.2	WBGene00021818	19.8576	20.0292	19.64	20.3962	NaN	18.1946	18.6662	17.7406	21.6006	20.9316	20.2989	21.265	lipid metabolic process [GO:0006629];triglyceride biosynthetic process [GO:0019432]	endoplasmic reticulum membrane [GO:0005789];integral component of membrane [GO:0016021]	O-acyltransferase activity [GO:0008374]	endoplasmic reticulum membrane [GO:0005789];integral component of membrane [GO:0016021];lipid metabolic process [GO:0006629];O-acyltransferase activity [GO:0008374];triglyceride biosynthetic process [GO:0019432]	GO:0005789;GO:0006629;GO:0008374;GO:0016021;GO:0019432	Diacylglycerol acyltransferase family	Acyltransferase;Endoplasmic reticulum;Lipid biosynthesis;Lipid metabolism;Membrane;Proteomics identification;Reference proteome;Transferase;Transmembrane;Transmembrane helix	Y53G8B.2	0	11.872	9	340	39.4	7.5	0	3	3	0	6	1.04328	-1.78028	-2.82356	3.86985	0.00538462	+	OP50_PLMYB11;PFMYB115_PLMYB11;PFMYB115_OP50	4.65329	0.00137143	+	OP50_PLMYB11;PFMYB115_PLMYB11;PFMYB115_OP50	Q9N4S3
G5EFJ8	Prolyl Carboxy Peptidase like OS=Caenorhabditis elegans OX=6239 GN=pcp-2 PE=1 SV=1	G5EFJ8	Prolyl Carboxy Peptidase like OS=Caenorhabditis elegans OX=6239 GN=pcp-2 PE=1 SV=1	pcp-2	pcp-2	WBGene00003957	21.0951	21.3857	21.2477	20.5451	23.3778	23.2492	22.9459	23.6209	22.5592	22.2933	21.654	21.1765	proteolysis [GO:0006508]	membrane raft [GO:0045121]	dipeptidyl-peptidase activity [GO:0008239];serine-type peptidase activity [GO:0008236]	dipeptidyl-peptidase activity [GO:0008239];membrane raft [GO:0045121];proteolysis [GO:0006508];serine-type peptidase activity [GO:0008236]	GO:0006508;GO:0008236;GO:0008239;GO:0045121	Peptidase S28 family	Glycoprotein;Hydrolase;Protease;Proteomics identification;Reference proteome;Signal	F23B2.12	0	160.394	21	1080	121.5	5.2	148.57	17	18	0	78	0.85235	2.23005	1.3777	3.6816	0.00543284	+	PLMYB11_OP50;PLMYB11_PFMYB115	3.68166	0.00374026	+	PLMYB11_OP50;PLMYB11_PFMYB115	G5EFJ8
Q9XUE5	NOmpA Homolog (Drosophila nompA: no mechanoreceptor potential A) OS=Caenorhabditis elegans OX=6239 GN=noah-2 PE=1 SV=1	Q9XUE5	NOmpA Homolog (Drosophila nompA: no mechanoreceptor potential A) OS=Caenorhabditis elegans OX=6239 GN=noah-2 PE=1 SV=1	noah-2	noah-2	WBGene00009926	24.3844	24.417	24.1174	24.8336	22.5938	22.6971	22.3831	22.8764	21.9985	23.0173	23.417	22.3294	molting cycle, collagen and cuticulin-based cuticle [GO:0018996]	integral component of membrane [GO:0016021]		integral component of membrane [GO:0016021];molting cycle, collagen and cuticulin-based cuticle [GO:0018996]	GO:0016021;GO:0018996		Membrane;Proteomics identification;Reference proteome;Signal;Transmembrane;Transmembrane helix	F52B11.3	0	88.252	31	741	81.7	5.1	115.46	17	17	0	72	-1.74755	-1.8005	-0.05295	3.54692	0.00549398	+	OP50_PLMYB11;OP50_PFMYB115	3.54691	0.00358763	+	OP50_PLMYB11;OP50_PFMYB115	Q9XUE5
O18307	HD domain-containing protein OS=Caenorhabditis elegans OX=6239 GN=CELE_ZK909.3 PE=1 SV=2	O18307	HD domain-containing protein OS=Caenorhabditis elegans OX=6239 GN=CELE_ZK909.3 PE=1 SV=2	CELE_ZK909.3	CELE_ZK909.3	WBGene00014148	20.6096	20.3538	19.7553	19.9459	19.5933	19.9009	19.3899	19.1777	21.5356	20.9098	20.953	21.417			guanosine-3',5'-bis(diphosphate) 3'-diphosphatase activity [GO:0008893]	guanosine-3',5'-bis(diphosphate) 3'-diphosphatase activity [GO:0008893]	GO:0008893		Proteomics identification;Reference proteome	ZK909.3	0	16.157	9	229	26.8	5.85	35.04	1	1	0	11	1.0377	-0.6507	-1.6884	3.68367	0.00551515	+	PFMYB115_PLMYB11;PFMYB115_OP50	3.68381	0.00378947	+	PFMYB115_PLMYB11;PFMYB115_OP50	O18307
Q9XWS6	Conserved secreted protein OS=Caenorhabditis elegans OX=6239 GN=CELE_Y62H9A.5 PE=1 SV=2	Q9XWS6	Conserved secreted protein OS=Caenorhabditis elegans OX=6239 GN=CELE_Y62H9A.5 PE=1 SV=2	CELE_Y62H9A.5	CELE_Y62H9A.5	WBGene00013393	21.3538	21.3857	22.2849	19.778	24.1946	24.8288	24.6096	24.9933	22.4324	22.8034	22.7955	23.5754							Proteomics identification;Reference proteome;Signal	Y62H9A.5	0	54.485	35	165	18.5	8.76	66.01	6	6	0	36	1.70107	3.45598	1.7549	3.67052	0.00552941	+	PFMYB115_OP50;PLMYB11_OP50;PLMYB11_PFMYB115	3.67057	0.00389744	+	PFMYB115_OP50;PLMYB11_OP50;PLMYB11_PFMYB115	Q9XWS6
O44144	PERMeable eggshell OS=Caenorhabditis elegans OX=6239 GN=perm-4 PE=1 SV=2	O44144	PERMeable eggshell OS=Caenorhabditis elegans OX=6239 GN=perm-4 PE=1 SV=2	perm-4	perm-4	WBGene00016638	22.2419	22.1111	23.632	20.9601	26.0062	25.4041	25.452	25.8385	24.9088	24.7895	24.1565	24.1332							Proteomics identification;Reference proteome;Signal	C44B12.5	0	189.28	29	331	34.9	6.23	317.67	10	10	0	109	2.26073	3.43893	1.1782	3.6909	0.00553846	+	PFMYB115_OP50;PLMYB11_OP50	3.69092	0.00378667	+	PFMYB115_OP50;PLMYB11_OP50	O44144
A0A3P6PCS5	Actin-related protein 2/3 complex subunit OS=Caenorhabditis elegans OX=6239 GN=arx-3 PE=1 SV=1	A0A3P6PCS5;Q9U1R7	Actin-related protein 2/3 complex subunit OS=Caenorhabditis elegans OX=6239 GN=arx-3 PE=1 SV=1;Actin-related protein 2/3 complex subunit OS=Caenorhabditis elegans OX=6239 GN=arx-3 PE=1 SV=1	arx-3	arx-3	WBGene00000201	22.8876	23.0821	23.3511	23.1991	23.7695	24.0105	23.6757	23.7492	22.5213	22.8404	23.0854	22.3962	Arp2/3 complex-mediated actin nucleation [GO:0034314];regulation of actin filament polymerization [GO:0030833]	Arp2/3 protein complex [GO:0005885];cytoplasm [GO:0005737]	actin filament binding [GO:0051015]	actin filament binding [GO:0051015];Arp2/3 complex-mediated actin nucleation [GO:0034314];Arp2/3 protein complex [GO:0005885];cytoplasm [GO:0005737];regulation of actin filament polymerization [GO:0030833]	GO:0005737;GO:0005885;GO:0030833;GO:0034314;GO:0051015	WD repeat ARPC1 family	Actin-binding;Cytoplasm;Cytoskeleton;Proteomics identification;Reference proteome;Repeat;WD repeat	Y79H2A.6a;Y79H2A.6b	0	76.253	40	375	41.9	7.84	97.28	12	12	0	63	-0.41915	0.67125	1.0904	3.55013	0.00556098	+	PLMYB11_PFMYB115;PLMYB11_OP50	3.54987	0.003625	+	PLMYB11_PFMYB115;PLMYB11_OP50	A0A3P6PCS5
P55956	Aspartic protease 3 OS=Caenorhabditis elegans OX=6239 GN=asp-3 PE=1 SV=3	P55956	Aspartic protease 3 OS=Caenorhabditis elegans OX=6239 GN=asp-3 PE=1 SV=3	asp-3	asp-3	WBGene00000216	25.1135	24.9271	24.5404	24.3444	24.5045	24.8336	24.7645	25.1293	23.5045	23.2021	23.6096	23.7895	cell death [GO:0008219];necrotic cell death [GO:0070265];programmed cell death [GO:0012501];proteolysis [GO:0006508]	cytoplasm [GO:0005737];extracellular region [GO:0005576];lysosome [GO:0005764]	aspartic-type endopeptidase activity [GO:0004190]	aspartic-type endopeptidase activity [GO:0004190];cell death [GO:0008219];cytoplasm [GO:0005737];extracellular region [GO:0005576];lysosome [GO:0005764];necrotic cell death [GO:0070265];programmed cell death [GO:0012501];proteolysis [GO:0006508]	GO:0004190;GO:0005576;GO:0005737;GO:0005764;GO:0006508;GO:0008219;GO:0012501;GO:0070265	Peptidase A1 family	Aspartyl protease;Cytoplasm;Direct protein sequencing;Disulfide bond;Glycoprotein;Hydrolase;Lysosome;Necrosis;Protease;Reference proteome;Secreted;Signal;Zymogen	H22K11.1	0	168.474	39	398	43.4	5.88	319.72	12	12	0	156	-1.20492	0.076625	1.28155	3.66075	0.00556522	+	OP50_PFMYB115;PLMYB11_PFMYB115	3.66097	0.00389873	+	OP50_PFMYB115;PLMYB11_PFMYB115	P55956
Q09321	Uncharacterized protein F42A8.1 OS=Caenorhabditis elegans OX=6239 GN=F42A8.1 PE=4 SV=1	Q09321	Uncharacterized protein F42A8.1 OS=Caenorhabditis elegans OX=6239 GN=F42A8.1 PE=4 SV=1	F42A8.1	F42A8.1	WBGene00009626	22.2125	22.2961	22.8249	22.2792	23.8858	24.4041	24.2317	24.2096	24.2607	23.9134	24.4923	23.1316							Reference proteome	F42A8.1	0	139.862	46	370	41.9	8.28	155.88	16	16	0	97	1.54632	1.77962	0.2333	3.56127	0.0056	+	PFMYB115_OP50;PLMYB11_OP50	3.56128	0.00365957	+	PFMYB115_OP50;PLMYB11_OP50	Q09321
O45599	Chitin-binding domain protein cbd-1 OS=Caenorhabditis elegans OX=6239 GN=cbd-1 PE=3 SV=2	O45599	Chitin-binding domain protein cbd-1 OS=Caenorhabditis elegans OX=6239 GN=cbd-1 PE=3 SV=2	cbd-1	cbd-1	WBGene00010351	22.9548	23.0122	24.417	23.895	26.5711	25.5045	26.1946	26.0212	26.0732	25.8788	25.7771	25.1253	eggshell formation [GO:0030703];positive regulation of protein localization to cell cortex [GO:1904778];positive regulation of protein localization to plasma membrane [GO:1903078]	cell periphery [GO:0071944];extracellular region [GO:0005576]	chitin binding [GO:0008061]	cell periphery [GO:0071944];chitin binding [GO:0008061];eggshell formation [GO:0030703];extracellular region [GO:0005576];positive regulation of protein localization to cell cortex [GO:1904778];positive regulation of protein localization to plasma membrane [GO:1903078]	GO:0005576;GO:0008061;GO:0030703;GO:0071944;GO:1903078;GO:1904778		Chitin-binding;Developmental protein;Disulfide bond;Extracellular matrix;Glycoprotein;Reference proteome;Repeat;Secreted;Signal	H02I12.1	0	186.577	21	1319	144.1	4.67	343.32	24	24	0	169	2.14385	2.5031	0.35925	3.69345	0.005625	+	PFMYB115_OP50;PLMYB11_OP50	3.69346	0.00383784	+	PFMYB115_OP50;PLMYB11_OP50	O45599
O45136	DUF3598 domain-containing protein OS=Caenorhabditis elegans OX=6239 GN=C05D2.8 PE=1 SV=3	O45136	DUF3598 domain-containing protein OS=Caenorhabditis elegans OX=6239 GN=C05D2.8 PE=1 SV=3	C05D2.8	C05D2.8	WBGene00015469	17.4893	19.7586	20.0691	19.0691	20.9388	21.002	21.3484	21.343	16.8965	18.3408	17.4004	17.3752							Proteomics identification;Reference proteome	C05D2.8	0	23.835	11	426	49.2	6.8	17.81	3	3	0	10	-1.5933	2.06152	3.65482	3.55255	0.00562963	+	OP50_PFMYB115;PLMYB11_PFMYB115;PLMYB11_OP50	3.55252	0.00366316	+	OP50_PFMYB115;PLMYB11_PFMYB115;PLMYB11_OP50	O45136
O01592	Cysteine synthase 3 OS=Caenorhabditis elegans OX=6239 GN=cysl-3 PE=1 SV=1	O01592;O16284;O16282	Cysteine synthase 3 OS=Caenorhabditis elegans OX=6239 GN=cysl-3 PE=1 SV=1;Cysteine synthase OS=Caenorhabditis elegans OX=6239 GN=cysl-4 PE=1 SV=1;PALP domain-containing protein OS=Caenorhabditis elegans OX=6239 GN=CELE_F59A7.7 PE=4 SV=1	cysl-3	cysl-3;cysl-4;CELE_F59A7.7	WBGene00019962	22.7077	22.4375	22.9637	21.7265	21.8307	21.7594	21.9777	21.8461	19.6329	19.3299	20.8576	20.4476	cysteine biosynthetic process [GO:0019344];cysteine biosynthetic process from serine [GO:0006535]	cytoplasm [GO:0005737]	cysteine synthase activity [GO:0004124]	cysteine biosynthetic process [GO:0019344];cysteine biosynthetic process from serine [GO:0006535];cysteine synthase activity [GO:0004124];cytoplasm [GO:0005737]	GO:0004124;GO:0005737;GO:0006535;GO:0019344	Cysteine synthase/cystathionine beta-synthase family	Amino-acid biosynthesis;Cysteine biosynthesis;Proteomics identification;Pyridoxal phosphate;Reference proteome;Transferase	F59A7.7;F59A7.9;R08E5.2	0	54.334	36	337	36.2	6.43	48.1	7	8	0	44	-2.39185	-0.605375	1.78648	3.56523	0.00567089	+	PLMYB11_PFMYB115;OP50_PFMYB115	3.56514	0.00365591	+	PLMYB11_PFMYB115;OP50_PFMYB115	O01592
Q03604	Ribonucleoside-diphosphate reductase large subunit OS=Caenorhabditis elegans OX=6239 GN=rnr-1 PE=3 SV=1	Q03604	Ribonucleoside-diphosphate reductase large subunit OS=Caenorhabditis elegans OX=6239 GN=rnr-1 PE=3 SV=1	rnr-1	rnr-1	WBGene00004391	23.654	23.7077	23.4425	23.7077	24.3645	24.4862	24.3778	24.8336	24.945	24.5045	24.3975	24.4041	deoxyribonucleotide biosynthetic process [GO:0009263];DNA replication [GO:0006260]	ribonucleoside-diphosphate reductase complex [GO:0005971]	ATP binding [GO:0005524];ribonucleoside-diphosphate reductase activity, thioredoxin disulfide as acceptor [GO:0004748]	ribonucleoside-diphosphate reductase complex [GO:0005971];ATP binding [GO:0005524];deoxyribonucleotide biosynthetic process [GO:0009263];DNA replication [GO:0006260];ribonucleoside-diphosphate reductase activity, thioredoxin disulfide as acceptor [GO:0004748]	GO:0004748;GO:0005524;GO:0005971;GO:0006260;GO:0009263	Ribonucleoside diphosphate reductase large chain family	Allosteric enzyme;ATP-binding;Deoxyribonucleotide synthesis;Disulfide bond;Nucleotide-binding;Oxidoreductase;Reference proteome	T23G5.1	0	130.478	24	788	88.9	7.34	218.65	19	19	0	126	0.9348	0.88755	-0.04725	3.69864	0.00571429	+	PLMYB11_OP50;PFMYB115_OP50	3.69873	0.00378082	+	PLMYB11_OP50;PFMYB115_OP50	Q03604
P91194	Thioredoxin domain-containing protein OS=Caenorhabditis elegans OX=6239 GN=CELE_D2092.4 PE=1 SV=2	P91194	Thioredoxin domain-containing protein OS=Caenorhabditis elegans OX=6239 GN=CELE_D2092.4 PE=1 SV=2	CELE_D2092.4	CELE_D2092.4	WBGene00017065	22.9812	23.4041	22.7286	23.0088	21.9171	22.9152	23.214	22.7451	20.8269	20.68	21.0493	21.5731		integral component of membrane [GO:0016021];myofibril [GO:0030016]		integral component of membrane [GO:0016021];myofibril [GO:0030016]	GO:0016021;GO:0030016		Membrane;Proteomics identification;Reference proteome;Signal;Transmembrane;Transmembrane helix	D2092.4	0	38.678	20	363	41.1	5.49	70.74	6	6	0	33	-1.99835	-0.332825	1.66553	3.70778	0.00574194	+	PLMYB11_PFMYB115;OP50_PFMYB115	3.70785	0.00366667	+	PLMYB11_PFMYB115;OP50_PFMYB115	P91194
A0A131MBC3	Translocation protein TolB OS=Caenorhabditis elegans OX=6239 GN=tag-10 PE=1 SV=1	A0A131MBC3;G5EG67;G5EER7;A0A131MCY4	Translocation protein TolB OS=Caenorhabditis elegans OX=6239 GN=tag-10 PE=1 SV=1;Protein TolB OS=Caenorhabditis elegans OX=6239 GN=tag-10 PE=1 SV=1;Protein TolB OS=Caenorhabditis elegans OX=6239 GN=tag-10 PE=1 SV=1;Translocation protein TolB OS=Caenorhabditis elegans OX=6239 GN=tag-10 PE=1 SV=1	tag-10	tag-10	WBGene00006404	22.4247	22.5568	22.7098	22.6006	19.9459	21.343	20.8727	20.6276	21.4067	21.9742	21.5869	21.2419		membrane raft [GO:0045121]		membrane raft [GO:0045121]	GO:0045121		Proteomics identification;Reference proteome;Signal	C31C9.1a;C31C9.1b;C31C9.1c;C31C9.1d	0	37.718	16	439	49.9	5.1	61.85	6	6	0	45	-1.02055	-1.87568	-0.855125	3.56706	0.00574359	+	PFMYB115_PLMYB11;OP50_PLMYB11;OP50_PFMYB115	3.56699	0.00369565	+	PFMYB115_PLMYB11;OP50_PLMYB11;OP50_PFMYB115	A0A131MBC3
Q21109	Endoribonuclease endu-1 OS=Caenorhabditis elegans OX=6239 GN=endu-1 PE=1 SV=1	Q21109	Endoribonuclease endu-1 OS=Caenorhabditis elegans OX=6239 GN=endu-1 PE=1 SV=1	endu-1	endu-1	WBGene00010488	19.0976	18.9992	18.1556	NaN	NaN	NaN	NaN	19.9742	16.3564	16.5204	16.3954	16.4783		extracellular region [GO:0005576]	endoribonuclease activity [GO:0004521];lyase activity [GO:0016829];metal ion binding [GO:0046872];RNA binding [GO:0003723]	endoribonuclease activity [GO:0004521];extracellular region [GO:0005576];lyase activity [GO:0016829];metal ion binding [GO:0046872];RNA binding [GO:0003723]	GO:0003723;GO:0004521;GO:0005576;GO:0016829;GO:0046872	ENDOU family	Endonuclease;Glycoprotein;Hydrolase;Lyase;Manganese;Metal-binding;Nuclease;Reference proteome;RNA-binding;Secreted;Signal	K02A11.3	0	6.449	6	307	35.5	8.57	0	2	2	0	2	-2.31318	1.2234	3.53657	3.57284	0.00576623	+	OP50_PLMYB11	0.303543	0.525364			Q21109
H2KZJ5	GLutaRedoXin OS=Caenorhabditis elegans OX=6239 GN=glrx-3 PE=1 SV=1	H2KZJ5;Q6EZG4	GLutaRedoXin OS=Caenorhabditis elegans OX=6239 GN=glrx-3 PE=1 SV=1;GLutaRedoXin OS=Caenorhabditis elegans OX=6239 GN=glrx-3 PE=1 SV=1	glrx-3	glrx-3	WBGene00017062	22.9316	22.8423	22.7695	22.4067	22.6119	22.7856	23.0325	23.0509	22.0723	21.7098	21.9985	21.9388	cellular iron ion homeostasis [GO:0006879]	cytoplasm [GO:0005737];cytosol [GO:0005829];nucleus [GO:0005634];striated muscle dense body [GO:0055120]	glutathione oxidoreductase activity [GO:0097573];iron-sulfur cluster binding [GO:0051536];metal ion binding [GO:0046872]	cellular iron ion homeostasis [GO:0006879];cytoplasm [GO:0005737];cytosol [GO:0005829];glutathione oxidoreductase activity [GO:0097573];iron-sulfur cluster binding [GO:0051536];metal ion binding [GO:0046872];nucleus [GO:0005634];striated muscle dense body [GO:0055120]	GO:0005634;GO:0005737;GO:0005829;GO:0006879;GO:0046872;GO:0051536;GO:0055120;GO:0097573		Iron;Iron-sulfur;Metal-binding;Proteomics identification;Reference proteome	D2063.3a;D2063.3b	0	57.802	32	345	38.5	5.24	59.09	8	8	0	40	-0.807675	0.1327	0.940375	3.70822	0.00577049	+	OP50_PFMYB115;PLMYB11_PFMYB115	3.70859	0.00366197	+	OP50_PFMYB115;PLMYB11_PFMYB115	H2KZJ5
Q18817	Tubulin beta chain OS=Caenorhabditis elegans OX=6239 GN=ben-1 PE=1 SV=3	Q18817	Tubulin beta chain OS=Caenorhabditis elegans OX=6239 GN=ben-1 PE=1 SV=3	ben-1	ben-1	WBGene00000248	19.724	19.7521	20.1332	19.5107	21.5069	21.0292	21.0951	20.4972	NaN	18.3836	19.3211	18.6453	chemosensory behavior [GO:0007635];microtubule cytoskeleton organization [GO:0000226];microtubule-based process [GO:0007017];mitotic cell cycle [GO:0000278];oviposition [GO:0018991]	cytoplasm [GO:0005737];microtubule [GO:0005874]	GTP binding [GO:0005525];GTPase activity [GO:0003924];structural constituent of cytoskeleton [GO:0005200];structural molecule activity [GO:0005198]	chemosensory behavior [GO:0007635];cytoplasm [GO:0005737];GTP binding [GO:0005525];GTPase activity [GO:0003924];microtubule [GO:0005874];microtubule cytoskeleton organization [GO:0000226];microtubule-based process [GO:0007017];mitotic cell cycle [GO:0000278];oviposition [GO:0018991];structural constituent of cytoskeleton [GO:0005200];structural molecule activity [GO:0005198]	GO:0000226;GO:0000278;GO:0003924;GO:0005198;GO:0005200;GO:0005525;GO:0005737;GO:0005874;GO:0007017;GO:0007635;GO:0018991	Tubulin family	GTP-binding;Microtubule;Nucleotide-binding;Proteomics identification;Reference proteome	C54C6.2	0	301.804	63	444	49.4	4.94	1344.73	4	23	2	732	-0.996667	1.2521	2.24877	3.71676	0.0058	+	OP50_PFMYB115;PLMYB11_PFMYB115;PLMYB11_OP50	3.26626	0.005152	+	OP50_PFMYB115;PLMYB11_PFMYB115;PLMYB11_OP50	Q18817
Q9XUH3	CUB_2 domain-containing protein OS=Caenorhabditis elegans OX=6239 GN=dod-24 PE=1 SV=1	Q9XUH3	CUB_2 domain-containing protein OS=Caenorhabditis elegans OX=6239 GN=dod-24 PE=1 SV=1	dod-24	dod-24	WBGene00007875	20.2066	19.6453	20.1581	17.9826	21.6886	23.4041	23.6649	23.2317	20.1079	18.4456	19.1104	19.1994	defense response to Gram-negative bacterium [GO:0050829];innate immune response [GO:0045087]			defense response to Gram-negative bacterium [GO:0050829];innate immune response [GO:0045087]	GO:0045087;GO:0050829		Proteomics identification;Reference proteome;Signal	C32H11.12	0	58.802	29	361	40.2	5.97	38.5	8	8	0	18	-0.282325	3.49917	3.7815	3.51654	0.00581395	+	PLMYB11_PFMYB115;PLMYB11_OP50	3.51654	0.00376	+	PLMYB11_PFMYB115;PLMYB11_OP50	Q9XUH3
Q22781	Acyl CoA DeHydrogenase OS=Caenorhabditis elegans OX=6239 GN=acdh-7 PE=1 SV=2	Q22781	Acyl CoA DeHydrogenase OS=Caenorhabditis elegans OX=6239 GN=acdh-7 PE=1 SV=2	acdh-7	acdh-7	WBGene00020812	25.4614	25.5014	25.417	24.3101	23.976	24.417	24.3778	24.5345	22.4775	22.7471	23.4298	23.3645	fatty acid beta-oxidation using acyl-CoA dehydrogenase [GO:0033539];medium-chain fatty acid catabolic process [GO:0051793]	cytoplasm [GO:0005737];mitochondrion [GO:0005739]	acyl-CoA dehydrogenase activity [GO:0003995];flavin adenine dinucleotide binding [GO:0050660];medium-chain-acyl-CoA dehydrogenase activity [GO:0070991]	acyl-CoA dehydrogenase activity [GO:0003995];cytoplasm [GO:0005737];fatty acid beta-oxidation using acyl-CoA dehydrogenase [GO:0033539];flavin adenine dinucleotide binding [GO:0050660];medium-chain fatty acid catabolic process [GO:0051793];medium-chain-acyl-CoA dehydrogenase activity [GO:0070991];mitochondrion [GO:0005739]	GO:0003995;GO:0005737;GO:0005739;GO:0033539;GO:0050660;GO:0051793;GO:0070991	Acyl-CoA dehydrogenase family	FAD;Flavoprotein;Oxidoreductase;Proteomics identification;Reference proteome	T25G12.5	0	112.315	33	412	44.6	7.58	253.21	11	11	0	99	-2.16775	-0.84615	1.3216	3.57445	0.00584211	+	PLMYB11_PFMYB115;OP50_PFMYB115	3.57453	0.00369231	+	PLMYB11_PFMYB115;OP50_PFMYB115	Q22781
Q9U2X0	Protein arginine N-methyltransferase 1 OS=Caenorhabditis elegans OX=6239 GN=prmt-1 PE=1 SV=1	Q9U2X0	Protein arginine N-methyltransferase 1 OS=Caenorhabditis elegans OX=6239 GN=prmt-1 PE=1 SV=1	prmt-1	prmt-1	WBGene00013766	27.2445	27.217	27.3066	27.4394	27.189	27.2803	27.2535	27.3153	26.7771	27.019	26.9428	26.9428	determination of adult lifespan [GO:0008340];heat acclimation [GO:0010286];histone methylation [GO:0016571];negative regulation of protein binding [GO:0032091];negative regulation of protein phosphorylation [GO:0001933];peptidyl-arginine methylation, to asymmetrical-dimethyl arginine [GO:0019919];peptidyl-arginine N-methylation [GO:0035246];positive regulation of gene expression [GO:0010628];posi…	cytoplasm [GO:0005737];endoplasmic reticulum [GO:0005783];nucleus [GO:0005634]	histone-arginine N-methyltransferase activity [GO:0008469];protein-arginine N-methyltransferase activity [GO:0016274];protein-arginine omega-N asymmetric methyltransferase activity [GO:0035242];protein-arginine omega-N monomethyltransferase activity [GO:0035241];S-adenosyl-L-methionine binding [GO:1904047]	cytoplasm [GO:0005737];determination of adult lifespan [GO:0008340];endoplasmic reticulum [GO:0005783];heat acclimation [GO:0010286];histone methylation [GO:0016571];histone-arginine N-methyltransferase activity [GO:0008469];negative regulation of protein binding [GO:0032091];negative regulation of protein phosphorylation [GO:0001933];nucleus [GO:0005634];peptidyl-arginine methylation, to asymmet…	GO:0001933;GO:0005634;GO:0005737;GO:0005783;GO:0006979;GO:0008340;GO:0008469;GO:0009411;GO:0010286;GO:0010468;GO:0010628;GO:0010883;GO:0016274;GO:0016571;GO:0019919;GO:0032091;GO:0035241;GO:0035242;GO:0035246;GO:0042594;GO:1900182;GO:1904047;GO:1905909	Class I-like SAM-binding methyltransferase superfamily;Protein arginine N-methyltransferase family	Cytoplasm;Methyltransferase;Nucleus;Reference proteome;S-adenosyl-L-methionine;Transferase	Y113G7B.17	0	387.438	69	348	39.7	5.71	927.15	25	25	0	394	-0.38145	-0.04235	0.3391	3.51738	0.00588235	+	PLMYB11_PFMYB115;OP50_PFMYB115	3.51804	0.00375758	+	PLMYB11_PFMYB115;OP50_PFMYB115	Q9U2X0
H2L035	ABC transmembrane type-1 domain-containing protein OS=Caenorhabditis elegans OX=6239 GN=pmp-5 PE=1 SV=1	H2L035;H2L034	ABC transmembrane type-1 domain-containing protein OS=Caenorhabditis elegans OX=6239 GN=pmp-5 PE=1 SV=1;ABC transmembrane type-1 domain-containing protein OS=Caenorhabditis elegans OX=6239 GN=pmp-5 PE=1 SV=1	pmp-5	pmp-5	WBGene00004062	24.9847	25.1332	25.2317	25.3135	21.1395	21.8538	22.1332	21.6497	22.7077	20.3645	20.9316	22.9566	fatty acid beta-oxidation [GO:0006635];long-chain fatty acid import into peroxisome [GO:0015910];peroxisome organization [GO:0007031];very long-chain fatty acid catabolic process [GO:0042760]	integral component of membrane [GO:0016021];peroxisomal membrane [GO:0005778]	ABC-type transporter activity [GO:0140359];ATP binding [GO:0005524];ATPase-coupled transmembrane transporter activity [GO:0042626];long-chain fatty acid transporter activity [GO:0005324]	ABC-type transporter activity [GO:0140359];ATP binding [GO:0005524];ATPase-coupled transmembrane transporter activity [GO:0042626];fatty acid beta-oxidation [GO:0006635];integral component of membrane [GO:0016021];long-chain fatty acid import into peroxisome [GO:0015910];long-chain fatty acid transporter activity [GO:0005324];peroxisomal membrane [GO:0005778];peroxisome organization [GO:0007031];…	GO:0005324;GO:0005524;GO:0005778;GO:0006635;GO:0007031;GO:0015910;GO:0016021;GO:0042626;GO:0042760;GO:0140359		Membrane;Proteomics identification;Reference proteome;Transmembrane;Transmembrane helix	T10H9.5a;T10H9.5c	0	76.161	26	565	65.2	6.54	112.9	11	11	0	57	-3.42568	-3.47172	-0.04605	3.72186	0.00589831	+	OP50_PLMYB11;OP50_PFMYB115	3.72183	0.00365714	+	OP50_PLMYB11;OP50_PFMYB115	H2L035
A0A486WUT8	SMAll OS=Caenorhabditis elegans OX=6239 GN=sma-1 PE=1 SV=1	A0A486WUT8;G5EBH3;G5EFW3;G5EC35;A0A486WVF0;G5EG97	SMAll OS=Caenorhabditis elegans OX=6239 GN=sma-1 PE=1 SV=1;SMAll OS=Caenorhabditis elegans OX=6239 GN=sma-1 PE=1 SV=1;SMAll OS=Caenorhabditis elegans OX=6239 GN=sma-1 PE=1 SV=1;Beta chain spectrin homolog Sma1 OS=Caenorhabditis elegans OX=6239 GN=sma-1 PE=1 SV=1;SMAll OS=Caenorhabditis elegans OX=6239 GN=sma-1 PE=1 SV=1;SMAll OS=Caenorhabditis elegans OX=6239 GN=sma-1 PE=1 SV=1	sma-1	sma-1	WBGene00004855	21.7348	21.7265	23.4298	21.4972	20.2535	18.6382	20.0426	18.7406	18.0156	18.6523	19.2255	18.4656	actin filament capping [GO:0051693];body morphogenesis [GO:0010171];embryonic body morphogenesis [GO:0010172];epithelial cell development [GO:0002064];nematode larval development [GO:0002119];pharyngeal gland morphogenesis [GO:1905905];pharynx development [GO:0060465];positive regulation of cell size [GO:0045793];positive regulation of multicellular organism growth [GO:0040018];positive regulatio…	apical plasma membrane [GO:0016324];cytoplasm [GO:0005737];microtubule [GO:0005874];nucleus [GO:0005634]	actin binding [GO:0003779];guanyl-nucleotide exchange factor activity [GO:0005085];phospholipid binding [GO:0005543]	actin binding [GO:0003779];actin filament capping [GO:0051693];apical plasma membrane [GO:0016324];body morphogenesis [GO:0010171];cytoplasm [GO:0005737];embryonic body morphogenesis [GO:0010172];epithelial cell development [GO:0002064];guanyl-nucleotide exchange factor activity [GO:0005085];microtubule [GO:0005874];nematode larval development [GO:0002119];nucleus [GO:0005634];pharyngeal gland mo…	GO:0002064;GO:0002119;GO:0003779;GO:0005085;GO:0005543;GO:0005634;GO:0005737;GO:0005874;GO:0010171;GO:0010172;GO:0016324;GO:0035150;GO:0040012;GO:0040018;GO:0045793;GO:0046622;GO:0051693;GO:0060465;GO:1905905	Spectrin family	Actin capping;Actin-binding;Coiled coil;Cytoplasm;Guanine-nucleotide releasing factor;Microtubule;Phosphoprotein;Proteomics identification;Reference proteome;Repeat;SH3 domain	R31.1a;R31.1b;R31.1c;R31.1d;R31.1e;R31.1f	0	36.869	3	4056	469.7	6.3	2.3	10	10	0	13	-3.50732	-2.67835	0.828975	3.52106	0.00590476	+	OP50_PFMYB115;OP50_PLMYB11	3.52111	0.00379592	+	OP50_PFMYB115;OP50_PLMYB11	A0A486WUT8
G5EE46	FAD-binding PCMH-type domain-containing protein OS=Caenorhabditis elegans OX=6239 GN=dhgd-1 PE=1 SV=1	G5EE46	FAD-binding PCMH-type domain-containing protein OS=Caenorhabditis elegans OX=6239 GN=dhgd-1 PE=1 SV=1	dhgd-1	dhgd-1	WBGene00010055	23.7594	23.654	23.5754	23.5165	20.3857	18.9459	17.1457	19.6869	21.68	21.0886	19.9316	21.7098		mitochondrion [GO:0005739];peroxisome [GO:0005777]	catalytic activity [GO:0003824];FAD binding [GO:0071949]	catalytic activity [GO:0003824];FAD binding [GO:0071949];mitochondrion [GO:0005739];peroxisome [GO:0005777]	GO:0003824;GO:0005739;GO:0005777;GO:0071949	FAD-binding oxidoreductase/transferase type 4 family	Peroxisome;Proteomics identification;Reference proteome	F54D5.12	0	83.454	29	487	53.3	6.67	59.77	9	9	0	30	-2.52383	-4.58528	-2.06145	3.60269	0.00591781	+	PFMYB115_PLMYB11;OP50_PLMYB11;OP50_PFMYB115	3.60272	0.00381609	+	PFMYB115_PLMYB11;OP50_PLMYB11;OP50_PFMYB115	G5EE46
Q9GRV9	Prolyl Carboxy Peptidase like OS=Caenorhabditis elegans OX=6239 GN=pcp-4 PE=1 SV=1	Q9GRV9	Prolyl Carboxy Peptidase like OS=Caenorhabditis elegans OX=6239 GN=pcp-4 PE=1 SV=1	pcp-4	pcp-4	WBGene00003959	21.6141	21.4375	21.0156	21.1519	21.6409	22.1426	22.1332	21.8423	19.2442	20.4375	19.6505	20.5261	proteolysis [GO:0006508]	membrane raft [GO:0045121]	dipeptidyl-peptidase activity [GO:0008239];serine-type peptidase activity [GO:0008236]	dipeptidyl-peptidase activity [GO:0008239];membrane raft [GO:0045121];proteolysis [GO:0006508];serine-type peptidase activity [GO:0008236]	GO:0006508;GO:0008236;GO:0008239;GO:0045121	Peptidase S28 family	Glycoprotein;Hydrolase;Protease;Proteomics identification;Reference proteome;Signal	Y116F11B.3	0	44.646	10	1042	116.3	5.34	15.98	7	8	0	25	-1.3402	0.634975	1.97518	3.57637	0.00592	+	OP50_PFMYB115;PLMYB11_PFMYB115	3.57633	0.00373333	+	OP50_PFMYB115;PLMYB11_PFMYB115	Q9GRV9
Q21986	N-terminal acetyltransferase B complex subunit NAA25 homolog OS=Caenorhabditis elegans OX=6239 GN=cra-1 PE=1 SV=3	Q21986	N-terminal acetyltransferase B complex subunit NAA25 homolog OS=Caenorhabditis elegans OX=6239 GN=cra-1 PE=1 SV=3	cra-1	cra-1	WBGene00020068	25.5841	25.5345	26.3712	26.8741	23.8288	24.4614	24.3101	24.3376	23.7995	24.0772	24.3778	23.5285	chromosome segregation [GO:0007059];DNA recombination [GO:0006310];DNA repair [GO:0006281];meiotic cell cycle [GO:0051321];N-terminal peptidyl-methionine acetylation [GO:0017196]	chromosome [GO:0005694];cytoplasm [GO:0005737];NatB complex [GO:0031416];nucleus [GO:0005634]		chromosome [GO:0005694];chromosome segregation [GO:0007059];cytoplasm [GO:0005737];DNA recombination [GO:0006310];DNA repair [GO:0006281];meiotic cell cycle [GO:0051321];NatB complex [GO:0031416];N-terminal peptidyl-methionine acetylation [GO:0017196];nucleus [GO:0005634]	GO:0005634;GO:0005694;GO:0005737;GO:0006281;GO:0006310;GO:0007059;GO:0017196;GO:0031416;GO:0051321	MDM20/NAA25 family	Chromosome;Chromosome partition;Cytoplasm;DNA damage;DNA recombination;DNA repair;Meiosis;Nucleus;Reference proteome;Repeat;TPR repeat	R13F6.10	0	193.999	35	958	109.2	6.84	178.2	29	29	0	129	-2.14522	-1.8565	0.288725	3.7277	0.00593103	+	OP50_PFMYB115;OP50_PLMYB11	3.72783	0.00370588	+	OP50_PFMYB115;OP50_PLMYB11	Q21986
P90732	C-type LECtin OS=Caenorhabditis elegans OX=6239 GN=clec-41 PE=1 SV=1	P90732	C-type LECtin OS=Caenorhabditis elegans OX=6239 GN=clec-41 PE=1 SV=1	clec-41	clec-41	WBGene00007153	18.6417	17.6096	17.8667	16.7602	22.0122	21.3156	20.654	21.1206	NaN	18.5394	NaN	NaN	innate immune response [GO:0045087];positive regulation of chemotaxis [GO:0050921]		carbohydrate binding [GO:0030246]	carbohydrate binding [GO:0030246];innate immune response [GO:0045087];positive regulation of chemotaxis [GO:0050921]	GO:0030246;GO:0045087;GO:0050921		Proteomics identification;Reference proteome;Signal	B0365.6	0	38.546	14	545	58.8	5.14	29.04	4	4	0	16	0.81985	3.55605	2.7362	3.50995	0.00593103	+	PLMYB11_OP50	3.07833	0.00638509	+	PLMYB11_PFMYB115;PLMYB11_OP50	P90732
B7WNA0	Pyruvate kinase OS=Caenorhabditis elegans OX=6239 GN=pyk-1 PE=1 SV=1	B7WNA0;Q3S1I8;O17836;Q7JL40;O17835	Pyruvate kinase OS=Caenorhabditis elegans OX=6239 GN=pyk-1 PE=1 SV=1;Pyruvate kinase OS=Caenorhabditis elegans OX=6239 GN=pyk-1 PE=1 SV=1;Pyruvate kinase OS=Caenorhabditis elegans OX=6239 GN=pyk-1 PE=1 SV=1;Pyruvate kinase OS=Caenorhabditis elegans OX=6239 GN=pyk-1 PE=1 SV=1;Pyruvate kinase OS=Caenorhabditis elegans OX=6239 GN=pyk-1 PE=1 SV=1	pyk-1	pyk-1	WBGene00009126	27.2445	27.2262	27.4073	27.141	27.726	27.9203	27.8264	27.9203	27.1795	27.509	27.509	27.4862	glycolytic process [GO:0006096]	cytoplasm [GO:0005737]	ATP binding [GO:0005524];kinase activity [GO:0016301];magnesium ion binding [GO:0000287];potassium ion binding [GO:0030955];pyruvate kinase activity [GO:0004743]	ATP binding [GO:0005524];cytoplasm [GO:0005737];glycolytic process [GO:0006096];kinase activity [GO:0016301];magnesium ion binding [GO:0000287];potassium ion binding [GO:0030955];pyruvate kinase activity [GO:0004743]	GO:0000287;GO:0004743;GO:0005524;GO:0005737;GO:0006096;GO:0016301;GO:0030955	Pyruvate kinase family	ATP-binding;Glycolysis;Kinase;Magnesium;Metal-binding;Nucleotide-binding;Proteomics identification;Pyruvate;Reference proteome;Transferase	F25H5.3a;F25H5.3b;F25H5.3c;F25H5.3d;F25H5.3e	0	392.969	35	913	100.5	5.35	1111.15	28	29	1	471	0.166175	0.5935	0.427325	3.60296	0.006	+	PLMYB11_OP50;PLMYB11_PFMYB115	3.60289	0.00386047	+	PLMYB11_OP50;PLMYB11_PFMYB115	B7WNA0
Q65XX4	Secreted protein OS=Caenorhabditis elegans OX=6239 GN=CELE_Y47G6A.15 PE=1 SV=1	Q65XX4	Secreted protein OS=Caenorhabditis elegans OX=6239 GN=CELE_Y47G6A.15 PE=1 SV=1	CELE_Y47G6A.15	CELE_Y47G6A.15	WBGene00021641	25.5754	25.5696	25.7389	26.506	24.417	23.7995	24.1332	24.6918	26.0148	25.5812	25.5255	25.7182							Proteomics identification;Reference proteome;Signal	Y47G6A.15	0	107.329	27	278	30.8	6.81	200.14	13	13	0	125	-0.13755	-1.5871	-1.44955	3.5797	0.006	+	PFMYB115_PLMYB11;OP50_PLMYB11	3.57956	0.00377528	+	PFMYB115_PLMYB11;OP50_PLMYB11	Q65XX4
P41848	FACT complex subunit SSRP1-A OS=Caenorhabditis elegans OX=6239 GN=hmg-4 PE=1 SV=1	P41848	FACT complex subunit SSRP1-A OS=Caenorhabditis elegans OX=6239 GN=hmg-4 PE=1 SV=1	hmg-4	hmg-4	WBGene00001974	21.9352	21.4221	21.3805	21.7182	21.7876	20.8802	21.1886	21.0821	18.4933	19.7828	17.6024	19.1407	DNA repair [GO:0006281];DNA replication [GO:0006260];nucleosome assembly [GO:0006334];nucleosome disassembly [GO:0006337];pharynx development [GO:0060465];positive regulation of cell cycle [GO:0045787];regulation of chromatin organization [GO:1902275];regulation of embryonic development [GO:0045995]	FACT complex [GO:0035101];nucleus [GO:0005634]	DNA binding [GO:0003677];histone binding [GO:0042393];nucleosome binding [GO:0031491]	DNA binding [GO:0003677];DNA repair [GO:0006281];DNA replication [GO:0006260];FACT complex [GO:0035101];histone binding [GO:0042393];nucleosome assembly [GO:0006334];nucleosome binding [GO:0031491];nucleosome disassembly [GO:0006337];nucleus [GO:0005634];pharynx development [GO:0060465];positive regulation of cell cycle [GO:0045787];regulation of chromatin organization [GO:1902275];regulation of …	GO:0003677;GO:0005634;GO:0006260;GO:0006281;GO:0006334;GO:0006337;GO:0031491;GO:0035101;GO:0042393;GO:0045787;GO:0045995;GO:0060465;GO:1902275	SSRP1 family	Chromosome;DNA damage;DNA repair;DNA replication;DNA-binding;Nucleus;Reference proteome;Transcription;Transcription regulation	T20B12.8	0	64.755	16	697	78.6	5.31	48.84	2	9	0	42	-2.8592	-0.379375	2.47983	3.77766	0.006	+	PLMYB11_PFMYB115;OP50_PFMYB115	3.77761	0.00351515	+	PLMYB11_PFMYB115;OP50_PFMYB115	P41848
Q9U1Q5	Acyl-CoA thioesterase II OS=Caenorhabditis elegans OX=6239 GN=CELE_Y87G2A.2 PE=1 SV=3	Q9U1Q5	Acyl-CoA thioesterase II OS=Caenorhabditis elegans OX=6239 GN=CELE_Y87G2A.2 PE=1 SV=3	CELE_Y87G2A.2	CELE_Y87G2A.2	WBGene00013594	22.4626	22.5983	22.4015	21.4825	22.1795	22.3184	22.5451	22.4526	20.6886	20.68	21.2821	20.8876	acyl-CoA metabolic process [GO:0006637];fatty acid catabolic process [GO:0009062]	peroxisomal matrix [GO:0005782]	acyl-CoA hydrolase activity [GO:0047617]	acyl-CoA hydrolase activity [GO:0047617];acyl-CoA metabolic process [GO:0006637];fatty acid catabolic process [GO:0009062];peroxisomal matrix [GO:0005782]	GO:0005782;GO:0006637;GO:0009062;GO:0047617	C/M/P thioester hydrolase family	Hydrolase;Proteomics identification;Reference proteome	Y87G2A.2	0	41.841	34	293	33.5	7.2	60.47	7	7	0	24	-1.35165	0.137675	1.48933	3.48861	0.00602247	+	OP50_PFMYB115;PLMYB11_PFMYB115	3.48867	0.004	+	OP50_PFMYB115;PLMYB11_PFMYB115	Q9U1Q5
Q23670	DNA topoisomerase 2 top-2 OS=Caenorhabditis elegans OX=6239 GN=top-2 PE=1 SV=2	Q23670;G5ECQ8	DNA topoisomerase 2 top-2 OS=Caenorhabditis elegans OX=6239 GN=top-2 PE=1 SV=2;DNA topoisomerase-like protein cin-4 OS=Caenorhabditis elegans OX=6239 GN=cin-4 PE=1 SV=1	top-2	top-2;cin-4	WBGene00010785	25.9271	25.8764	25.8044	25.5725	26.002	26.0691	26.1015	25.9157	25.1908	25.4202	25.5492	25.3342	cell division [GO:0051301];DNA topological change [GO:0006265];mitotic sister chromatid segregation [GO:0000070];mitotic sister chromatid separation [GO:0051306];resolution of meiotic recombination intermediates [GO:0000712];sister chromatid segregation [GO:0000819]	chromosome [GO:0005694];cytoplasm [GO:0005737];nucleoplasm [GO:0005654];nucleus [GO:0005634];spindle [GO:0005819]	ATP binding [GO:0005524];DNA binding [GO:0003677];DNA topoisomerase type II (double strand cut, ATP-hydrolyzing) activity [GO:0003918];DNA topoisomerase type II (double strand cut, ATP-hydrolyzing) activity [GO:0003918];metal ion binding [GO:0046872]"	chromosome [GO:0005694];nucleus [GO:0005634];ATP binding [GO:0005524];cell division [GO:0051301];cytoplasm [GO:0005737];DNA binding [GO:0003677];DNA topoisomerase type II (double strand cut, ATP-hydrolyzing) activity [GO:0003918];DNA topological change [GO:0006265];metal ion binding [GO:0046872];mitotic sister chromatid segregation [GO:0000070];mitotic sister chromatid separation [GO:0051306];nuc…	GO:0000070;GO:0000712;GO:0000819;GO:0003677;GO:0003918;GO:0005524;GO:0005634;GO:0005654;GO:0005694;GO:0005737;GO:0005819;GO:0006265;GO:0046872;GO:0051301;GO:0051306	Type II topoisomerase family	ATP-binding;Cell cycle;Cell division;Chromosome;Cytoplasm;Cytoskeleton;DNA-binding;Isomerase;Magnesium;Meiosis;Metal-binding;Mitosis;Nucleotide-binding;Nucleus;Reference proteome;Topoisomerase	K12D12.1;ZK1127.7	0	241.119	30	1520	172.2	8.51	288.27	41	41	0	218	-0.4215	0.226975	0.648475	3.61303	0.00602817	+	OP50_PFMYB115;PLMYB11_PFMYB115	3.61284	0.00395238	+	OP50_PFMYB115;PLMYB11_PFMYB115	Q23670
Q95Y90	60S ribosomal protein L9 OS=Caenorhabditis elegans OX=6239 GN=rpl-9 PE=3 SV=1	Q95Y90	60S ribosomal protein L9 OS=Caenorhabditis elegans OX=6239 GN=rpl-9 PE=3 SV=1	rpl-9	rpl-9	WBGene00004420	28.8653	28.8142	29.1288	28.3662	29.9117	30.0217	30.0217	29.9117	29.1556	28.7988	29.341	28.7802	cytoplasmic translation [GO:0002181];determination of adult lifespan [GO:0008340]	cytosolic large ribosomal subunit [GO:0022625]	rRNA binding [GO:0019843];structural constituent of ribosome [GO:0003735]	cytoplasmic translation [GO:0002181];cytosolic large ribosomal subunit [GO:0022625];determination of adult lifespan [GO:0008340];rRNA binding [GO:0019843];structural constituent of ribosome [GO:0003735]	GO:0002181;GO:0003735;GO:0008340;GO:0019843;GO:0022625	Universal ribosomal protein uL6 family	Reference proteome;Ribonucleoprotein;Ribosomal protein	R13A5.8	0	151.51	53	189	21.5	10.08	1230.51	10	10	0	518	0.225275	1.17308	0.9478	3.72784	0.00603509	+	PLMYB11_OP50;PLMYB11_PFMYB115	3.72761	0.00365217	+	PLMYB11_OP50;PLMYB11_PFMYB115	Q95Y90
Q4R165	Lipase_3 domain-containing protein OS=Caenorhabditis elegans OX=6239 GN=CELE_Y54G2A.45 PE=1 SV=2	Q4R165;U4PQT8	Lipase_3 domain-containing protein OS=Caenorhabditis elegans OX=6239 GN=CELE_Y54G2A.45 PE=1 SV=2;Lipase_3 domain-containing protein OS=Caenorhabditis elegans OX=6239 GN=CELE_Y54G2A.45 PE=1 SV=1	CELE_Y54G2A.45	CELE_Y54G2A.45	WBGene00044488	19.4775	18.7731	17.7667	18.547	20.8191	21.4576	21.8191	21.5069	21.4118	20.9171	21.0625	20.1079	lipid metabolic process [GO:0006629]			lipid metabolic process [GO:0006629]	GO:0006629		Proteomics identification;Reference proteome;Signal	Y54G2A.45a;Y54G2A.45b	0	43.112	18	337	38.1	6.74	49.24	5	5	0	26	2.23375	2.7596	0.52585	3.76289	0.00603636	+	PFMYB115_OP50;PLMYB11_OP50	3.76299	0.00358209	+	PFMYB115_OP50;PLMYB11_OP50	Q4R165
Q9XWJ5	NADH dehydrogenase [ubiquinone] 1 beta subcomplex subunit 8, mitochondrial OS=Caenorhabditis elegans OX=6239 GN=CELE_Y51H1A.3 PE=1 SV=1	Q9XWJ5;Q9XWJ6	NADH dehydrogenase [ubiquinone] 1 beta subcomplex subunit 8, mitochondrial OS=Caenorhabditis elegans OX=6239 GN=CELE_Y51H1A.3 PE=1 SV=1;NADH dehydrogenase [ubiquinone] 1 beta subcomplex subunit 8, mitochondrial OS=Caenorhabditis elegans OX=6239 GN=CELE_Y51H1A.3 PE=1 SV=1	CELE_Y51H1A.3	CELE_Y51H1A.3	WBGene00013094	22.2593	22.2036	22.3348	21.4825	NaN	22.6562	22.743	23.0292	20.8269	20.2535	21.0691	19.7586		mitochondrial respiratory chain complex I [GO:0005747]		mitochondrial respiratory chain complex I [GO:0005747]	GO:0005747		Proteomics identification;Reference proteome	Y51H1A.3a;Y51H1A.3b	0	38.84	45	215	25.5	6.8	31.82	9	9	0	35	-1.59303	0.739417	2.33244	3.4893	0.00604545	+	OP50_PFMYB115;PLMYB11_PFMYB115	0.214744	0.635536			Q9XWJ5
P50306	Probable S-adenosylmethionine synthase 4 OS=Caenorhabditis elegans OX=6239 GN=sams-4 PE=1 SV=1	P50306	Probable S-adenosylmethionine synthase 4 OS=Caenorhabditis elegans OX=6239 GN=sams-4 PE=1 SV=1	sams-4	sams-4	WBGene00015540	25.4394	25.2961	25.0935	24.8288	23.6757	24.0105	24.1565	24.1795	23.4298	23.9043	23.7492	24.3031	one-carbon metabolic process [GO:0006730];S-adenosylmethionine biosynthetic process [GO:0006556]	cytosol [GO:0005829]	ATP binding [GO:0005524];metal ion binding [GO:0046872];methionine adenosyltransferase activity [GO:0004478]	ATP binding [GO:0005524];cytosol [GO:0005829];metal ion binding [GO:0046872];methionine adenosyltransferase activity [GO:0004478];one-carbon metabolic process [GO:0006730];S-adenosylmethionine biosynthetic process [GO:0006556]	GO:0004478;GO:0005524;GO:0005829;GO:0006556;GO:0006730;GO:0046872	AdoMet synthase family	ATP-binding;Magnesium;Metal-binding;Nucleotide-binding;One-carbon metabolism;Potassium;Reference proteome;Transferase	C06E7.3a	0	198.269	54	404	43.9	6.32	363.22	2	16	9	144	-1.31785	-1.1589	0.15895	3.62619	0.00605714	+	OP50_PFMYB115;OP50_PLMYB11	3.6262	0.00390361	+	OP50_PFMYB115;OP50_PLMYB11	P50306
Q9XWI6	Eukaryotic translation initiation factor 3 subunit B OS=Caenorhabditis elegans OX=6239 GN=eif-3.B PE=3 SV=2	Q9XWI6	Eukaryotic translation initiation factor 3 subunit B OS=Caenorhabditis elegans OX=6239 GN=eif-3.B PE=3 SV=2	eif-3.B	eif-3.B	WBGene00001225	26.2979	26.1757	26.3031	26.1075	26.8741	26.5522	26.604	26.7645	26.2317	26.2909	26.1757	26.239	formation of cytoplasmic translation initiation complex [GO:0001732];regulation of translational initiation [GO:0006446];translational initiation [GO:0006413]	eukaryotic 43S preinitiation complex [GO:0016282];eukaryotic 48S preinitiation complex [GO:0033290];eukaryotic translation initiation factor 3 complex [GO:0005852]	RNA binding [GO:0003723];translation initiation factor activity [GO:0003743];translation initiation factor binding [GO:0031369]	eukaryotic 43S preinitiation complex [GO:0016282];eukaryotic 48S preinitiation complex [GO:0033290];eukaryotic translation initiation factor 3 complex [GO:0005852];formation of cytoplasmic translation initiation complex [GO:0001732];regulation of translational initiation [GO:0006446];RNA binding [GO:0003723];translation initiation factor activity [GO:0003743];translation initiation factor binding…	GO:0001732;GO:0003723;GO:0003743;GO:0005852;GO:0006413;GO:0006446;GO:0016282;GO:0031369;GO:0033290	EIF-3 subunit B family	Alternative splicing;Cytoplasm;Initiation factor;Protein biosynthesis;Reference proteome;Repeat;RNA-binding;WD repeat	Y54E2A.11a [Q9XWI6-1];Y54E2A.11b [Q9XWI6-2]	0	290.208	48	725	83	5.95	632.51	32	32	0	344	0.013275	0.47765	0.464375	3.78378	0.00611321	+	PLMYB11_OP50;PLMYB11_PFMYB115	3.78405	0.00356923	+	PLMYB11_OP50;PLMYB11_PFMYB115	Q9XWI6
A0A078BQP7	Purple acid phosphatase OS=Caenorhabditis elegans OX=6239 GN=CELE_Y105C5B.15 PE=1 SV=1	A0A078BQP7;Q9U309	Purple acid phosphatase OS=Caenorhabditis elegans OX=6239 GN=CELE_Y105C5B.15 PE=1 SV=1;Purple acid phosphatase OS=Caenorhabditis elegans OX=6239 GN=CELE_Y105C5B.15 PE=1 SV=1	CELE_Y105C5B.15	CELE_Y105C5B.15	WBGene00013654	18.3101	19.3857	18.0479	16.8846	21.8651	21.265	21.4626	21.4526	18.7602	18.4496	NaN	18.1898			acid phosphatase activity [GO:0003993];metal ion binding [GO:0046872]	acid phosphatase activity [GO:0003993];metal ion binding [GO:0046872]	GO:0003993;GO:0046872	Metallophosphoesterase superfamily;Purple acid phosphatase family	Glycoprotein;Hydrolase;Proteomics identification;Reference proteome;Signal	Y105C5B.15a;Y105C5B.15b	0	10.136	5	364	41.7	6.86	15.08	2	2	0	7	0.309458	3.35425	3.04479	3.7288	0.00614286	+	PLMYB11_OP50;PLMYB11_PFMYB115	3.63952	0.00385185	+	PLMYB11_PFMYB115;PLMYB11_OP50	A0A078BQP7
Q9U2M4	Hydroxyacid-oxoacid transhydrogenase, mitochondrial OS=Caenorhabditis elegans OX=6239 GN=hphd-1 PE=3 SV=1	Q9U2M4	Hydroxyacid-oxoacid transhydrogenase, mitochondrial OS=Caenorhabditis elegans OX=6239 GN=hphd-1 PE=3 SV=1	hphd-1	hphd-1	WBGene00012608	25.9338	25.7441	25.792	25.0935	21.3321	21.2302	21.0951	21.4972	21.4576	22.019	20.8191	24.604	glutamate catabolic process via 2-oxoglutarate [GO:0006539]	mitochondrion [GO:0005739]	alcohol dehydrogenase (NAD+) activity [GO:0004022];hydroxyacid-oxoacid transhydrogenase activity [GO:0047988];metal ion binding [GO:0046872]	alcohol dehydrogenase (NAD+) activity [GO:0004022];glutamate catabolic process via 2-oxoglutarate [GO:0006539];hydroxyacid-oxoacid transhydrogenase activity [GO:0047988];metal ion binding [GO:0046872];mitochondrion [GO:0005739]	GO:0004022;GO:0005739;GO:0006539;GO:0046872;GO:0047988	Hydroxyacid-oxoacid transhydrogenase subfamily;Iron-containing alcohol dehydrogenase family	Mitochondrion;Oxidoreductase;Reference proteome;Transit peptide	Y38F1A.6	0	192.499	53	465	50.5	7.21	188.58	18	18	0	94	-3.41593	-4.3522	-0.936275	3.43056	0.00614737	+	OP50_PLMYB11;OP50_PFMYB115	3.43056	0.00407207	+	OP50_PLMYB11;OP50_PFMYB115	Q9U2M4
B7WN92	CRAL/TRIO and GOLD domain containing OS=Caenorhabditis elegans OX=6239 GN=ctg-2 PE=1 SV=1	B7WN92;Q22467	CRAL/TRIO and GOLD domain containing OS=Caenorhabditis elegans OX=6239 GN=ctg-2 PE=1 SV=1;CRAL/TRIO and GOLD domain containing OS=Caenorhabditis elegans OX=6239 GN=ctg-2 PE=1 SV=2	ctg-2	ctg-2	WBGene00011756	20.0691	19.8238	18.4696	18.9373	NaN	17.7731	18.0156	19.3123	NaN	12.933	NaN	14.0532		cytoplasm [GO:0005737]		cytoplasm [GO:0005737]	GO:0005737		Proteomics identification;Reference proteome	T13H5.2a;T13H5.2b	0	12.16	8	396	45.3	6.07	3.47	3	3	0	3	-5.83185	-0.95795	4.8739	3.42391	0.00618557	+	PLMYB11_PFMYB115;OP50_PFMYB115	1.35368	0.0618361			B7WN92
O17580	Nucleolar complex protein 2 homolog OS=Caenorhabditis elegans OX=6239 GN=pro-2 PE=2 SV=3	O17580	Nucleolar complex protein 2 homolog OS=Caenorhabditis elegans OX=6239 GN=pro-2 PE=2 SV=3	pro-2	pro-2	WBGene00007413	20.4576	20.7715	21.3045	21.0691	20.953	20.7796	21.0224	21.4273	21.7955	22.7056	22.4775	22.6342	cell differentiation [GO:0030154];gonadal mesoderm development [GO:0007506];negative regulation of histone acetylation [GO:0035067];negative regulation of transcription by RNA polymerase II [GO:0000122];ribosomal large subunit biogenesis [GO:0042273]	Noc1p-Noc2p complex [GO:0030690];Noc2p-Noc3p complex [GO:0030691];nucleolus [GO:0005730];nucleoplasm [GO:0005654]	histone binding [GO:0042393];transcription corepressor activity [GO:0003714]	cell differentiation [GO:0030154];gonadal mesoderm development [GO:0007506];histone binding [GO:0042393];negative regulation of histone acetylation [GO:0035067];negative regulation of transcription by RNA polymerase II [GO:0000122];Noc1p-Noc2p complex [GO:0030690];Noc2p-Noc3p complex [GO:0030691];nucleolus [GO:0005730];nucleoplasm [GO:0005654];ribosomal large subunit biogenesis [GO:0042273];trans…	GO:0000122;GO:0003714;GO:0005654;GO:0005730;GO:0007506;GO:0030154;GO:0030690;GO:0030691;GO:0035067;GO:0042273;GO:0042393	NOC2 family	Developmental protein;Differentiation;Gonadal differentiation;Nucleus;Reference proteome	C07E3.2	0	24.631	9	715	81.9	6.67	26.42	6	6	0	28	1.50252	0.1449	-1.35762	3.42888	0.00620833	+	PFMYB115_OP50;PFMYB115_PLMYB11	3.42879	0.00410714	+	PFMYB115_OP50;PFMYB115_PLMYB11	O17580
Q23146	RAB family OS=Caenorhabditis elegans OX=6239 GN=rab-7 PE=1 SV=1	Q23146	RAB family OS=Caenorhabditis elegans OX=6239 GN=rab-7 PE=1 SV=1	rab-7	rab-7	WBGene00004271	25.065	24.9225	24.8811	24.6865	24.918	24.8385	25.0567	24.7543	23.9584	24.0854	24.4298	24.3307	body morphogenesis [GO:0010171];endosomal transport [GO:0016197];endosome to lysosome transport [GO:0008333];oocyte growth [GO:0001555];organelle fusion [GO:0048284];phagolysosome assembly involved in apoptotic cell clearance [GO:0090387];phagosome-lysosome fusion [GO:0090385];positive regulation of early endosome to late endosome transport [GO:2000643];regulation of endosome size [GO:0051036]	late endosome [GO:0005770];late endosome membrane [GO:0031902];lysosome [GO:0005764];organelle membrane [GO:0031090];phagocytic vesicle [GO:0045335];phagocytic vesicle membrane [GO:0030670]	GTP binding [GO:0005525];GTPase activity [GO:0003924]	body morphogenesis [GO:0010171];endosomal transport [GO:0016197];endosome to lysosome transport [GO:0008333];GTP binding [GO:0005525];GTPase activity [GO:0003924];late endosome [GO:0005770];late endosome membrane [GO:0031902];lysosome [GO:0005764];oocyte growth [GO:0001555];organelle fusion [GO:0048284];organelle membrane [GO:0031090];phagocytic vesicle [GO:0045335];phagocytic vesicle membrane [G…	GO:0001555;GO:0003924;GO:0005525;GO:0005764;GO:0005770;GO:0008333;GO:0010171;GO:0016197;GO:0030670;GO:0031090;GO:0031902;GO:0045335;GO:0048284;GO:0051036;GO:0090385;GO:0090387;GO:2000643		Proteomics identification;Reference proteome	W03C9.3	0	111.643	75	209	23.4	6.21	265.87	13	13	0	128	-0.6877	0.0031	0.6908	3.43346	0.00621277	+	OP50_PFMYB115;PLMYB11_PFMYB115	3.43388	0.00410909	+	OP50_PFMYB115;PLMYB11_PFMYB115	Q23146
Q18947	Uterine Lumin Expressed/locailized OS=Caenorhabditis elegans OX=6239 GN=ule-3 PE=1 SV=1	Q18947	Uterine Lumin Expressed/locailized OS=Caenorhabditis elegans OX=6239 GN=ule-3 PE=1 SV=1	ule-3	ule-3	WBGene00008378	24.7077	24.7594	26.1194	24.5165	27.141	27.2891	27.2803	27.17	25.8904	25.9716	26.4984	25.5725							Proteomics identification;Reference proteome;Signal	D1054.11	0	149.812	35	317	33.7	5.11	483.2	11	11	0	181	0.957475	2.19435	1.23687	3.38017	0.00621359	+	PFMYB115_OP50;PLMYB11_OP50;PLMYB11_PFMYB115	3.38015	0.00448276	+	PFMYB115_OP50;PLMYB11_OP50;PLMYB11_PFMYB115	Q18947
O01422	COP9 signalosome complex subunit 2 OS=Caenorhabditis elegans OX=6239 GN=csn-2 PE=1 SV=2	O01422	COP9 signalosome complex subunit 2 OS=Caenorhabditis elegans OX=6239 GN=csn-2 PE=1 SV=2	csn-2	csn-2	WBGene00000814	20.0821	19.5545	19.1104	18.9545	21.0088	21.1079	20.4972	21.3857	21.2477	21.6006	NaN	21.9388	cell cycle switching [GO:0060184];negative regulation of ubiquitin protein ligase activity [GO:1904667];oogenesis [GO:0048477];protein deneddylation [GO:0000338];regulation of oogenesis [GO:1905879]	COP9 signalosome [GO:0008180];cytoplasm [GO:0005737];nucleus [GO:0005634]		cell cycle switching [GO:0060184];COP9 signalosome [GO:0008180];cytoplasm [GO:0005737];negative regulation of ubiquitin protein ligase activity [GO:1904667];nucleus [GO:0005634];oogenesis [GO:0048477];protein deneddylation [GO:0000338];regulation of oogenesis [GO:1905879]	GO:0000338;GO:0005634;GO:0005737;GO:0008180;GO:0048477;GO:0060184;GO:1904667;GO:1905879	CSN2 family	Cytoplasm;Developmental protein;Differentiation;Nucleus;Oogenesis;Reference proteome;Signalosome	B0025.2	0	47.692	17	495	56.7	5.49	30.53	7	7	0	15	2.17032	1.57453	-0.5958	3.48296	0.00622222	+	PLMYB11_OP50;PFMYB115_OP50	0.345074	0.480463			O01422
P91134	Adenylosuccinate synthetase OS=Caenorhabditis elegans OX=6239 GN=adss-1 PE=3 SV=3	P91134	Adenylosuccinate synthetase OS=Caenorhabditis elegans OX=6239 GN=adss-1 PE=3 SV=3	adss-1	adss-1	WBGene00016509	26.2517	26.1871	26.1273	25.7594	26.0084	26.204	26.1253	26.2517	25.5045	25.4073	25.2535	25.6292	de novo' AMP biosynthetic process [GO:0044208];IMP metabolic process [GO:0046040]	cytoplasm [GO:0005737]	adenylosuccinate synthase activity [GO:0004019];GTP binding [GO:0005525];magnesium ion binding [GO:0000287]	adenylosuccinate synthase activity [GO:0004019];cytoplasm [GO:0005737];'de novo' AMP biosynthetic process [GO:0044208];GTP binding [GO:0005525];IMP metabolic process [GO:0046040];magnesium ion binding [GO:0000287]	GO:0000287;GO:0004019;GO:0005525;GO:0005737;GO:0044208;GO:0046040	Adenylosuccinate synthetase family	Alternative initiation;Cytoplasm;GTP-binding;Ligase;Magnesium;Metal-binding;Nucleotide-binding;Purine biosynthesis;Reference proteome	C37H5.6a [P91134-1];C37H5.6b [P91134-2]	0	141.88	34	457	50.1	7.23	473.13	16	16	0	215	-0.63275	0.065975	0.698725	3.38841	0.00623529	+	OP50_PFMYB115;PLMYB11_PFMYB115	3.38845	0.00445217	+	OP50_PFMYB115;PLMYB11_PFMYB115	P91134
Q18529	Peritrophic matrix protein OS=Caenorhabditis elegans OX=6239 GN=C39D10.7 PE=1 SV=3	Q18529	Peritrophic matrix protein OS=Caenorhabditis elegans OX=6239 GN=C39D10.7 PE=1 SV=3	C39D10.7	C39D10.7	WBGene00016534	23.8288	23.7796	25.1719	24.5754	26.8858	26.341	26.5135	26.6865	25.6595	25.3712	25.5522	24.6153		extracellular region [GO:0005576]	chitin binding [GO:0008061]	chitin binding [GO:0008061];extracellular region [GO:0005576]	GO:0005576;GO:0008061		Proteomics identification;Reference proteome;Signal	C39D10.7	0	263.277	33	1171	128.7	6.11	459.15	29	29	0	236	0.960625	2.26777	1.30715	3.44019	0.00627957	+	PLMYB11_OP50;PLMYB11_PFMYB115	3.44023	0.00414679	+	PLMYB11_OP50;PLMYB11_PFMYB115	Q18529
Q9N538	DeHydrogenases, Short chain OS=Caenorhabditis elegans OX=6239 GN=dhs-9 PE=1 SV=1	Q9N538;O16764	DeHydrogenases, Short chain OS=Caenorhabditis elegans OX=6239 GN=dhs-9 PE=1 SV=1;SDR family NAD(P)-dependent oxidoreductase OS=Caenorhabditis elegans OX=6239 GN=CELE_F59E11.2 PE=3 SV=2	dhs-9	dhs-9;CELE_F59E11.2	WBGene00000973	25.239	25.3844	25.2317	25.4394	23.5404	24.0526	24.9716	23.6209	23.0342	23.0275	21.6231	23.0707			oxidoreductase activity [GO:0016491]	oxidoreductase activity [GO:0016491]	GO:0016491	Short-chain dehydrogenases/reductases (SDR) family	Oxidoreductase;Proteomics identification;Reference proteome	F59E11.2;Y32H12A.3	0	108.09	59	319	35	8.82	84.25	15	15	0	68	-2.63475	-1.27725	1.3575	3.46474	0.00628571	+	PLMYB11_PFMYB115;OP50_PFMYB115;OP50_PLMYB11	3.46477	0.00407619	+	PLMYB11_PFMYB115;OP50_PFMYB115;OP50_PLMYB11	Q9N538
Q17432	Macro domain-containing protein OS=Caenorhabditis elegans OX=6239 GN=B0035.3 PE=1 SV=1	Q17432	Macro domain-containing protein OS=Caenorhabditis elegans OX=6239 GN=B0035.3 PE=1 SV=1	B0035.3	B0035.3	WBGene00007106	20.9024	20.5823	22.9388	22.1238	21.8876	22.1301	22.0983	21.7876	NaN	16.8846	18.8787	17.7667	cellular response to DNA damage stimulus [GO:0006974];peptidyl-glutamate ADP-deribosylation [GO:0140291];purine nucleoside metabolic process [GO:0042278]	nucleoplasm [GO:0005654]	ADP-ribosylglutamate hydrolase activity [GO:0140293]	ADP-ribosylglutamate hydrolase activity [GO:0140293];cellular response to DNA damage stimulus [GO:0006974];nucleoplasm [GO:0005654];peptidyl-glutamate ADP-deribosylation [GO:0140291];purine nucleoside metabolic process [GO:0042278]	GO:0005654;GO:0006974;GO:0042278;GO:0140291;GO:0140293		Proteomics identification;Reference proteome	B0035.3	0	24.07	44	203	22.1	5.88	17.34	7	7	0	15	-3.79349	0.339075	4.13257	3.40314	0.00628571	+	OP50_PFMYB115;PLMYB11_PFMYB115	4.11491	0.00181818	+	OP50_PFMYB115;PLMYB11_PFMYB115	Q17432
O44618	Serpentine Receptor, class R OS=Caenorhabditis elegans OX=6239 GN=srr-4 PE=1 SV=2	O44618;H2KYR4	Serpentine Receptor, class R OS=Caenorhabditis elegans OX=6239 GN=srr-4 PE=1 SV=2;Serpentine Receptor, class R OS=Caenorhabditis elegans OX=6239 GN=srr-4 PE=1 SV=1	srr-4	srr-4	WBGene00005655	22.1856	22.0258	21.9951	21.3376	19.8097	20.3211	21.0224	20.714	19.9882	19.5356	20.2185	18.977	determination of adult lifespan [GO:0008340]	integral component of membrane [GO:0016021]		determination of adult lifespan [GO:0008340];integral component of membrane [GO:0016021]	GO:0008340;GO:0016021		Membrane;Proteomics identification;Receptor;Reference proteome;Transmembrane;Transmembrane helix	K11D12.3a;K11D12.3b	0	35.683	20	403	45.5	6.98	31.46	6	6	0	22	-2.2062	-1.41923	0.786975	3.38875	0.00629703	+	OP50_PFMYB115;OP50_PLMYB11	3.38871	0.00449123	+	OP50_PFMYB115;OP50_PLMYB11	O44618
Q22966	C-type lectin domain-containing protein OS=Caenorhabditis elegans OX=6239 GN=clec-1 PE=1 SV=1	Q22966	C-type lectin domain-containing protein OS=Caenorhabditis elegans OX=6239 GN=clec-1 PE=1 SV=1	clec-1	clec-1	WBGene00017772	18.9459	19.2208	18.7828	16.7207	22.2961	21.9742	21.8385	22.6298	22.2961	20.6886	20.2877	21.3538		external side of plasma membrane [GO:0009897]	carbohydrate binding [GO:0030246]	carbohydrate binding [GO:0030246];external side of plasma membrane [GO:0009897]	GO:0009897;GO:0030246		Proteomics identification;Reference proteome;Signal	F25B4.9	0	22.634	23	173	19.9	8.18	24.48	4	4	0	20	2.739	3.7671	1.0281	3.35979	0.00632381	+	PFMYB115_OP50;PLMYB11_OP50	3.35983	0.00453782	+	PFMYB115_OP50;PLMYB11_OP50	Q22966
A5Z2W6	N-acetyltransferase domain-containing protein OS=Caenorhabditis elegans OX=6239 GN=CELE_ZK228.4 PE=1 SV=1	A5Z2W6;K8FDY8;O46010	N-acetyltransferase domain-containing protein OS=Caenorhabditis elegans OX=6239 GN=CELE_ZK228.4 PE=1 SV=1;Acetyltransf_18 domain-containing protein OS=Caenorhabditis elegans OX=6239 GN=CELE_ZK228.4 PE=1 SV=1;N-acetyltransferase domain-containing protein OS=Caenorhabditis elegans OX=6239 GN=CELE_ZK228.4 PE=1 SV=1	CELE_ZK228.4	CELE_ZK228.4	WBGene00013947	20.1581	20.2185	20.002	20.343	NaN	19.5805	19.5069	19.5713	18.0047	16.3339	NaN	17.8238	innate immune response [GO:0045087]		acetyltransferase activity [GO:0016407]	acetyltransferase activity [GO:0016407];innate immune response [GO:0045087]	GO:0016407;GO:0045087		Proteomics identification;Reference proteome	ZK228.4a;ZK228.4b;ZK228.4c	0	8.124	10	309	35.9	5.39	1.65	3	4	0	5	-2.79293	-0.6275	2.16543	3.34894	0.00633962	+	PLMYB11_PFMYB115;OP50_PFMYB115	1.78752	0.0293706	+	OP50_PFMYB115	A5Z2W6
Q564Q1	UDP-glucose 4-epimerase OS=Caenorhabditis elegans OX=6239 GN=gale-1 PE=1 SV=1	Q564Q1;UPI000CF642BF	UDP-glucose 4-epimerase OS=Caenorhabditis elegans OX=6239 GN=gale-1 PE=1 SV=1;status=active	gale-1	gale-1	WBGene00008132	24.3307	24.239	23.5869	23.9406	24.8858	25.1681	25.1371	25.2499	24.1946	24.1946	24.1946	23.6096	cuticle development [GO:0042335];defense response to Gram-positive bacterium [GO:0050830];embryo development ending in birth or egg hatching [GO:0009792];galactose catabolic process via UDP-galactose [GO:0033499];galactose metabolic process [GO:0006012];gonad morphogenesis [GO:0035262];negative regulation of endoplasmic reticulum unfolded protein response [GO:1900102];nematode larval development …	cytosol [GO:0005829]	UDP-glucose 4-epimerase activity [GO:0003978];UDP-N-acetylglucosamine 4-epimerase activity [GO:0003974]	cuticle development [GO:0042335];cytosol [GO:0005829];defense response to Gram-positive bacterium [GO:0050830];embryo development ending in birth or egg hatching [GO:0009792];galactose catabolic process via UDP-galactose [GO:0033499];galactose metabolic process [GO:0006012];gonad morphogenesis [GO:0035262];negative regulation of endoplasmic reticulum unfolded protein response [GO:1900102];nematod…	GO:0002119;GO:0003974;GO:0003978;GO:0005829;GO:0006012;GO:0009792;GO:0033499;GO:0035262;GO:0040026;GO:0042335;GO:0050830;GO:1900102;GO:1903354	NAD(P)-dependent epimerase/dehydratase family	Alternative splicing;Carbohydrate metabolism;Galactose metabolism;Isomerase;NAD;Reference proteome	C47B2.6a [Q564Q1-2];C47B2.6b [Q564Q1-1]	0	177.436	67	349	37.9	6.24	366.49	17	17	0	152	0.02405	1.08592	1.06188	3.36654	0.00634615	+	PLMYB11_OP50;PLMYB11_PFMYB115	3.36659	0.00457627	+	PLMYB11_OP50;PLMYB11_PFMYB115	Q564Q1
Q17539	Methyltranfer_dom domain-containing protein OS=Caenorhabditis elegans OX=6239 GN=C01B10.8 PE=1 SV=1	Q17539	Methyltranfer_dom domain-containing protein OS=Caenorhabditis elegans OX=6239 GN=C01B10.8 PE=1 SV=1	C01B10.8	C01B10.8	WBGene00015282	22.7856	22.8327	23.155	22.1488	23.2535	23.5165	23.6096	23.7286	22.417	22.0886	22.1704	21.8839							Proteomics identification;Reference proteome	C01B10.8	0	163.049	30	656	73.3	6.77	150.17	17	17	0	97	-0.59055	0.796525	1.38707	3.45009	0.00634783	+	OP50_PFMYB115;PLMYB11_PFMYB115;PLMYB11_OP50	3.44999	0.00422642	+	OP50_PFMYB115;PLMYB11_PFMYB115;PLMYB11_OP50	Q17539
Q18805	TIL domain-containing protein OS=Caenorhabditis elegans OX=6239 GN=C53B7.2 PE=1 SV=2	Q18805	TIL domain-containing protein OS=Caenorhabditis elegans OX=6239 GN=C53B7.2 PE=1 SV=2	C53B7.2	C53B7.2	WBGene00016893	18.5507	17.8787	18.5507	NaN	19.2326	19.9601	19.8377	19.7389	17.5951	15.9385	15.6855	14.8679		extracellular region [GO:0005576]	serine-type endopeptidase inhibitor activity [GO:0004867]	extracellular region [GO:0005576];serine-type endopeptidase inhibitor activity [GO:0004867]	GO:0004867;GO:0005576		Protease inhibitor;Proteomics identification;Reference proteome;Secreted;Serine protease inhibitor;Signal	C53B7.2	0	11.633	17	169	18.7	7.64	2.18	2	2	0	6	-2.30495	1.36563	3.67057	3.39242	0.00636	+	OP50_PFMYB115;PLMYB11_PFMYB115	2.45288	0.0122375	+	PLMYB11_PFMYB115	Q18805
G5EF84	Gamma-tubulin interacting protein 2 OS=Caenorhabditis elegans OX=6239 GN=gip-2 PE=4 SV=1	G5EF84	Gamma-tubulin interacting protein 2 OS=Caenorhabditis elegans OX=6239 GN=gip-2 PE=4 SV=1	gip-2	gip-2	WBGene00044008	19.209	18.7731	19.668	16.4104	21.5498	21.6757	21.9672	21.2535	21.6757	22.7715	22.6209	22.2419		adherens junction [GO:0005912];hemidesmosome [GO:0030056];microtubule [GO:0005874]		adherens junction [GO:0005912];hemidesmosome [GO:0030056];microtubule [GO:0005874]	GO:0005874;GO:0005912;GO:0030056		Cell junction;Microtubule;Reference proteome	C45G3.5	0	31.576	13	642	73.3	6.02	8.99	6	6	0	16	3.81237	3.09642	-0.71595	3.33478	0.00637037	+	PLMYB11_OP50;PFMYB115_OP50	3.33473	0.00466116	+	PLMYB11_OP50;PFMYB115_OP50	G5EF84
Q94417	C-type lectin domain-containing protein 91 OS=Caenorhabditis elegans OX=6239 GN=clec-91 PE=1 SV=1	Q94417	C-type lectin domain-containing protein 91 OS=Caenorhabditis elegans OX=6239 GN=clec-91 PE=1 SV=1	clec-91	clec-91	WBGene00014117	NaN	16.8238	17.8545	NaN	20.85	20.3538	20.4676	21.2989	20.2419	19.1728	19.3602	20.002		external side of plasma membrane [GO:0009897];extracellular region [GO:0005576]	carbohydrate binding [GO:0030246]	carbohydrate binding [GO:0030246];external side of plasma membrane [GO:0009897];extracellular region [GO:0005576]	GO:0005576;GO:0009897;GO:0030246		Disulfide bond;Glycoprotein;Lectin;Reference proteome;Secreted;Signal	ZK858.3	0	16.204	16	225	25.6	5.58	15.51	3	4	0	18	2.35507	3.40343	1.04835	3.39391	0.00642424	+	PFMYB115_OP50;PLMYB11_OP50	4.76032	0.00129032	+	PFMYB115_OP50;PLMYB11_OP50	Q94417
O01916	Probable cardiolipin synthase (CMP-forming) OS=Caenorhabditis elegans OX=6239 GN=crls-1 PE=3 SV=1	O01916	Probable cardiolipin synthase (CMP-forming) OS=Caenorhabditis elegans OX=6239 GN=crls-1 PE=3 SV=1	crls-1	crls-1	WBGene00017763	19.8222	19.7022	19.3962	19.9171	NaN	18.9601	19.3857	20.0156	17.2232	18.0585	NaN	17.4334	cardiolipin biosynthetic process [GO:0032049];glycerophospholipid biosynthetic process [GO:0046474];regulation of cell population proliferation [GO:0042127];regulation of mitochondrial membrane potential [GO:0051881]	integral component of membrane [GO:0016021];mitochondrial inner membrane [GO:0005743];mitochondrion [GO:0005739]	cardiolipin synthase (CMP-forming) [GO:0043337];cardiolipin synthase activity [GO:0008808]	cardiolipin biosynthetic process [GO:0032049];cardiolipin synthase (CMP-forming) [GO:0043337];cardiolipin synthase activity [GO:0008808];glycerophospholipid biosynthetic process [GO:0046474];integral component of membrane [GO:0016021];mitochondrial inner membrane [GO:0005743];mitochondrion [GO:0005739];regulation of cell population proliferation [GO:0042127];regulation of mitochondrial membrane p…	GO:0005739;GO:0005743;GO:0008808;GO:0016021;GO:0032049;GO:0042127;GO:0043337;GO:0046474;GO:0051881	CDP-alcohol phosphatidyltransferase class-I family	Alternative splicing;Lipid biosynthesis;Lipid metabolism;Membrane;Mitochondrion;Mitochondrion inner membrane;Phospholipid biosynthesis;Phospholipid metabolism;Reference proteome;Transferase;Transmembrane;Transmembrane helix	F23H11.9a [O01916-1];F23H11.9b [O01916-2]	0	6.214	9	246	26.8	9.48	2.19	2	2	0	2	-2.13772	-0.255625	1.8821	3.33765	0.00642991	+	PLMYB11_PFMYB115;OP50_PFMYB115	1.01799	0.117805			O01916
G5EGK1	Talin OS=Caenorhabditis elegans OX=6239 GN=tln-1 PE=1 SV=1	G5EGK1;A0A0K3ATT6;G4S9F5;Q95XN3;W6SBK6;A0A0K3AQU9	Talin OS=Caenorhabditis elegans OX=6239 GN=tln-1 PE=1 SV=1;I/LWEQ domain-containing protein OS=Caenorhabditis elegans OX=6239 GN=tln-1 PE=1 SV=1;I/LWEQ domain-containing protein OS=Caenorhabditis elegans OX=6239 GN=tln-1 PE=1 SV=1;FERM domain-containing protein OS=Caenorhabditis elegans OX=6239 GN=tln-1 PE=1 SV=1;I/LWEQ domain-containing protein OS=Caenorhabditis elegans OX=6239 GN=tln-1 PE=1 SV=…	tln-1	tln-1	WBGene00006771	23.9847	23.8858	24.1095	24.3578	23.0609	22.9006	23.4425	22.9352	23.3511	23.7895	23.7389	23.8288	cell-cell adhesion [GO:0098609];integrin-mediated signaling pathway [GO:0007229];negative regulation of epidermal growth factor receptor signaling pathway [GO:0042059];regulation of vulval development [GO:0040028];vulval cell fate specification [GO:0072327]	basement membrane [GO:0005604];cytoplasm [GO:0005737];cytoskeleton [GO:0005856];focal adhesion [GO:0005925];lateral plasma membrane [GO:0016328];M band [GO:0031430];plasma membrane [GO:0005886];ruffle [GO:0001726];striated muscle dense body [GO:0055120]	actin binding [GO:0003779];actin filament binding [GO:0051015];integrin binding [GO:0005178];structural constituent of cytoskeleton [GO:0005200]	actin binding [GO:0003779];actin filament binding [GO:0051015];basement membrane [GO:0005604];cell-cell adhesion [GO:0098609];cytoplasm [GO:0005737];cytoskeleton [GO:0005856];focal adhesion [GO:0005925];integrin binding [GO:0005178];integrin-mediated signaling pathway [GO:0007229];lateral plasma membrane [GO:0016328];M band [GO:0031430];negative regulation of epidermal growth factor receptor sign…	GO:0001726;GO:0003779;GO:0005178;GO:0005200;GO:0005604;GO:0005737;GO:0005856;GO:0005886;GO:0005925;GO:0007229;GO:0016328;GO:0031430;GO:0040028;GO:0042059;GO:0051015;GO:0055120;GO:0072327;GO:0098609		Coiled coil;Cytoplasm;Integrin;Proteomics identification;Reference proteome	Y71G12B.11a;Y71G12B.11b;Y71G12B.11c;Y71G12B.11d;Y71G12B.11e;Y71G12B.11f	0	221.03	17	2553	279	6.23	151.35	35	35	0	128	-0.407375	-0.99965	-0.592275	3.30971	0.00675229	+	PFMYB115_PLMYB11;OP50_PLMYB11	3.30998	0.00491803	+	PFMYB115_PLMYB11;OP50_PLMYB11	G5EGK1
O16997	PSP domain-containing protein OS=Caenorhabditis elegans OX=6239 GN=sftb-2 PE=1 SV=1	O16997	PSP domain-containing protein OS=Caenorhabditis elegans OX=6239 GN=sftb-2 PE=1 SV=1	sftb-2	sftb-2	WBGene00021004	22.2477	22.2933	23.4425	22.6364	20.5165	21.0691	21.2125	20.9243	21.9601	22.0854	22.632	22.1488	mRNA splicing, via spliceosome [GO:0000398]	catalytic step 2 spliceosome [GO:0071013];precatalytic spliceosome [GO:0071011];U2 snRNP [GO:0005686];U2-type spliceosomal complex [GO:0005684]		catalytic step 2 spliceosome [GO:0071013];mRNA splicing, via spliceosome [GO:0000398];precatalytic spliceosome [GO:0071011];U2 snRNP [GO:0005686];U2-type spliceosomal complex [GO:0005684]	GO:0000398;GO:0005684;GO:0005686;GO:0071011;GO:0071013		Proteomics identification;Reference proteome	W03F9.10	0	26.956	6	602	68.3	5.44	20.43	4	4	0	30	-0.4484	-1.72437	-1.27598	3.30481	0.00676364	+	PFMYB115_PLMYB11;OP50_PLMYB11	3.30478	0.00494309	+	PFMYB115_PLMYB11;OP50_PLMYB11	O16997
P52012	Peptidyl-prolyl cis-trans isomerase 4 OS=Caenorhabditis elegans OX=6239 GN=cyn-4 PE=1 SV=3	P52012	Peptidyl-prolyl cis-trans isomerase 4 OS=Caenorhabditis elegans OX=6239 GN=cyn-4 PE=1 SV=3	cyn-4	cyn-4	WBGene00000880	17.417	17.3408	NaN	NaN	16.528	17.5657	17.5127	16.92	19.8484	19.2042	NaN	19.6293	cell differentiation [GO:0030154];feminization of hermaphroditic germ-line [GO:0040022];protein folding [GO:0006457];protein peptidyl-prolyl isomerization [GO:0000413];protein polyubiquitination [GO:0000209];sex differentiation [GO:0007548]	catalytic step 2 spliceosome [GO:0071013]	peptidyl-prolyl cis-trans isomerase activity [GO:0003755];ubiquitin-ubiquitin ligase activity [GO:0034450]	catalytic step 2 spliceosome [GO:0071013];cell differentiation [GO:0030154];feminization of hermaphroditic germ-line [GO:0040022];peptidyl-prolyl cis-trans isomerase activity [GO:0003755];protein folding [GO:0006457];protein peptidyl-prolyl isomerization [GO:0000413];protein polyubiquitination [GO:0000209];sex differentiation [GO:0007548];ubiquitin-ubiquitin ligase activity [GO:0034450]	GO:0000209;GO:0000413;GO:0003755;GO:0006457;GO:0007548;GO:0030154;GO:0034450;GO:0040022;GO:0071013	Cyclophilin-type PPIase family;PPIL2 subfamily	Developmental protein;Differentiation;Isomerase;Nucleus;Reference proteome;Rotamase;Sexual differentiation;Transferase;Ubl conjugation pathway	F59E10.2	0	21.889	11	523	58.5	8.92	2.2	4	4	0	6	2.18173	-0.2473	-2.42903	3.29636	0.00688288	+	PFMYB115_PLMYB11;PFMYB115_OP50	2.50906	0.0116242	+	PFMYB115_OP50;PFMYB115_PLMYB11	P52012
Q9U241	Acyl carrier protein OS=Caenorhabditis elegans OX=6239 GN=CELE_Y56A3A.19 PE=1 SV=1	Q9U241	Acyl carrier protein OS=Caenorhabditis elegans OX=6239 GN=CELE_Y56A3A.19 PE=1 SV=1	CELE_Y56A3A.19	CELE_Y56A3A.19	WBGene00013237	21.9459	21.6929	21.9134	21.1765	21.343	21.6006	21.7013	21.7389	20.8113	20.3752	20.654	20.7955		mitochondrial respiratory chain complex I [GO:0005747];mitochondrion [GO:0005739]	acyl binding [GO:0000035];acyl carrier activity [GO:0000036]	acyl binding [GO:0000035];acyl carrier activity [GO:0000036];mitochondrial respiratory chain complex I [GO:0005747];mitochondrion [GO:0005739]	GO:0000035;GO:0000036;GO:0005739;GO:0005747	Acyl carrier protein (ACP) family	Fatty acid biosynthesis;Fatty acid metabolism;Lipid biosynthesis;Lipid metabolism;Phosphopantetheine;Proteomics identification;Reference proteome	Y56A3A.19	0	18.071	26	133	15	5.2	45.27	3	3	0	26	-1.02318	-0.086225	0.93695	3.26526	0.00711504	+	PLMYB11_PFMYB115;OP50_PFMYB115	3.2655	0.0051746	+	PLMYB11_PFMYB115;OP50_PFMYB115	Q9U241
Q20950	Pept_C1 domain-containing protein OS=Caenorhabditis elegans OX=6239 GN=cpr-9 PE=1 SV=2	Q20950	Pept_C1 domain-containing protein OS=Caenorhabditis elegans OX=6239 GN=cpr-9 PE=1 SV=2	cpr-9	cpr-9	WBGene00010204	23.4551	23.6865	24.1332	23.9134	24.9495	24.8528	24.8997	25.1332	24.1871	24.0691	24.0691	23.3376	proteolysis involved in protein catabolic process [GO:0051603]	extracellular space [GO:0005615];lysosome [GO:0005764]	cysteine-type endopeptidase activity [GO:0004197]	cysteine-type endopeptidase activity [GO:0004197];extracellular space [GO:0005615];lysosome [GO:0005764];proteolysis involved in protein catabolic process [GO:0051603]	GO:0004197;GO:0005615;GO:0005764;GO:0051603	Peptidase C1 family	Hydrolase;Protease;Proteomics identification;Reference proteome;Signal;Thiol protease	F57F5.1	0	91.792	40	351	38.3	5.9	186.8	11	11	0	85	0.118675	1.16175	1.04308	3.26843	0.00714286	+	PLMYB11_OP50;PLMYB11_PFMYB115	3.26845	0.00519355	+	PLMYB11_OP50;PLMYB11_PFMYB115	Q20950
Q9N5U5	Cell division cycle protein 73 OS=Caenorhabditis elegans OX=6239 GN=cdc-73 PE=3 SV=4	Q9N5U5	Cell division cycle protein 73 OS=Caenorhabditis elegans OX=6239 GN=cdc-73 PE=3 SV=4	cdc-73	cdc-73	WBGene00018064	18.7039	19.6505	19.586	19.615	18.963	20.0156	19.5223	19.2922	17.7796	18.2279	17.8175	17.977	histone methylation [GO:0016571];positive regulation of transcription elongation by RNA polymerase II [GO:0032968];recruitment of 3'-end processing factors to RNA polymerase II holoenzyme complex [GO:0034402];transcription elongation by RNA polymerase II promoter [GO:0006368]	Cdc73/Paf1 complex [GO:0016593]	RNA polymerase II complex binding [GO:0000993]	Cdc73/Paf1 complex [GO:0016593];histone methylation [GO:0016571];positive regulation of transcription elongation by RNA polymerase II [GO:0032968];recruitment of 3'-end processing factors to RNA polymerase II holoenzyme complex [GO:0034402];RNA polymerase II complex binding [GO:0000993];transcription elongation by RNA polymerase II promoter [GO:0006368]	GO:0000993;GO:0006368;GO:0016571;GO:0016593;GO:0032968;GO:0034402	CDC73 family	Activator;Nucleus;Reference proteome;Transcription;Transcription regulation	F35F11.1	0	26.431	13	517	58.1	9.38	11.48	5	5	0	19	-1.43835	0.059425	1.49778	3.25773	0.0077193	+	OP50_PFMYB115;PLMYB11_PFMYB115	3.25787	0.00525984	+	OP50_PFMYB115;PLMYB11_PFMYB115	Q9N5U5
P34629	Leucine aminopeptidase 1 OS=Caenorhabditis elegans OX=6239 GN=lap-1 PE=1 SV=1	P34629	Leucine aminopeptidase 1 OS=Caenorhabditis elegans OX=6239 GN=lap-1 PE=1 SV=1	lap-1	lap-1	WBGene00002249	24.417	24.391	24.6595	24.2463	25.5667	25.3066	25.4676	25.4488	25.4298	24.6375	24.7645	24.9088	proteolysis [GO:0006508];regulation of growth rate [GO:0040009];regulation of oviposition [GO:0046662]	cytoplasm [GO:0005737]	identical protein binding [GO:0042802];manganese ion binding [GO:0030145];metalloaminopeptidase activity [GO:0070006];peptidase activity [GO:0008233]	cytoplasm [GO:0005737];identical protein binding [GO:0042802];manganese ion binding [GO:0030145];metalloaminopeptidase activity [GO:0070006];peptidase activity [GO:0008233];proteolysis [GO:0006508];regulation of growth rate [GO:0040009];regulation of oviposition [GO:0046662]	GO:0005737;GO:0006508;GO:0008233;GO:0030145;GO:0040009;GO:0042802;GO:0046662;GO:0070006	Peptidase M17 family	3D-structure;Aminopeptidase;Hydrolase;Metal-binding;Protease;Reference proteome;Zinc	ZK353.6	0	306.257	75	491	52.4	6.65	453.82	24	24	0	210	0.5067	1.01898	0.512275	3.25043	0.0077913	+	PFMYB115_OP50;PLMYB11_OP50;PLMYB11_PFMYB115	3.25036	0.00524031	+	PFMYB115_OP50;PLMYB11_OP50;PLMYB11_PFMYB115	P34629
Q19905	UDP-glucose 6-dehydrogenase OS=Caenorhabditis elegans OX=6239 GN=sqv-4 PE=1 SV=1	Q19905	UDP-glucose 6-dehydrogenase OS=Caenorhabditis elegans OX=6239 GN=sqv-4 PE=1 SV=1	sqv-4	sqv-4	WBGene00005022	24.9716	24.9672	24.9134	24.6649	25.0105	25.4645	25.5195	25.6513	24.7389	24.3511	24.4676	24.5463	embryo development ending in birth or egg hatching [GO:0009792];glycosaminoglycan biosynthetic process [GO:0006024];morphogenesis of an epithelium [GO:0002009];oviposition [GO:0018991];reproduction [GO:0000003];UDP-glucuronate biosynthetic process [GO:0006065];vulval development [GO:0040025]	cytoplasm [GO:0005737];cytosol [GO:0005829];nucleus [GO:0005634]	identical protein binding [GO:0042802];NAD binding [GO:0051287];UDP-glucose 6-dehydrogenase activity [GO:0003979]	cytoplasm [GO:0005737];cytosol [GO:0005829];embryo development ending in birth or egg hatching [GO:0009792];glycosaminoglycan biosynthetic process [GO:0006024];identical protein binding [GO:0042802];morphogenesis of an epithelium [GO:0002009];NAD binding [GO:0051287];nucleus [GO:0005634];oviposition [GO:0018991];reproduction [GO:0000003];UDP-glucose 6-dehydrogenase activity [GO:0003979];UDP-glucu…	GO:0000003;GO:0002009;GO:0003979;GO:0005634;GO:0005737;GO:0005829;GO:0006024;GO:0006065;GO:0009792;GO:0018991;GO:0040025;GO:0042802;GO:0051287	UDP-glucose/GDP-mannose dehydrogenase family	3D-structure;NAD;Oxidoreductase;Reference proteome	F29F11.1	0	186.909	54	481	52.7	6.32	340.93	20	20	0	152	-0.3533	0.532175	0.885475	3.23279	0.00779832	+	PLMYB11_PFMYB115;PLMYB11_OP50	3.2327	0.00529323	+	PLMYB11_PFMYB115;PLMYB11_OP50	Q19905
Q23604	Secreted protein OS=Caenorhabditis elegans OX=6239 GN=CELE_ZK813.3 PE=1 SV=3	Q23604	Secreted protein OS=Caenorhabditis elegans OX=6239 GN=CELE_ZK813.3 PE=1 SV=3	CELE_ZK813.3	CELE_ZK813.3	WBGene00022822	22.1047	22.4298	23.1488	22.1015	24.5225	24.1095	23.9225	24.3975	24.0105	23.5638	23.5045	22.9388		egg chorion [GO:0042600]		egg chorion [GO:0042600]	GO:0042600		Proteomics identification;Reference proteome;Signal	ZK813.3	0	8.956	11	157	17.3	9.69	38.35	3	3	0	33	1.0582	1.7918	0.7336	3.23653	0.00786441	+	PFMYB115_OP50;PLMYB11_OP50	3.2366	0.00537405	+	PFMYB115_OP50;PLMYB11_OP50	Q23604
Q95XP9	Protein zwilch homolog OS=Caenorhabditis elegans OX=6239 GN=zwl-1 PE=1 SV=1	Q95XP9	Protein zwilch homolog OS=Caenorhabditis elegans OX=6239 GN=zwl-1 PE=1 SV=1	zwl-1	zwl-1	WBGene00021460	22.1457	21.8727	22.1916	21.7796	22.6364	23.3239	22.9225	23.1015	22.7286	22.3239	22.5522	22.4144	cell division [GO:0051301];meiotic cell cycle [GO:0051321];mitotic spindle assembly checkpoint signaling [GO:0007094];positive regulation of mitotic spindle pole body separation [GO:0010696];positive regulation of protein localization to kinetochore [GO:1905342];protein localization to kinetochore [GO:0034501];protein localization to kinetochore involved in kinetochore assembly [GO:1903394];regul…	cell cortex [GO:0005938];kinetochore [GO:0000776];RZZ complex [GO:1990423];spindle [GO:0005819]		cell cortex [GO:0005938];cell division [GO:0051301];kinetochore [GO:0000776];meiotic cell cycle [GO:0051321];mitotic spindle assembly checkpoint signaling [GO:0007094];positive regulation of mitotic spindle pole body separation [GO:0010696];positive regulation of protein localization to kinetochore [GO:1905342];protein localization to kinetochore [GO:0034501];protein localization to kinetochore i…	GO:0000776;GO:0005819;GO:0005938;GO:0007094;GO:0010696;GO:0034501;GO:0051301;GO:0051321;GO:0051988;GO:1903394;GO:1905342;GO:1990423	ZWILCH family	Alternative splicing;Cell cycle;Cell division;Centromere;Chromosome;Cytoplasm;Cytoskeleton;Developmental protein;Kinetochore;Meiosis;Mitosis;Reference proteome	Y39G10AR.2a [Q95XP9-1];Y39G10AR.2b [Q95XP9-2];Y39G10AR.2c [Q95XP9-3];Y39G10AR.2d [Q95XP9-4]	0	101.794	37	630	71.1	5.47	64.55	17	17	0	53	0.507375	0.998675	0.4913	3.24125	0.00789655	+	PFMYB115_OP50;PLMYB11_OP50;PLMYB11_PFMYB115	3.24104	0.00532308	+	PFMYB115_OP50;PLMYB11_OP50;PLMYB11_PFMYB115	Q95XP9
Q9XVS3	C-type lectin domain-containing protein 87 OS=Caenorhabditis elegans OX=6239 GN=clec-87 PE=1 SV=1	Q9XVS3	C-type lectin domain-containing protein 87 OS=Caenorhabditis elegans OX=6239 GN=clec-87 PE=1 SV=1	clec-87	clec-87	WBGene00007709	NaN	20.1457	21.1886	19.9258	23.0105	22.5045	22.5522	22.9742	21.928	22.4041	22.3294	21.4067		external side of plasma membrane [GO:0009897]	carbohydrate binding [GO:0030246]	carbohydrate binding [GO:0030246];external side of plasma membrane [GO:0009897]	GO:0009897;GO:0030246		Disulfide bond;Glycoprotein;Lectin;Proteoglycan;Reference proteome;Signal	C25A1.8	0	38.767	27	233	26.7	5.26	48.62	5	6	1	29	1.59702	2.34032	0.7433	3.23749	0.00789744	+	PFMYB115_OP50;PLMYB11_OP50	1.88005	0.025732	+	PFMYB115_OP50;PLMYB11_OP50	Q9XVS3
Q20616	Peroxidase skpo-1 OS=Caenorhabditis elegans OX=6239 GN=skpo-1 PE=2 SV=1	Q20616	Peroxidase skpo-1 OS=Caenorhabditis elegans OX=6239 GN=skpo-1 PE=2 SV=1	skpo-1	skpo-1	WBGene00009897	22.5165	22.4425	22.4375	22.4526	23.3645	23.7077	23.8093	24.1174	22.3294	22.7776	23.3239	22.4626	defense response to Gram-positive bacterium [GO:0050830];determination of adult lifespan [GO:0008340];innate immune response [GO:0045087];negative regulation of gene expression [GO:0010629];response to oxidative stress [GO:0006979]		heme binding [GO:0020037];lactoperoxidase activity [GO:0140825];metal ion binding [GO:0046872];peroxidase activity [GO:0004601]	defense response to Gram-positive bacterium [GO:0050830];determination of adult lifespan [GO:0008340];heme binding [GO:0020037];innate immune response [GO:0045087];lactoperoxidase activity [GO:0140825];metal ion binding [GO:0046872];negative regulation of gene expression [GO:0010629];peroxidase activity [GO:0004601];response to oxidative stress [GO:0006979]	GO:0004601;GO:0006979;GO:0008340;GO:0010629;GO:0020037;GO:0045087;GO:0046872;GO:0050830;GO:0140825	Peroxidase family;XPO subfamily	Disulfide bond;Heme;Immunity;Innate immunity;Iron;Metal-binding;Oxidoreductase;Peroxidase;Reference proteome;Signal	F49E12.1	0	142.377	32	655	73.4	8.4	117.48	14	14	0	74	0.2611	1.28745	1.02635	3.22658	0.0079	+	PLMYB11_OP50;PLMYB11_PFMYB115	3.22654	0.00534328	+	PLMYB11_OP50;PLMYB11_PFMYB115	Q20616
P91910	Tubulin alpha-3 chain OS=Caenorhabditis elegans OX=6239 GN=mec-12 PE=1 SV=1	P91910;Q20221;Q19490	Tubulin alpha-3 chain OS=Caenorhabditis elegans OX=6239 GN=mec-12 PE=1 SV=1;Tubulin alpha chain OS=Caenorhabditis elegans OX=6239 GN=tba-9 PE=1 SV=2;Tubulin alpha chain OS=Caenorhabditis elegans OX=6239 GN=tba-5 PE=1 SV=1	mec-12	mec-12;tba-9;tba-5	WBGene00003175	23.6649	23.8093	24.2607	23.5404	22.3484	26.0588	25.867	25.3778	20.5545	20.8346	19.7923	20.8727	detection of mechanical stimulus involved in sensory perception of touch [GO:0050976];mechanosensory behavior [GO:0007638];microtubule cytoskeleton organization [GO:0000226];microtubule-based process [GO:0007017];mitotic cell cycle [GO:0000278];positive regulation of detection of mechanical stimulus involved in sensory perception of touch [GO:1905789];positive regulation of mechanosensory behavio…	axon [GO:0030424];axonemal microtubule [GO:0005879];cytoplasm [GO:0005737];microtubule [GO:0005874];neuronal cell body [GO:0043025]	GTP binding [GO:0005525];structural constituent of cytoskeleton [GO:0005200]	axon [GO:0030424];axonemal microtubule [GO:0005879];cytoplasm [GO:0005737];detection of mechanical stimulus involved in sensory perception of touch [GO:0050976];GTP binding [GO:0005525];mechanosensory behavior [GO:0007638];microtubule [GO:0005874];microtubule cytoskeleton organization [GO:0000226];microtubule-based process [GO:0007017];mitotic cell cycle [GO:0000278];neuronal cell body [GO:004302…	GO:0000226;GO:0000278;GO:0001966;GO:0005200;GO:0005525;GO:0005737;GO:0005874;GO:0005879;GO:0007017;GO:0007638;GO:0009612;GO:0030424;GO:0043025;GO:0050976;GO:1905789;GO:1905792	Tubulin family	Acetylation;GTP-binding;Hydrolase;Magnesium;Metal-binding;Microtubule;Nucleotide-binding;Proteomics identification;Reference proteome	C44B11.3;F16D3.1;F40F4.5	0	121.785	39	450	50.1	5.15	248.03	10	14	0	167	-3.3053	1.09418	4.39948	3.21042	0.00796694	+	OP50_PFMYB115;PLMYB11_PFMYB115	3.21041	0.00541176	+	OP50_PFMYB115;PLMYB11_PFMYB115	P91910
Q93786	Secreted protein OS=Caenorhabditis elegans OX=6239 GN=CELE_F54E4.3 PE=1 SV=4	Q93786	Secreted protein OS=Caenorhabditis elegans OX=6239 GN=CELE_F54E4.3 PE=1 SV=4	CELE_F54E4.3	CELE_F54E4.3	WBGene00010059	19.5088	19.197	19.2185	19.7123	18.5878	18.4334	18.3794	18.6453	NaN	NaN	NaN	NaN							Proteomics identification;Reference proteome;Signal	F54E4.3	0	6.246	6	272	30.7	4.82	1.79	1	1	0	3		-0.897675		3.19171	0.00819355	+	OP50_PLMYB11	3.03157	0.00647399	+	PLMYB11_PFMYB115;OP50_PFMYB115	Q93786
Q20287	DUF2013 domain-containing protein OS=Caenorhabditis elegans OX=6239 GN=CELE_F41G3.6 PE=1 SV=2	Q20287	DUF2013 domain-containing protein OS=Caenorhabditis elegans OX=6239 GN=CELE_F41G3.6 PE=1 SV=2	CELE_F41G3.6	CELE_F41G3.6	WBGene00018302	21.002	21.4015	20.953	21.2185	21.6409	22.58	22.6907	22.5983	18.8995	20.7796	20.2989	19.0211							Proteomics identification;Reference proteome	F41G3.6	0	56.21	28	296	33.6	5.17	47.35	8	8	0	37	-1.39397	1.23372	2.6277	3.1371	0.00820588	+	OP50_PFMYB115;PLMYB11_PFMYB115;PLMYB11_OP50	3.13713	0.00592	+	OP50_PFMYB115;PLMYB11_PFMYB115;PLMYB11_OP50	Q20287
G5EEH9	Nuclear pore complex protein Nup98-Nup96 OS=Caenorhabditis elegans OX=6239 GN=npp-10 PE=1 SV=1	G5EEH9	Nuclear pore complex protein Nup98-Nup96 OS=Caenorhabditis elegans OX=6239 GN=npp-10 PE=1 SV=1	npp-10	npp-10	WBGene00003796	22.4775	22.867	22.741	23.0999	22.7975	23.0526	23.5285	23.1316	22.1238	21.7013	22.1673	22.1111	cell division [GO:0051301];embryo development ending in birth or egg hatching [GO:0009792];mitotic chromosome centromere condensation [GO:1990893];mRNA transport [GO:0051028];nuclear pore localization [GO:0051664];nucleus organization [GO:0006997];P granule organization [GO:0030719];protein import into nucleus [GO:0006606];protein localization to kinetochore [GO:0034501];protein localization to n…	cytoplasm [GO:0005737];kinetochore [GO:0000776];nuclear envelope [GO:0005635];nuclear membrane [GO:0031965];nuclear pore [GO:0005643];P granule [GO:0043186]	RNA binding [GO:0003723];serine-type peptidase activity [GO:0008236];structural constituent of nuclear pore [GO:0017056]	cell division [GO:0051301];cytoplasm [GO:0005737];embryo development ending in birth or egg hatching [GO:0009792];kinetochore [GO:0000776];mitotic chromosome centromere condensation [GO:1990893];mRNA transport [GO:0051028];nuclear envelope [GO:0005635];nuclear membrane [GO:0031965];nuclear pore [GO:0005643];nuclear pore localization [GO:0051664];nucleus organization [GO:0006997];P granule [GO:004…	GO:0000776;GO:0003723;GO:0005635;GO:0005643;GO:0005737;GO:0006508;GO:0006606;GO:0006997;GO:0008236;GO:0009792;GO:0015031;GO:0017056;GO:0030719;GO:0031965;GO:0034501;GO:0043186;GO:0051028;GO:0051301;GO:0051664;GO:0090435;GO:1990893	Nucleoporin GLFG family	Alternative splicing;Autocatalytic cleavage;Cell cycle;Cell division;Chromosome;Hydrolase;Membrane;Mitosis;mRNA transport;Nuclear pore complex;Nucleus;Protease;Protein transport;Reference proteome;RNA-binding;Serine protease;Translocation;Transport	ZK328.5a [G5EEH9-2];ZK328.5b [G5EEH9-1];ZK328.5c [G5EEH9-3]	0	115.145	14	1678	180.3	6.09	101.91	20	20	0	63	-0.770475	0.3312	1.10168	3.1944	0.00822764	+	OP50_PFMYB115;PLMYB11_PFMYB115	3.19426	0.00566906	+	OP50_PFMYB115;PLMYB11_PFMYB115	G5EEH9
Q86NE0	Peptidase A1 domain-containing protein OS=Caenorhabditis elegans OX=6239 GN=asp-2 PE=1 SV=1	Q86NE0	Peptidase A1 domain-containing protein OS=Caenorhabditis elegans OX=6239 GN=asp-2 PE=1 SV=1	asp-2	asp-2	WBGene00000215	24.989	25.0609	24.9225	24.7441	24.7441	24.5463	24.7945	24.7645	24.0691	23.9933	23.9316	24.558	cell death [GO:0008219];proteolysis [GO:0006508]	lysosome [GO:0005764]	aspartic-type endopeptidase activity [GO:0004190]	aspartic-type endopeptidase activity [GO:0004190];cell death [GO:0008219];lysosome [GO:0005764];proteolysis [GO:0006508]	GO:0004190;GO:0005764;GO:0006508;GO:0008219	Peptidase A1 family	Aspartyl protease;Hydrolase;Protease;Proteomics identification;Reference proteome;Signal	T18H9.2	0	103.818	24	429	46.6	5.2	239.24	7	7	0	117	-0.791125	-0.216775	0.57435	3.12799	0.00823188	+	PLMYB11_PFMYB115;OP50_PFMYB115	3.12811	0.00597368	+	PLMYB11_PFMYB115;OP50_PFMYB115	Q86NE0
Q9GUF2	ACid Phosphatase family OS=Caenorhabditis elegans OX=6239 GN=acp-6 PE=1 SV=2	Q9GUF2	ACid Phosphatase family OS=Caenorhabditis elegans OX=6239 GN=acp-6 PE=1 SV=2	acp-6	acp-6	WBGene00022245	24.7286	24.7234	24.7745	23.7995	25.9803	26.5898	26.7389	26.6181	26.6865	25.5195	26.0233	25.4457	dephosphorylation [GO:0016311]		phosphatase activity [GO:0016791]	dephosphorylation [GO:0016311];phosphatase activity [GO:0016791]	GO:0016311;GO:0016791		Proteomics identification;Reference proteome;Signal	Y73B6BL.24	0	178.027	51	381	43	8.38	421.06	19	19	0	204	1.41225	1.97527	0.563025	3.20063	0.0082623	+	PFMYB115_OP50;PLMYB11_OP50	3.20058	0.00566423	+	PFMYB115_OP50;PLMYB11_OP50	Q9GUF2
O17983	Arrestin_C domain-containing protein OS=Caenorhabditis elegans OX=6239 GN=arrd-14 PE=1 SV=1	O17983	Arrestin_C domain-containing protein OS=Caenorhabditis elegans OX=6239 GN=arrd-14 PE=1 SV=1	arrd-14	arrd-14	WBGene00011055	24.7182	24.417	24.4488	23.9134	21.8191	23.9316	23.9584	23.6649	20.1946	21.8191	21.4526	21.5638	protein transport [GO:0015031]	cytoplasm [GO:0005737]		cytoplasm [GO:0005737];protein transport [GO:0015031]	GO:0005737;GO:0015031	Arrestin family	Proteomics identification;Reference proteome	R06B9.4	0	29.747	16	356	39.5	7.84	25.77	5	5	0	23	-3.11682	-1.03085	2.08597	3.13817	0.00826667	+	PLMYB11_PFMYB115;OP50_PFMYB115	3.13816	0.00595973	+	PLMYB11_PFMYB115;OP50_PFMYB115	O17983
Q23493	3'(2'), 5'-BisPhosphate NucleoTidase 1 homolog OS=Caenorhabditis elegans OX=6239 GN=bpnt-1 PE=1 SV=1	Q23493	3'(2'), 5'-BisPhosphate NucleoTidase 1 homolog OS=Caenorhabditis elegans OX=6239 GN=bpnt-1 PE=1 SV=1	bpnt-1	bpnt-1	WBGene00044063	21.2243	21.5309	21.1946	21.4425	21.3805	21.5356	21.4775	21.7553	21.0756	20.8269	20.7471	20.5823	dauer exit [GO:0043054];defense response to Gram-negative bacterium [GO:0050829];inositol phosphate dephosphorylation [GO:0046855];phosphatidylinositol phosphate biosynthetic process [GO:0046854];regulation of neuronal signal transduction [GO:1902847]	cytosol [GO:0005829]	3'(2'),5'-bisphosphate nucleotidase activity [GO:0008441]	cytosol [GO:0005829];3'(2'),5'-bisphosphate nucleotidase activity [GO:0008441];dauer exit [GO:0043054];defense response to Gram-negative bacterium [GO:0050829];inositol phosphate dephosphorylation [GO:0046855];phosphatidylinositol phosphate biosynthetic process [GO:0046854];regulation of neuronal signal transduction [GO:1902847]	GO:0005829;GO:0008441;GO:0043054;GO:0046854;GO:0046855;GO:0050829;GO:1902847	Inositol monophosphatase superfamily	Proteomics identification;Reference proteome	ZK430.2	0	36.839	21	319	34.3	6.64	24.79	5	5	0	17	-0.5401	0.18915	0.72925	3.16142	0.00827692	+	OP50_PFMYB115;PLMYB11_PFMYB115	3.16135	0.00588889	+	OP50_PFMYB115;PLMYB11_PFMYB115	Q23493
Q9BPN8	Uncharacterized protein Y92H12BR.3 OS=Caenorhabditis elegans OX=6239 GN=Y92H12BR.3 PE=1 SV=2	Q9BPN8	Uncharacterized protein Y92H12BR.3 OS=Caenorhabditis elegans OX=6239 GN=Y92H12BR.3 PE=1 SV=2	Y92H12BR.3	Y92H12BR.3	WBGene00022369	24.0526	23.895	24.4676	24.0359	24.7182	24.8576	24.5638	24.7846	24.8288	24.9225	24.6375	24.6757		integral component of membrane [GO:0016021]		integral component of membrane [GO:0016021]	GO:0016021		Alternative splicing;Glycoprotein;Membrane;Reference proteome;Transmembrane;Transmembrane helix	Y92H12BR.3a [Q9BPN8-1];Y92H12BR.3b [Q9BPN8-2]	0	87.689	28	637	71	5.49	189.05	15	15	0	98	0.65335	0.618275	-0.035075	3.07315	0.00828571	+	PLMYB11_OP50;PFMYB115_OP50	3.07299	0.00633129	+	PLMYB11_OP50;PFMYB115_OP50	Q9BPN8
O62220	Acidic leucine-rich nuclear phosphoprotein 32-related protein 1 OS=Caenorhabditis elegans OX=6239 GN=F33H2.3 PE=3 SV=1	O62220	Acidic leucine-rich nuclear phosphoprotein 32-related protein 1 OS=Caenorhabditis elegans OX=6239 GN=F33H2.3 PE=3 SV=1	F33H2.3	F33H2.3	WBGene00009367	19.8591	19.7157	19.8742	19.5676	19.692	NaN	19.1079	19.3731	20.9024	20.3962	NaN	21.0426			histone binding [GO:0042393]	histone binding [GO:0042393]	GO:0042393	ANP32 family	Leucine-rich repeat;Reference proteome;Repeat	F33H2.3	0.004	2.903	7	229	24.8	4.15	7.03	1	2	0	7	1.02625	-0.36315	-1.3894	3.12417	0.00828777	+	PFMYB115_PLMYB11;PFMYB115_OP50	0.370922	0.452039			O62220
O45166	Folate-like transporter 2 OS=Caenorhabditis elegans OX=6239 GN=folt-2 PE=3 SV=1	O45166	Folate-like transporter 2 OS=Caenorhabditis elegans OX=6239 GN=folt-2 PE=3 SV=1	folt-2	folt-2	WBGene00018138	21.8727	21.2302	20.4676	21.0691	17.3321	18.9488	19.2396	17.6453	19.3343	18.9573	19.9882	19.3101	transmembrane transport [GO:0055085]	integral component of membrane [GO:0016021];plasma membrane [GO:0005886]	folic acid binding [GO:0005542];vitamin transmembrane transporter activity [GO:0090482]	folic acid binding [GO:0005542];integral component of membrane [GO:0016021];plasma membrane [GO:0005886];transmembrane transport [GO:0055085];vitamin transmembrane transporter activity [GO:0090482]	GO:0005542;GO:0005886;GO:0016021;GO:0055085;GO:0090482	Reduced folate carrier (RFC) transporter (TC 2.A.48) family	Folate-binding;Glycoprotein;Membrane;Reference proteome;Transmembrane;Transmembrane helix;Transport	F37B4.7	0	22.712	11	424	48.9	8.31	12.08	4	4	0	15	-1.76243	-2.86845	-1.10603	3.13131	0.00829197	+	OP50_PLMYB11;OP50_PFMYB115	3.13124	0.00601325	+	OP50_PLMYB11;OP50_PFMYB115	O45166
Q03598	Ubiquitin-fold modifier-conjugating enzyme 1 OS=Caenorhabditis elegans OX=6239 GN=ufc-1 PE=1 SV=1	Q03598	Ubiquitin-fold modifier-conjugating enzyme 1 OS=Caenorhabditis elegans OX=6239 GN=ufc-1 PE=1 SV=1	ufc-1	ufc-1	WBGene00008041	20.6971	20.3321	19.3878	19.2741	19.6697	18.7569	19.0372	19.6714	16.8846	16.9316	NaN	17.8423	protein K69-linked ufmylation [GO:1990592]	cytoplasm [GO:0005737];striated muscle dense body [GO:0055120]	ubiquitin conjugating enzyme binding [GO:0031624];UFM1 conjugating enzyme activity [GO:0061657];UFM1 transferase activity [GO:0071568]	cytoplasm [GO:0005737];protein K69-linked ufmylation [GO:1990592];striated muscle dense body [GO:0055120];ubiquitin conjugating enzyme binding [GO:0031624];UFM1 conjugating enzyme activity [GO:0061657];UFM1 transferase activity [GO:0071568]	GO:0005737;GO:0031624;GO:0055120;GO:0061657;GO:0071568;GO:1990592	Ubiquitin-conjugating enzyme family;UFC1 subfamily	Reference proteome;Ubl conjugation pathway	C40H1.6	0.002	3.423	5	162	18.5	6.34	8.19	1	1	0	5	-2.70328	-0.638975	2.0643	3.08471	0.00829333	+	PLMYB11_PFMYB115;OP50_PFMYB115	2.81165	0.00805556	+	PLMYB11_PFMYB115;OP50_PFMYB115	Q03598
P24896	NADH-ubiquinone oxidoreductase chain 5 OS=Caenorhabditis elegans OX=6239 GN=nduo-5 PE=3 SV=2	P24896	NADH-ubiquinone oxidoreductase chain 5 OS=Caenorhabditis elegans OX=6239 GN=nduo-5 PE=3 SV=2	nduo-5	nduo-5	WBGene00010967	19.0612	19.7455	19.5088	19.6311	NaN	20.1946	20.5545	20.2066	18.5582	NaN	19.0717	18.8995	electron transport coupled proton transport [GO:0015990];mitochondrial electron transport, NADH to ubiquinone [GO:0006120]	mitochondrial respiratory chain complex I [GO:0005747]	NADH dehydrogenase (ubiquinone) activity [GO:0008137];NADH dehydrogenase activity [GO:0003954]	mitochondrial respiratory chain complex I [GO:0005747];electron transport coupled proton transport [GO:0015990];mitochondrial electron transport, NADH to ubiquinone [GO:0006120];NADH dehydrogenase (ubiquinone) activity [GO:0008137];NADH dehydrogenase activity [GO:0003954]	GO:0003954;GO:0005747;GO:0006120;GO:0008137;GO:0015990	Complex I subunit 5 family	Electron transport;Membrane;Mitochondrion;Mitochondrion inner membrane;NAD;Reference proteome;Respiratory chain;Translocase;Transmembrane;Transmembrane helix;Transport;Ubiquinone	MTCE.35	0	9.083	6	527	61.1	8.75	3.72	3	3	0	6	-0.643517	0.831917	1.47543	3.1054	0.00830556	+	OP50_PFMYB115;PLMYB11_PFMYB115;PLMYB11_OP50	0.289793	0.541956			P24896
Q21430	PIX (PAK (p21-activated kinase) Interacting eXchange factor) homolog OS=Caenorhabditis elegans OX=6239 GN=pix-1 PE=1 SV=3	Q21430;E3W735	PIX (PAK (p21-activated kinase) Interacting eXchange factor) homolog OS=Caenorhabditis elegans OX=6239 GN=pix-1 PE=1 SV=3;PIX (PAK (p21-activated kinase) Interacting eXchange factor) homolog OS=Caenorhabditis elegans OX=6239 GN=pix-1 PE=1 SV=1	pix-1	pix-1	WBGene00010776	21.3484	20.6714	20.1457	20.4476	NaN	19.9459	20.1946	19.7731	18.7634	18.724	NaN	18.8787	gonad morphogenesis [GO:0035262];inductive cell migration [GO:0040039];neuron migration [GO:0001764];phosphorylation [GO:0016310]	adherens junction [GO:0005912];cell periphery [GO:0071944];cytoplasm [GO:0005737];hemidesmosome [GO:0030056];lamellipodium [GO:0030027]	guanyl-nucleotide exchange factor activity [GO:0005085];kinase activity [GO:0016301]	adherens junction [GO:0005912];cell periphery [GO:0071944];cytoplasm [GO:0005737];gonad morphogenesis [GO:0035262];guanyl-nucleotide exchange factor activity [GO:0005085];hemidesmosome [GO:0030056];inductive cell migration [GO:0040039];kinase activity [GO:0016301];lamellipodium [GO:0030027];neuron migration [GO:0001764];phosphorylation [GO:0016310]	GO:0001764;GO:0005085;GO:0005737;GO:0005912;GO:0016301;GO:0016310;GO:0030027;GO:0030056;GO:0035262;GO:0040039;GO:0071944		Kinase;Proteomics identification;Reference proteome;SH3 domain;Transferase	K11E4.4a;K11E4.4b	0	11.263	5	646	73.1	5.48	1.97	3	3	0	4	-1.86457	-0.682075	1.1825	3.11409	0.00831206	+	PLMYB11_PFMYB115;OP50_PFMYB115	1.64618	0.0371033	+	OP50_PFMYB115	Q21430
O17365	SERPIN domain-containing protein OS=Caenorhabditis elegans OX=6239 GN=srp-2 PE=1 SV=1	O17365	SERPIN domain-containing protein OS=Caenorhabditis elegans OX=6239 GN=srp-2 PE=1 SV=1	srp-2	srp-2	WBGene00005643	19.1898	18.5878	18.3624	18.3189	21.1581	21.2877	20.8651	21.7348	19.2627	19.1605	20.9882	18.7892	negative regulation of cysteine-type endopeptidase activity [GO:2000117]	extracellular space [GO:0005615]	cysteine-type endopeptidase inhibitor activity [GO:0004869];serine-type endopeptidase inhibitor activity [GO:0004867]	cysteine-type endopeptidase inhibitor activity [GO:0004869];extracellular space [GO:0005615];negative regulation of cysteine-type endopeptidase activity [GO:2000117];serine-type endopeptidase inhibitor activity [GO:0004867]	GO:0004867;GO:0004869;GO:0005615;GO:2000117	Serpin family	Protease inhibitor;Proteomics identification;Reference proteome;Serine protease inhibitor	C05E4.1	0	43.288	26	359	39.6	4.84	33.66	8	8	0	23	0.935425	2.6467	1.71128	3.08035	0.00831579	+	PLMYB11_OP50;PLMYB11_PFMYB115	3.08029	0.006375	+	PLMYB11_OP50;PLMYB11_PFMYB115	O17365
Q9XUE3	RSD-2 domain-containing protein OS=Caenorhabditis elegans OX=6239 GN=rsd-2 PE=1 SV=2	Q9XUE3;Q2EEN1;E1B6W0;D3YT78	RSD-2 domain-containing protein OS=Caenorhabditis elegans OX=6239 GN=rsd-2 PE=1 SV=2;RSD-2 domain-containing protein OS=Caenorhabditis elegans OX=6239 GN=rsd-2 PE=1 SV=1;RSD-2 domain-containing protein OS=Caenorhabditis elegans OX=6239 GN=rsd-2 PE=1 SV=1;AHD domain-containing protein OS=Caenorhabditis elegans OX=6239 GN=rsd-2 PE=1 SV=1	rsd-2	rsd-2	WBGene00004681	21.5309	21.5777	22.1795	22.0088	21.265	21.714	21.7675	22.2332	20.4775	19.7844	20.9171	20.0156		cytosol [GO:0005829];endoplasmic reticulum [GO:0005783];nucleolus [GO:0005730];nucleus [GO:0005634];perinuclear region of cytoplasm [GO:0048471]		cytosol [GO:0005829];endoplasmic reticulum [GO:0005783];nucleolus [GO:0005730];nucleus [GO:0005634];perinuclear region of cytoplasm [GO:0048471]	GO:0005634;GO:0005730;GO:0005783;GO:0005829;GO:0048471		Proteomics identification;Reference proteome	F52G2.2a;F52G2.2b;F52G2.2c;F52G2.2d	0	56.755	10	1319	148.6	5.33	20.79	11	11	0	20	-1.52557	-0.0793	1.44627	3.08208	0.00831788	+	PLMYB11_PFMYB115;OP50_PFMYB115	3.08205	0.00638994	+	PLMYB11_PFMYB115;OP50_PFMYB115	Q9XUE3
I2HA82	PlsC domain-containing protein OS=Caenorhabditis elegans OX=6239 GN=acl-2 PE=1 SV=1	I2HA82;Q22267	PlsC domain-containing protein OS=Caenorhabditis elegans OX=6239 GN=acl-2 PE=1 SV=1;Putative 1-acyl-sn-glycerol-3-phosphate acyltransferase acl-2 OS=Caenorhabditis elegans OX=6239 GN=acl-2 PE=3 SV=1	acl-2	acl-2	WBGene00011543	21.9243	21.9707	21.7307	21.7471	22.1079	22.0224	22.1856	22.1426	21.0359	21.1642	21.743	20.9882	CDP-diacylglycerol biosynthetic process [GO:0016024];phosphatidic acid biosynthetic process [GO:0006654]	endoplasmic reticulum [GO:0005783];integral component of membrane [GO:0016021]	1-acylglycerol-3-phosphate O-acyltransferase activity [GO:0003841];acyltransferase activity [GO:0016746]	1-acylglycerol-3-phosphate O-acyltransferase activity [GO:0003841];acyltransferase activity [GO:0016746];CDP-diacylglycerol biosynthetic process [GO:0016024];endoplasmic reticulum [GO:0005783];integral component of membrane [GO:0016021];phosphatidic acid biosynthetic process [GO:0006654]	GO:0003841;GO:0005783;GO:0006654;GO:0016021;GO:0016024;GO:0016746	1-acyl-sn-glycerol-3-phosphate acyltransferase family	Acyltransferase;Lipid biosynthesis;Lipid metabolism;Membrane;Phospholipid biosynthesis;Phospholipid metabolism;Proteomics identification;Reference proteome;Transferase;Transmembrane;Transmembrane helix	T06E8.1a;T06E8.1b	0	14.375	30	133	15.1	8.75	26.91	4	4	0	23	-0.610375	0.271425	0.8818	3.0897	0.00832215	+	OP50_PFMYB115;PLMYB11_PFMYB115	3.08995	0.0063038	+	OP50_PFMYB115;PLMYB11_PFMYB115	I2HA82
G5EEH6	Isovaleryl-CoA dehydrogenase, mitochondrial OS=Caenorhabditis elegans OX=6239 GN=ivd-1 PE=1 SV=1	G5EEH6	Isovaleryl-CoA dehydrogenase, mitochondrial OS=Caenorhabditis elegans OX=6239 GN=ivd-1 PE=1 SV=1	ivd-1	ivd-1	WBGene00015326	25.3712	25.4425	25.4488	24.7846	24.9672	25.065	25.1527	25.2679	23.6096	23.7995	24.4738	24.3307	leucine catabolic process [GO:0006552];positive regulation of proteasomal ubiquitin-dependent protein catabolic process [GO:0032436];regulation of response to oxidative stress [GO:1902882]	mitochondrion [GO:0005739]	acyl-CoA dehydrogenase activity [GO:0003995];butyryl-CoA dehydrogenase activity [GO:0004085];flavin adenine dinucleotide binding [GO:0050660];isovaleryl-CoA dehydrogenase activity [GO:0008470]	acyl-CoA dehydrogenase activity [GO:0003995];butyryl-CoA dehydrogenase activity [GO:0004085];flavin adenine dinucleotide binding [GO:0050660];isovaleryl-CoA dehydrogenase activity [GO:0008470];leucine catabolic process [GO:0006552];mitochondrion [GO:0005739];positive regulation of proteasomal ubiquitin-dependent protein catabolic process [GO:0032436];regulation of response to oxidative stress [GO…	GO:0003995;GO:0004085;GO:0005739;GO:0006552;GO:0008470;GO:0032436;GO:0050660;GO:1902882	Acyl-CoA dehydrogenase family	FAD;Flavoprotein;Oxidoreductase;Proteomics identification;Reference proteome	C02B10.1	0	137.616	39	419	45.6	8.02	225.99	13	13	0	112	-1.20838	-0.148575	1.0598	3.13974	0.00832836	+	PLMYB11_PFMYB115;OP50_PFMYB115	3.13993	0.006	+	PLMYB11_PFMYB115;OP50_PFMYB115	G5EEH6
P34519	Putative tricarboxylate transport protein, mitochondrial OS=Caenorhabditis elegans OX=6239 GN=K11H3.3 PE=3 SV=1	P34519;Q9BKQ2	Putative tricarboxylate transport protein, mitochondrial OS=Caenorhabditis elegans OX=6239 GN=K11H3.3 PE=3 SV=1;S-adenosylmethionine carrier 1, chloroplastic/mitochondrial OS=Caenorhabditis elegans OX=6239 GN=CELE_Y37B11A.3 PE=3 SV=4	K11H3.3	K11H3.3;CELE_Y37B11A.3	WBGene00010780	25.5754	25.6292	24.7492	25.6237	24.604	25.228	24.824	25.4488	23.6431	23.7492	24.3101	23.7796	mitochondrial citrate transmembrane transport [GO:0006843]	integral component of membrane [GO:0016021];mitochondrial inner membrane [GO:0005743];mitochondrion [GO:0005739]	citrate secondary active transmembrane transporter activity [GO:0071913]	citrate secondary active transmembrane transporter activity [GO:0071913];integral component of membrane [GO:0016021];mitochondrial citrate transmembrane transport [GO:0006843];mitochondrial inner membrane [GO:0005743];mitochondrion [GO:0005739]	GO:0005739;GO:0005743;GO:0006843;GO:0016021;GO:0071913	Mitochondrial carrier (TC 2.A.29) family	Membrane;Mitochondrion;Mitochondrion inner membrane;Reference proteome;Repeat;Transit peptide;Transmembrane;Transmembrane helix;Transport	K11H3.3;Y37B11A.3	0	61.517	40	312	34.2	9.33	130.13	12	12	0	77	-1.52388	-0.368175	1.1557	3.14695	0.00833333	+	PLMYB11_PFMYB115;OP50_PFMYB115	3.147	0.00591781	+	PLMYB11_PFMYB115;OP50_PFMYB115	P34519
P34343	Nuclear pore complex protein 15 OS=Caenorhabditis elegans OX=6239 GN=npp-15 PE=3 SV=4	P34343	Nuclear pore complex protein 15 OS=Caenorhabditis elegans OX=6239 GN=npp-15 PE=3 SV=4	npp-15	npp-15	WBGene00003801	22.9637	23.0509	22.695	22.7715	22.6453	23.0359	22.9043	22.9116	22.265	22.2821	22.4626	22.0658	poly(A)+ mRNA export from nucleus [GO:0016973];protein import into nucleus [GO:0006606];transcription-dependent tethering of RNA polymerase II gene DNA at nuclear periphery [GO:0000972]	kinetochore [GO:0000776];nuclear membrane [GO:0031965];nuclear pore [GO:0005643];nuclear pore outer ring [GO:0031080]	structural constituent of nuclear pore [GO:0017056]	kinetochore [GO:0000776];nuclear membrane [GO:0031965];nuclear pore [GO:0005643];nuclear pore outer ring [GO:0031080];poly(A)+ mRNA export from nucleus [GO:0016973];protein import into nucleus [GO:0006606];structural constituent of nuclear pore [GO:0017056];transcription-dependent tethering of RNA polymerase II gene DNA at nuclear periphery [GO:0000972]	GO:0000776;GO:0000972;GO:0005643;GO:0006606;GO:0016973;GO:0017056;GO:0031080;GO:0031965	Nucleoporin Nup133 family	Developmental protein;mRNA transport;Nuclear pore complex;Nucleus;Protein transport;Reference proteome;Translocation;Transport	C29E4.4	0	96.324	23	1129	128.1	6.74	42.55	24	24	0	50	-0.6014	0.004	0.6054	3.15218	0.00833588	+	OP50_PFMYB115;PLMYB11_PFMYB115	3.15246	0.00590345	+	OP50_PFMYB115;PLMYB11_PFMYB115	P34343
Q93379	Glutathione reductase, mitochondrial OS=Caenorhabditis elegans OX=6239 GN=gsr-1 PE=1 SV=2	Q93379	Glutathione reductase, mitochondrial OS=Caenorhabditis elegans OX=6239 GN=gsr-1 PE=1 SV=2	gsr-1	gsr-1	WBGene00008117	25.8623	25.9043	26.7771	26.0275	27.2625	27.1312	27.2625	27.1984	26.189	26.5075	26.5682	26.3014	cell redox homeostasis [GO:0045454];cellular response to oxidative stress [GO:0034599];ecdysis, collagen and cuticulin-based cuticle [GO:0042395];glutathione metabolic process [GO:0006749];response to superoxide [GO:0000303]	cytoplasm [GO:0005737];cytosol [GO:0005829];mitochondrion [GO:0005739]	flavin adenine dinucleotide binding [GO:0050660];glutathione-disulfide reductase (NADPH) activity [GO:0004362];NADP binding [GO:0050661]	cytoplasm [GO:0005737];cell redox homeostasis [GO:0045454];cellular response to oxidative stress [GO:0034599];cytosol [GO:0005829];ecdysis, collagen and cuticulin-based cuticle [GO:0042395];flavin adenine dinucleotide binding [GO:0050660];glutathione metabolic process [GO:0006749];glutathione-disulfide reductase (NADPH) activity [GO:0004362];mitochondrion [GO:0005739];NADP binding [GO:0050661];re…	GO:0000303;GO:0004362;GO:0005737;GO:0005739;GO:0005829;GO:0006749;GO:0034599;GO:0042395;GO:0045454;GO:0050660;GO:0050661	Class-I pyridine nucleotide-disulfide oxidoreductase family	Alternative splicing;Cytoplasm;Disulfide bond;FAD;Flavoprotein;Mitochondrion;NADP;Oxidoreductase;Redox-active center;Reference proteome;Stress response;Transit peptide	C46F11.2a [Q93379-1];C46F11.2b [Q93379-2]	0	388.821	73	473	51.4	7.14	957.8	26	26	0	359	0.248725	1.07085	0.822125	3.07607	0.00833987	+	PLMYB11_OP50;PLMYB11_PFMYB115	3.07597	0.00634568	+	PLMYB11_OP50;PLMYB11_PFMYB115	Q93379
G5EES9	ThioredoXin-Like OS=Caenorhabditis elegans OX=6239 GN=txl-1 PE=1 SV=1	G5EES9	ThioredoXin-Like OS=Caenorhabditis elegans OX=6239 GN=txl-1 PE=1 SV=1	txl-1	txl-1	WBGene00021826	24.0935	24.1719	24.5754	23.976	24.6264	24.6153	24.1719	24.5463	23.5285	23.3645	23.7895	23.6096		cytosol [GO:0005829]	thioredoxin-disulfide reductase activity [GO:0004791]	cytosol [GO:0005829];thioredoxin-disulfide reductase activity [GO:0004791]	GO:0004791;GO:0005829		Proteomics identification;Reference proteome	Y54E10A.3	0	112.362	58	284	31.1	5.03	118.03	12	12	0	88	-0.631175	0.285775	0.91695	3.1621	0.00834109	+	OP50_PFMYB115;PLMYB11_PFMYB115	3.1625	0.00593007	+	OP50_PFMYB115;PLMYB11_PFMYB115	G5EES9
G5EFZ1	2,3-bisphosphoglycerate-independent phosphoglycerate mutase OS=Caenorhabditis elegans OX=6239 GN=ipgm-1 PE=1 SV=1	G5EFZ1	2,3-bisphosphoglycerate-independent phosphoglycerate mutase OS=Caenorhabditis elegans OX=6239 GN=ipgm-1 PE=1 SV=1	ipgm-1	ipgm-1	WBGene00019001	25.5812	25.5869	25.5783	25.3844	25.4008	25.1055	24.9933	25.3545	24.5754	24.4923	24.7745	25.065	cellular carbohydrate metabolic process [GO:0044262];glucose catabolic process [GO:0006007];glycolytic process [GO:0006096]	cytoplasm [GO:0005737]	2,3-bisphosphoglycerate-independent phosphoglycerate mutase activity [GO:0046537];manganese ion binding [GO:0030145]	cytoplasm [GO:0005737];2,3-bisphosphoglycerate-independent phosphoglycerate mutase activity [GO:0046537];cellular carbohydrate metabolic process [GO:0044262];glucose catabolic process [GO:0006007];glycolytic process [GO:0006096];manganese ion binding [GO:0030145]	GO:0005737;GO:0006007;GO:0006096;GO:0030145;GO:0044262;GO:0046537	BPG-independent phosphoglycerate mutase family	3D-structure;Alternative splicing;Glycolysis;Isomerase;Magnesium;Manganese;Metal-binding;Reference proteome	F57B10.3a [G5EFZ1-1];F57B10.3b [G5EFZ1-2]	0	209.832	46	539	59.2	6.16	388.74	18	19	1	179	-0.8059	-0.319175	0.486725	3.1007	0.00835862	+	PLMYB11_PFMYB115;OP50_PFMYB115	3.10045	0.00624516	+	PLMYB11_PFMYB115;OP50_PFMYB115	G5EFZ1
O01254	Nematode Specific Peptide family OS=Caenorhabditis elegans OX=6239 GN=nspg-7.1 PE=1 SV=1	O01254	Nematode Specific Peptide family OS=Caenorhabditis elegans OX=6239 GN=nspg-7.1 PE=1 SV=1	nspg-7.1	nspg-7.1	WBGene00011856	21.9423	21.7098	22.3403	20.895	22.5045	22.5938	22.741	22.4324	20.8727	20.895	21.2933	20.68							Proteomics identification;Reference proteome;Signal	T20D3.2	0	6.938	5	234	26.3	4.75	34.44	1	1	0	14	-0.7866	0.846075	1.63268	3.10675	0.00836364	+	OP50_PFMYB115;PLMYB11_PFMYB115;PLMYB11_OP50	3.10678	0.00618182	+	OP50_PFMYB115;PLMYB11_PFMYB115;PLMYB11_OP50	O01254
Q9UAW2	NAD(P)-binding protein OS=Caenorhabditis elegans OX=6239 GN=CELE_DC2.5 PE=1 SV=4	Q9UAW2	NAD(P)-binding protein OS=Caenorhabditis elegans OX=6239 GN=CELE_DC2.5 PE=1 SV=4	CELE_DC2.5	CELE_DC2.5	WBGene00017082	20.6006	20.4676	20.0156	21.0426	18.3836	19.7022	19.1457	18.9965	18.7796	17.9258	NaN	18.3321							Proteomics identification;Reference proteome	DC2.5a	0	13.187	12	337	37.9	7.47	3.69	3	4	1	7	-2.18577	-1.4746	0.711167	3.11518	0.00837143	+	OP50_PFMYB115;OP50_PLMYB11	2.46682	0.0121772	+	OP50_PFMYB115	Q9UAW2
Q19130	Glutamine--fructose-6-phosphate transaminase (isomerizing) OS=Caenorhabditis elegans OX=6239 GN=gfat-1 PE=1 SV=1	Q19130;Q95QM8	Glutamine--fructose-6-phosphate transaminase (isomerizing) OS=Caenorhabditis elegans OX=6239 GN=gfat-1 PE=1 SV=1;Glutamine--fructose-6-phosphate transaminase (isomerizing) OS=Caenorhabditis elegans OX=6239 GN=gfat-1 PE=1 SV=1	gfat-1	gfat-1	WBGene00008546	24.7441	24.4614	24.8191	24.1946	25.452	25.3273	25.5285	25.632	24.7645	25.0233	25.2856	24.8623	fructose 6-phosphate metabolic process [GO:0006002];glutamine metabolic process [GO:0006541];protein N-linked glycosylation [GO:0006487];UDP-N-acetylglucosamine biosynthetic process [GO:0006048];UDP-N-acetylglucosamine metabolic process [GO:0006047]		carbohydrate derivative binding [GO:0097367];glutamine-fructose-6-phosphate transaminase (isomerizing) activity [GO:0004360]	carbohydrate derivative binding [GO:0097367];fructose 6-phosphate metabolic process [GO:0006002];glutamine metabolic process [GO:0006541];glutamine-fructose-6-phosphate transaminase (isomerizing) activity [GO:0004360];protein N-linked glycosylation [GO:0006487];UDP-N-acetylglucosamine biosynthetic process [GO:0006048];UDP-N-acetylglucosamine metabolic process [GO:0006047]	GO:0004360;GO:0006002;GO:0006047;GO:0006048;GO:0006487;GO:0006541;GO:0097367		Glutamine amidotransferase;Proteomics identification;Reference proteome;Repeat;Transferase	F07A11.2a;F07A11.2b	0	225.125	48	725	81	6.25	375.67	15	29	14	198	0.429125	0.93015	0.501025	3.09014	0.00837838	+	PLMYB11_OP50;PLMYB11_PFMYB115	3.09006	0.00634395	+	PLMYB11_OP50;PLMYB11_PFMYB115	Q19130
Q95QX5	GAT domain-containing protein OS=Caenorhabditis elegans OX=6239 GN=C07A12.7 PE=1 SV=1	Q95QX5;H2KYH5	GAT domain-containing protein OS=Caenorhabditis elegans OX=6239 GN=C07A12.7 PE=1 SV=1;GAT domain-containing protein OS=Caenorhabditis elegans OX=6239 GN=C07A12.7 PE=1 SV=1	C07A12.7	C07A12.7	WBGene00015561	19.8757	19.5088	19.4004	19.3123	NaN	17.9258	18.3233	18.734	18.3321	17.8238	NaN	17.7537	protein transport [GO:0015031];signal transduction [GO:0007165]	endosome [GO:0005768];membrane [GO:0016020]	clathrin binding [GO:0030276];phosphatidylinositol binding [GO:0035091];ubiquitin binding [GO:0043130]	clathrin binding [GO:0030276];endosome [GO:0005768];membrane [GO:0016020];phosphatidylinositol binding [GO:0035091];protein transport [GO:0015031];signal transduction [GO:0007165];ubiquitin binding [GO:0043130]	GO:0005768;GO:0007165;GO:0015031;GO:0016020;GO:0030276;GO:0035091;GO:0043130	TOM1 family	Protein transport;Proteomics identification;Reference proteome;Transport	C07A12.7a;C07A12.7b	0	10.12	6	437	48.5	4.93	1.84	2	2	0	6	-1.55443	-1.1966	0.357833	3.09622	0.00838095	+	OP50_PFMYB115;OP50_PLMYB11	1.14996	0.0895905			Q95QX5
H8W3Y1	NOmpA Homolog (Drosophila nompA: no mechanoreceptor potential A) OS=Caenorhabditis elegans OX=6239 GN=noah-1 PE=1 SV=1	H8W3Y1;Q8T3B7;H2KZ73	NOmpA Homolog (Drosophila nompA: no mechanoreceptor potential A) OS=Caenorhabditis elegans OX=6239 GN=noah-1 PE=1 SV=1;NOmpA Homolog (Drosophila nompA: no mechanoreceptor potential A) OS=Caenorhabditis elegans OX=6239 GN=noah-1 PE=1 SV=3;NOmpA Homolog (Drosophila nompA: no mechanoreceptor potential A) OS=Caenorhabditis elegans OX=6239 GN=noah-1 PE=1 SV=2	noah-1	noah-1	WBGene00016422	22.9985	22.5592	23.0393	22.8519	21.5498	20.895	21.0951	21.6886	20.5545	21.8651	21.5261	21.5869	molting cycle, collagen and cuticulin-based cuticle [GO:0018996]	integral component of membrane [GO:0016021]		integral component of membrane [GO:0016021];molting cycle, collagen and cuticulin-based cuticle [GO:0018996]	GO:0016021;GO:0018996		Membrane;Proteomics identification;Reference proteome;Signal;Transmembrane;Transmembrane helix	C34G6.6a;C34G6.6b;C34G6.6c	0	49.117	12	1052	115.7	5.49	12.54	11	11	0	27	-1.47907	-1.5551	-0.076025	3.14049	0.00839098	+	OP50_PLMYB11;OP50_PFMYB115	3.14059	0.00604082	+	OP50_PLMYB11;OP50_PFMYB115	H8W3Y1
O62183	FoP_duplication domain-containing protein OS=Caenorhabditis elegans OX=6239 GN=aly-2 PE=1 SV=1	O62183	FoP_duplication domain-containing protein OS=Caenorhabditis elegans OX=6239 GN=aly-2 PE=1 SV=1	aly-2	aly-2	WBGene00000121	22.1301	21.9134	21.85	21.7307	24.3307	24.2891	22.7492	23.7182	22.1519	22.6096	21.8651	22.3778	mRNA export from nucleus [GO:0006406]	nucleus [GO:0005634]	mRNA binding [GO:0003729]	mRNA binding [GO:0003729];mRNA export from nucleus [GO:0006406];nucleus [GO:0005634]	GO:0003729;GO:0005634;GO:0006406		Proteomics identification;Reference proteome;RNA-binding	F23B2.6	0	43.056	36	227	24.5	10.96	36.88	5	5	0	20	0.34505	1.86575	1.5207	3.10992	0.00839437	+	PLMYB11_OP50;PLMYB11_PFMYB115	3.10997	0.00616993	+	PLMYB11_OP50;PLMYB11_PFMYB115	O62183
Q95XZ5	Nipped-B-like protein scc-2 OS=Caenorhabditis elegans OX=6239 GN=scc-2 PE=1 SV=3	Q95XZ5	Nipped-B-like protein scc-2 OS=Caenorhabditis elegans OX=6239 GN=scc-2 PE=1 SV=3	scc-2	scc-2	WBGene00004166	20.3645	20.5638	22.0756	20.3645	18.724	17.6523	17.9431	17.6096	15.6883	14.5627	18.4815	15.2512	chromosome organization involved in meiotic cell cycle [GO:0070192];double-strand break repair involved in meiotic recombination [GO:1990918];embryo development ending in birth or egg hatching [GO:0009792];establishment of mitotic sister chromatid cohesion [GO:0034087];establishment of protein localization to chromatin [GO:0071169];maintenance of mitotic sister chromatid cohesion [GO:0034088];mei…	chromosome [GO:0005694];nucleus [GO:0005634];Scc2-Scc4 cohesin loading complex [GO:0090694];SMC loading complex [GO:0032116]	chromatin binding [GO:0003682]	chromatin binding [GO:0003682];chromosome [GO:0005694];chromosome organization involved in meiotic cell cycle [GO:0070192];double-strand break repair involved in meiotic recombination [GO:1990918];embryo development ending in birth or egg hatching [GO:0009792];establishment of mitotic sister chromatid cohesion [GO:0034087];establishment of protein localization to chromatin [GO:0071169];maintenanc…	GO:0000070;GO:0003682;GO:0005634;GO:0005694;GO:0009792;GO:0010468;GO:0032116;GO:0034087;GO:0034088;GO:0051177;GO:0061780;GO:0070192;GO:0071169;GO:0090694;GO:1905088;GO:1905309;GO:1990414;GO:1990918;GO:2000001	SCC2/Nipped-B family	Alternative splicing;Cell cycle;Chromosome;Nucleus;Reference proteome;Repeat	Y43H11AL.3a [Q95XZ5-1];Y43H11AL.3b [Q95XZ5-2]	0.001	4.231	2	2176	249.6	6.05	0	4	4	0	7	-4.84618	-2.85985	1.98633	3.16315	0.00840625	+	OP50_PFMYB115;OP50_PLMYB11	3.16311	0.00597183	+	OP50_PFMYB115;OP50_PLMYB11	Q95XZ5
O17805	Col_cuticle_N domain-containing protein OS=Caenorhabditis elegans OX=6239 GN=col-98 PE=1 SV=1	O17805	Col_cuticle_N domain-containing protein OS=Caenorhabditis elegans OX=6239 GN=col-98 PE=1 SV=1	col-98	col-98	WBGene00000673	19.343	18.2232	19.7039	19.2696	20.4972	21.7715	21.2877	21.9024	21.3045	21.1519	21.2593	NaN	anatomical structure development [GO:0048856]	integral component of membrane [GO:0016021]	structural constituent of cuticle [GO:0042302]	anatomical structure development [GO:0048856];integral component of membrane [GO:0016021];structural constituent of cuticle [GO:0042302]	GO:0016021;GO:0042302;GO:0048856		Disulfide bond;Membrane;Proteomics identification;Reference proteome;Transmembrane;Transmembrane helix	F14F7.1	0	12.424	8	305	29.5	10.01	26.84	2	2	0	11	2.10364	2.22978	0.126133	3.09683	0.00843836	+	PFMYB115_OP50;PLMYB11_OP50	0.663215	0.242699			O17805
Q2HQK3	Tim44 domain-containing protein OS=Caenorhabditis elegans OX=6239 GN=CELE_Y62E10A.20 PE=1 SV=1	Q2HQK3	Tim44 domain-containing protein OS=Caenorhabditis elegans OX=6239 GN=CELE_Y62E10A.20 PE=1 SV=1	CELE_Y62E10A.20	CELE_Y62E10A.20	WBGene00044745	18.0319	NaN	17.734	NaN	17.6937	18.1104	18.1994	19.0399	16.5158	15.9635	16.2419	15.5951	inner mitochondrial membrane organization [GO:0007007];protein insertion into mitochondrial inner membrane from matrix [GO:0032979]	mitochondrial inner membrane [GO:0005743]	ribosome binding [GO:0043022]	inner mitochondrial membrane organization [GO:0007007];mitochondrial inner membrane [GO:0005743];protein insertion into mitochondrial inner membrane from matrix [GO:0032979];ribosome binding [GO:0043022]	GO:0005743;GO:0007007;GO:0032979;GO:0043022		Proteomics identification;Reference proteome	Y62E10A.20	0	15.76	17	220	24.6	8.9	2.58	2	2	0	2	-1.80388	0.3779	2.18178	3.17176	0.00844444	+	OP50_PFMYB115;PLMYB11_PFMYB115	2.21854	0.0163431	+	PLMYB11_PFMYB115	Q2HQK3
P91398	CSD domain-containing protein OS=Caenorhabditis elegans OX=6239 GN=cey-3 PE=1 SV=1	P91398	CSD domain-containing protein OS=Caenorhabditis elegans OX=6239 GN=cey-3 PE=1 SV=1	cey-3	cey-3	WBGene00000474	25.9383	25.9738	26.0914	26.3844	26.632	26.3494	26.5135	26.6458	27.0296	26.6865	26.7517	27.2077	regulation of gene expression [GO:0010468]	nucleus [GO:0005634];ribonucleoprotein complex [GO:1990904]	nucleic acid binding [GO:0003676];ribonucleoprotein complex binding [GO:0043021]	nucleic acid binding [GO:0003676];nucleus [GO:0005634];regulation of gene expression [GO:0010468];ribonucleoprotein complex [GO:1990904];ribonucleoprotein complex binding [GO:0043021]	GO:0003676;GO:0005634;GO:0010468;GO:0043021;GO:1990904		Proteomics identification;Reference proteome	M01E11.5	0	171.274	67	265	29.2	8.54	535.89	15	17	2	227	0.8219	0.4382	-0.3837	3.06045	0.00846452	+	PLMYB11_OP50;PFMYB115_OP50	3.06057	0.00627545	+	PLMYB11_OP50;PFMYB115_OP50	P91398
Q20135	Col_cuticle_N domain-containing protein OS=Caenorhabditis elegans OX=6239 GN=col-81 PE=1 SV=1	Q20135	Col_cuticle_N domain-containing protein OS=Caenorhabditis elegans OX=6239 GN=col-81 PE=1 SV=1	col-81	col-81	WBGene00000657	21.3538	21.1079	20.7955	21.343	19.9142	20.0156	20.1581	19.8377	21.1581	22.002	21.9171	20.85	anatomical structure development [GO:0048856]	integral component of membrane [GO:0016021]	structural constituent of cuticle [GO:0042302]	anatomical structure development [GO:0048856];integral component of membrane [GO:0016021];structural constituent of cuticle [GO:0042302]	GO:0016021;GO:0042302;GO:0048856	Cuticular collagen family	Disulfide bond;Membrane;Proteomics identification;Reference proteome;Repeat;Transmembrane;Transmembrane helix	F38A3.1	0	5.435	3	306	30.9	5.38	10.39	1	1	0	8	0.33175	-1.16865	-1.5004	3.16372	0.00847244	+	OP50_PLMYB11;PFMYB115_PLMYB11	3.16374	0.00601418	+	OP50_PLMYB11;PFMYB115_PLMYB11	Q20135
O02089	Peptide-methionine (S)-S-oxide reductase OS=Caenorhabditis elegans OX=6239 GN=msra-1 PE=1 SV=1	O02089	Peptide-methionine (S)-S-oxide reductase OS=Caenorhabditis elegans OX=6239 GN=msra-1 PE=1 SV=1	msra-1	msra-1	WBGene00018393	26.7129	26.7645	26.7129	25.7312	21.5451	22.1612	22.4144	22.1206	21.4923	21.9985	22.4676	25.5014	cellular response to oxidative stress [GO:0034599]	cytoplasm [GO:0005737]	L-methionine-(S)-S-oxide reductase activity [GO:0036456];L-methionine:thioredoxin-disulfide S-oxidoreductase activity [GO:0033744];peptide-methionine (S)-S-oxide reductase activity [GO:0008113]	cellular response to oxidative stress [GO:0034599];cytoplasm [GO:0005737];L-methionine-(S)-S-oxide reductase activity [GO:0036456];L-methionine:thioredoxin-disulfide S-oxidoreductase activity [GO:0033744];peptide-methionine (S)-S-oxide reductase activity [GO:0008113]	GO:0005737;GO:0008113;GO:0033744;GO:0034599;GO:0036456	MsrA Met sulfoxide reductase family	Oxidoreductase;Proteomics identification;Reference proteome	F43E2.5	0	177.616	69	207	24.1	7.5	261.19	18	18	0	109	-3.61543	-4.42005	-0.804625	3.17195	0.00848	+	OP50_PLMYB11;OP50_PFMYB115	3.17198	0.00594286	+	OP50_PLMYB11;OP50_PFMYB115	O02089
Q9NA83	Col_cuticle_N domain-containing protein OS=Caenorhabditis elegans OX=6239 GN=rol-1 PE=1 SV=1	Q9NA83	Col_cuticle_N domain-containing protein OS=Caenorhabditis elegans OX=6239 GN=rol-1 PE=1 SV=1	rol-1	rol-1	WBGene00004394	23.5404	23.417	23.5522	23.654	NaN	22.1886	22.2477	22.5568	22.3831	23.2535	23.0789	22.8365	anatomical structure development [GO:0048856]	integral component of membrane [GO:0016021]	structural constituent of cuticle [GO:0042302]	anatomical structure development [GO:0048856];integral component of membrane [GO:0016021];structural constituent of cuticle [GO:0042302]	GO:0016021;GO:0042302;GO:0048856	Cuticular collagen family	Disulfide bond;Membrane;Proteomics identification;Reference proteome;Repeat;Transmembrane;Transmembrane helix	Y57A10A.11	0.001	4.892	2	458	46.6	5.87	22.55	1	1	0	10	-0.6529	-1.20987	-0.556967	3.049	0.00853165	+	OP50_PLMYB11;OP50_PFMYB115	0.773751	0.193837			Q9NA83
O45078	CUB_2 domain-containing protein OS=Caenorhabditis elegans OX=6239 GN=C17H12.8 PE=1 SV=2	O45078	CUB_2 domain-containing protein OS=Caenorhabditis elegans OX=6239 GN=C17H12.8 PE=1 SV=2	C17H12.8	C17H12.8	WBGene00015933	19.4496	19.4354	20.343	19.7257	22.3045	21.4626	21.0886	22.0625	20.6096	20.6096	20.9098	19.7939	innate immune response [GO:0045087]			innate immune response [GO:0045087]	GO:0045087		Proteomics identification;Reference proteome;Signal	C17H12.8	0	38.182	20	348	39.2	5.81	37.41	6	6	0	34	0.7423	1.99112	1.24883	3.04991	0.00856051	+	PLMYB11_OP50;PLMYB11_PFMYB115	3.04983	0.00623529	+	PLMYB11_OP50;PLMYB11_PFMYB115	O45078
P18833	Cuticle collagen 8 OS=Caenorhabditis elegans OX=6239 GN=col-8 PE=3 SV=2	P18833	Cuticle collagen 8 OS=Caenorhabditis elegans OX=6239 GN=col-8 PE=3 SV=2	col-8	col-8	WBGene00000597	20.3101	20.3645	21.5404	20.4576	22.6584	22.0156	21.7876	22.2419	22.5662	22.0224	22.0691	22.741	anatomical structure development [GO:0048856]	collagen trimer [GO:0005581]	structural constituent of cuticle [GO:0042302]	anatomical structure development [GO:0048856];collagen trimer [GO:0005581];structural constituent of cuticle [GO:0042302]	GO:0005581;GO:0042302;GO:0048856	Cuticular collagen family	Collagen;Cuticle;Disulfide bond;Reference proteome;Repeat;Signal	F11H8.3	0	20.71	24	282	28.1	5.8	46.07	4	4	0	18	1.68153	1.50773	-0.1738	3.04456	0.00857862	+	PLMYB11_OP50;PFMYB115_OP50	3.04453	0.00623256	+	PLMYB11_OP50;PFMYB115_OP50	P18833
Q18822	Aldedh domain-containing protein OS=Caenorhabditis elegans OX=6239 GN=alh-10 PE=1 SV=1	Q18822	Aldedh domain-containing protein OS=Caenorhabditis elegans OX=6239 GN=alh-10 PE=1 SV=1	alh-10	alh-10	WBGene00000116	21.5961	21.7675	22.0625	21.8152	21.6186	21.9207	21.7796	22.0592	20.8034	20.2877	21.343	20.5165			oxidoreductase activity, acting on the aldehyde or oxo group of donors, NAD or NADP as acceptor [GO:0016620]	oxidoreductase activity, acting on the aldehyde or oxo group of donors, NAD or NADP as acceptor [GO:0016620]	GO:0016620	Aldehyde dehydrogenase family	Oxidoreductase;Proteomics identification;Reference proteome	C54D1.4	0	82.521	34	506	55.4	6.65	56.59	12	12	0	40	-1.07267	0.0342	1.10687	3.05338	0.00858974	+	OP50_PFMYB115;PLMYB11_PFMYB115	3.05341	0.00630952	+	OP50_PFMYB115;PLMYB11_PFMYB115	Q18822
S6FN37	Uncharacterized protein OS=Caenorhabditis elegans OX=6239 GN=C08F8.3 PE=1 SV=1	S6FN37;Q17829	Uncharacterized protein OS=Caenorhabditis elegans OX=6239 GN=C08F8.3 PE=1 SV=1;Uncharacterized protein OS=Caenorhabditis elegans OX=6239 GN=C08F8.3 PE=1 SV=2	C08F8.3	C08F8.3	WBGene00007445	19.4616	19.7521	20.654	18.9229	15.9815	14.9385	NaN	16.2175	18.0585	16.2438	NaN	16.1615							Coiled coil;Proteomics identification;Reference proteome	C08F8.3a;C08F8.3b	0.001	4.541	5	415	46.8	9.07	0	2	2	0	5	-2.87638	-3.98515	-1.10877	3.01531	0.00861905	+	OP50_PLMYB11;OP50_PFMYB115	3.93366	0.00273333	+	OP50_PLMYB11;OP50_PFMYB115	S6FN37
Q21484	Histone acetyltransferase type B catalytic subunit OS=Caenorhabditis elegans OX=6239 GN=hat-1 PE=1 SV=2	Q21484	Histone acetyltransferase type B catalytic subunit OS=Caenorhabditis elegans OX=6239 GN=hat-1 PE=1 SV=2	hat-1	hat-1	WBGene00044069	19.4576	19.9009	20.417	20.6714	21.2877	21.895	21.5213	21.8839	20.6096	20.9672	20.5069	20.3962	histone H4 acetylation [GO:0043967];subtelomeric heterochromatin assembly [GO:0031509]	chromosome, telomeric region [GO:0000781];nucleus [GO:0005634]	H4 histone acetyltransferase activity [GO:0010485];histone binding [GO:0042393]	chromosome, telomeric region [GO:0000781];H4 histone acetyltransferase activity [GO:0010485];histone binding [GO:0042393];histone H4 acetylation [GO:0043967];nucleus [GO:0005634];subtelomeric heterochromatin assembly [GO:0031509]	GO:0000781;GO:0005634;GO:0010485;GO:0031509;GO:0042393;GO:0043967	HAT1 family	Acyltransferase;Nucleus;Proteomics identification;Reference proteome;Transferase	M03C11.4	0	36.235	23	411	48.2	6.14	27.17	10	10	0	21	0.50825	1.53525	1.027	3.02187	0.0086303	+	PLMYB11_OP50;PLMYB11_PFMYB115	3.0218	0.00633333	+	PLMYB11_OP50;PLMYB11_PFMYB115	Q21484
O44145	PERMeable eggshell OS=Caenorhabditis elegans OX=6239 GN=perm-2 PE=1 SV=2	O44145	PERMeable eggshell OS=Caenorhabditis elegans OX=6239 GN=perm-2 PE=1 SV=2	perm-2	perm-2	WBGene00016636	21.002	21.2066	22.7265	20.9882	25.2207	24.3778	24.3376	24.9539	24.4362	24.2821	24.0772	22.1856							Proteomics identification;Reference proteome;Signal	C44B12.1	0	32.087	20	203	22.4	8.46	99	3	3	0	62	2.26445	3.24167	0.977225	3.02516	0.00863415	+	PFMYB115_OP50;PLMYB11_OP50	3.02519	0.00635955	+	PFMYB115_OP50;PLMYB11_OP50	O44145
Q23447	Kazal-like domain-containing protein OS=Caenorhabditis elegans OX=6239 GN=CELE_ZK180.6 PE=1 SV=2	Q23447;U4PMA2	Kazal-like domain-containing protein OS=Caenorhabditis elegans OX=6239 GN=CELE_ZK180.6 PE=1 SV=2;Protein transport protein sec16 OS=Caenorhabditis elegans OX=6239 GN=CELE_ZK180.6 PE=1 SV=1	CELE_ZK180.6	CELE_ZK180.6	WBGene00022680	23.5522	23.5404	23.8191	23.5983	23.2096	22.9795	22.8987	23.0139	22.632	23.1301	22.6074	22.2096							Proteomics identification;Reference proteome;Signal	ZK180.6a;ZK180.6b	0	25.538	6	701	74.1	4.67	69.68	3	3	0	39	-0.982725	-0.602075	0.38065	3.0284	0.00866258	+	OP50_PFMYB115;OP50_PLMYB11	3.02833	0.00637288	+	OP50_PFMYB115;OP50_PLMYB11	Q23447
Q2HQL4	Glutamine synthetase OS=Caenorhabditis elegans OX=6239 GN=gln-3 PE=1 SV=1	Q2HQL4;Q9U307;H8ESF5	Glutamine synthetase OS=Caenorhabditis elegans OX=6239 GN=gln-3 PE=1 SV=1;Glutamine synthetase OS=Caenorhabditis elegans OX=6239 GN=gln-3 PE=1 SV=1;Gln-synt_C domain-containing protein OS=Caenorhabditis elegans OX=6239 GN=gln-3 PE=1 SV=1	gln-3	gln-3	WBGene00001604	26.4938	26.4488	26.3494	26.0691	27.3992	26.8623	27.0084	27.217	26.965	26.7129	26.7389	26.6458	glutamine biosynthetic process [GO:0006542]	cytoplasm [GO:0005737]	ATP binding [GO:0005524];glutamate-ammonia ligase activity [GO:0004356]	ATP binding [GO:0005524];cytoplasm [GO:0005737];glutamate-ammonia ligase activity [GO:0004356];glutamine biosynthetic process [GO:0006542]	GO:0004356;GO:0005524;GO:0005737;GO:0006542	Glutamine synthetase family	ATP-binding;Ligase;Nucleotide-binding;Proteomics identification;Reference proteome	Y105C5B.28a;Y105C5B.28b;Y105C5B.28c	0	257.343	67	385	43.2	6.46	583.94	22	22	0	276	0.425375	0.78145	0.356075	3.01587	0.00867066	+	PFMYB115_OP50;PLMYB11_OP50	3.01597	0.00632967	+	PFMYB115_OP50;PLMYB11_OP50	Q2HQL4
A0A0K3ASH9	Uncharacterized protein OS=Caenorhabditis elegans OX=6239 GN=CELE_Y50D4B.4 PE=1 SV=1	A0A0K3ASH9;A0A0K3AT32;A0A0K3ASI0;A0A0K3AYC5;A0A0K3AVD4;A0A0K3AW37	Uncharacterized protein OS=Caenorhabditis elegans OX=6239 GN=CELE_Y50D4B.4 PE=1 SV=1;Uncharacterized protein OS=Caenorhabditis elegans OX=6239 GN=CELE_Y50D4B.4 PE=1 SV=1;Uncharacterized protein OS=Caenorhabditis elegans OX=6239 GN=CELE_Y50D4B.4 PE=1 SV=1;Uncharacterized protein OS=Caenorhabditis elegans OX=6239 GN=CELE_Y50D4B.4 PE=1 SV=1;Uncharacterized protein OS=Caenorhabditis elegans OX=6239 G…	CELE_Y50D4B.4	CELE_Y50D4B.4	WBGene00021743	22.7756	22.2593	23.0576	22.6409	23.8191	23.654	23.7182	23.867	22.7389	23.3645	22.7856	23.2463	glycoprotein catabolic process [GO:0006516];protein deglycosylation [GO:0006517];protein quality control for misfolded or incompletely synthesized proteins [GO:0006515]	cytosol [GO:0005829];integral component of membrane [GO:0016021];nucleus [GO:0005634]	peptide-N4-(N-acetyl-beta-glucosaminyl)asparagine amidase activity [GO:0000224]	cytosol [GO:0005829];glycoprotein catabolic process [GO:0006516];integral component of membrane [GO:0016021];nucleus [GO:0005634];peptide-N4-(N-acetyl-beta-glucosaminyl)asparagine amidase activity [GO:0000224];protein deglycosylation [GO:0006517];protein quality control for misfolded or incompletely synthesized proteins [GO:0006515]	GO:0000224;GO:0005634;GO:0005829;GO:0006515;GO:0006516;GO:0006517;GO:0016021	PNGase family;Transglutaminase-like superfamily	Hydrolase;Membrane;Proteomics identification;Reference proteome;Transmembrane;Transmembrane helix	Y50D4B.4a;Y50D4B.4b;Y50D4B.4c;Y50D4B.4d;Y50D4B.4e;Y50D4B.4f	0	79.5	21	791	90.4	5.35	100.14	9	9	0	47	0.350475	1.08122	0.73075	3.01722	0.0086988	+	PLMYB11_OP50;PLMYB11_PFMYB115	3.0171	0.00634254	+	PLMYB11_OP50;PLMYB11_PFMYB115	A0A0K3ASH9
K8ESE2	Cystathionine gamma-lyase OS=Caenorhabditis elegans OX=6239 GN=cth-1 PE=1 SV=1	K8ESE2;O45391	Cystathionine gamma-lyase OS=Caenorhabditis elegans OX=6239 GN=cth-1 PE=1 SV=1;Cystathionine gamma-lyase OS=Caenorhabditis elegans OX=6239 GN=cth-1 PE=1 SV=1	cth-1	cth-1	WBGene00009048	25.3745	25.3273	24.6431	24.5225	21.7553	21.2419	21.5498	20.9243	21.7836	21.9812	21.7307	24.7129	cysteine biosynthetic process via cystathionine [GO:0019343];transsulfuration [GO:0019346]	cytoplasm [GO:0005737]	carbon-sulfur lyase activity [GO:0016846];cystathionine gamma-lyase activity [GO:0004123];L-cysteine desulfhydrase activity [GO:0080146];L-cystine L-cysteine-lyase (deaminating) [GO:0044540];pyridoxal phosphate binding [GO:0030170]	carbon-sulfur lyase activity [GO:0016846];cystathionine gamma-lyase activity [GO:0004123];cysteine biosynthetic process via cystathionine [GO:0019343];cytoplasm [GO:0005737];L-cysteine desulfhydrase activity [GO:0080146];L-cystine L-cysteine-lyase (deaminating) [GO:0044540];pyridoxal phosphate binding [GO:0030170];transsulfuration [GO:0019346]	GO:0004123;GO:0005737;GO:0016846;GO:0019343;GO:0019346;GO:0030170;GO:0044540;GO:0080146	Trans-sulfuration enzymes family	Amino-acid biosynthesis;Cysteine biosynthesis;Proteomics identification;Pyridoxal phosphate;Reference proteome	F22B8.6a;F22B8.6b	0	115.187	34	361	39.5	6.76	231.77	6	9	0	104	-2.41475	-3.59903	-1.18427	3.02861	0.00871605	+	OP50_PLMYB11;OP50_PFMYB115	3.02867	0.00640909	+	OP50_PLMYB11;OP50_PFMYB115	K8ESE2
Q09320	Putative metallophosphoesterase F40B5.2 OS=Caenorhabditis elegans OX=6239 GN=F40B5.2 PE=3 SV=2	Q09320	Putative metallophosphoesterase F40B5.2 OS=Caenorhabditis elegans OX=6239 GN=F40B5.2 PE=3 SV=2	F40B5.2	F40B5.2	WBGene00018226	19.2535	17.9658	17.786	17.7987	19.7971	19.1432	18.8423	19.9601	20.6886	20.1332	20.9459	20.1704		integral component of membrane [GO:0016021]	hydrolase activity [GO:0016787];metal ion binding [GO:0046872]	hydrolase activity [GO:0016787];integral component of membrane [GO:0016021];metal ion binding [GO:0046872]	GO:0016021;GO:0016787;GO:0046872	LOC643853 family;Metallophosphoesterase superfamily	Alternative splicing;Hydrolase;Membrane;Metal-binding;Reference proteome;Transmembrane;Transmembrane helix	F40B5.2a;F40B5.2b	0	15.481	7	482	53.5	8.88	26.15	2	2	0	9	2.28352	1.23467	-1.04885	3.02865	0.00877019	+	PLMYB11_OP50;PFMYB115_OP50	3.0287	0.00644571	+	PLMYB11_OP50;PFMYB115_OP50	Q09320
O01532	Peptidase A1 domain-containing protein OS=Caenorhabditis elegans OX=6239 GN=asp-5 PE=1 SV=1	O01532	Peptidase A1 domain-containing protein OS=Caenorhabditis elegans OX=6239 GN=asp-5 PE=1 SV=1	asp-5	asp-5	WBGene00000218	25.2961	25.1833	24.895	24.6209	25.2821	25.654	25.7619	25.558	23.1734	23.9495	24.3712	24.4298	cell death [GO:0008219];proteolysis [GO:0006508]	lysosome [GO:0005764]	aspartic-type endopeptidase activity [GO:0004190]	aspartic-type endopeptidase activity [GO:0004190];cell death [GO:0008219];lysosome [GO:0005764];proteolysis [GO:0006508]	GO:0004190;GO:0005764;GO:0006508;GO:0008219	Peptidase A1 family	Aspartyl protease;Hydrolase;Protease;Proteomics identification;Reference proteome;Signal	F21F8.3	0	76.057	19	393	42	6.06	224.26	6	6	0	87	-1.01785	0.565175	1.58302	3.00445	0.0088	+	OP50_PFMYB115;PLMYB11_PFMYB115	3.00451	0.00640437	+	OP50_PFMYB115;PLMYB11_PFMYB115	O01532
P12456	Tubulin beta-1 chain OS=Caenorhabditis elegans OX=6239 GN=mec-7 PE=2 SV=1	P12456	Tubulin beta-1 chain OS=Caenorhabditis elegans OX=6239 GN=mec-7 PE=2 SV=1	mec-7	mec-7	WBGene00003171	19.8876	19.6435	19.6988	19.68	20.1704	19.6783	19.853	19.7892	19.3101	18.9142	NaN	18.9965	cytoplasmic microtubule organization [GO:0031122];detection of mechanical stimulus involved in sensory perception [GO:0050974];detection of mechanical stimulus involved in sensory perception of touch [GO:0050976];mechanosensory behavior [GO:0007638];microtubule cytoskeleton organization [GO:0000226];mitotic cell cycle [GO:0000278];positive regulation of detection of mechanical stimulus involved i…	cytoplasm [GO:0005737];microtubule [GO:0005874];neuron projection [GO:0043005];neuronal cell body [GO:0043025]	GTP binding [GO:0005525];GTPase activity [GO:0003924];structural constituent of cytoskeleton [GO:0005200]	cytoplasm [GO:0005737];cytoplasmic microtubule organization [GO:0031122];detection of mechanical stimulus involved in sensory perception [GO:0050974];detection of mechanical stimulus involved in sensory perception of touch [GO:0050976];GTP binding [GO:0005525];GTPase activity [GO:0003924];mechanosensory behavior [GO:0007638];microtubule [GO:0005874];microtubule cytoskeleton organization [GO:00002…	GO:0000226;GO:0000278;GO:0003924;GO:0005200;GO:0005525;GO:0005737;GO:0005874;GO:0007638;GO:0009612;GO:0031122;GO:0043005;GO:0043025;GO:0050974;GO:0050976;GO:1905789;GO:1905792	Tubulin family	Cytoplasm;Cytoskeleton;GTP-binding;Magnesium;Metal-binding;Microtubule;Nucleotide-binding;Reference proteome	ZK154.3	0	155.114	33	441	49.2	5.01	624.23	2	14	0	452	-0.653875	0.14525	0.799125	3.00774	0.00880473	+	OP50_PFMYB115;PLMYB11_PFMYB115	1.65831	0.0364694	+	OP50_PFMYB115;PLMYB11_PFMYB115	P12456
G5EEZ4	WD repeat-containing protein 55 OS=Caenorhabditis elegans OX=6239 GN=3E324 PE=1 SV=1	G5EEZ4	WD repeat-containing protein 55 OS=Caenorhabditis elegans OX=6239 GN=3E324 PE=1 SV=1	3E324	3E324	WBGene00012858	21.3101	21.1886	21.5117	21.6971	21.8073	21.3101	21.5498	21.3484	24.4614	24.7389	22.3457	25.4676	rRNA processing [GO:0006364]	nucleolus [GO:0005730]		nucleolus [GO:0005730];rRNA processing [GO:0006364]	GO:0005730;GO:0006364	WD repeat WDR55 family	Nucleus;Proteomics identification;Reference proteome;rRNA processing;WD repeat	Y44F5A.1	0	41.612	25	383	43.2	4.78	38.32	8	8	0	27	2.82652	0.077025	-2.7495	2.99895	0.00881871	+	PFMYB115_OP50;PFMYB115_PLMYB11	2.99897	0.0063913	+	PFMYB115_OP50;PFMYB115_PLMYB11	G5EEZ4
Q9N2V6	Guanine nucleotide-binding protein alpha-16 subunit OS=Caenorhabditis elegans OX=6239 GN=gpa-16 PE=1 SV=3	Q9N2V6	Guanine nucleotide-binding protein alpha-16 subunit OS=Caenorhabditis elegans OX=6239 GN=gpa-16 PE=1 SV=3	gpa-16	gpa-16	WBGene00001678	18.734	19.3012	18.3452	20.0292	19.4656	20.9388	20.2535	20.9882	22.1488	21.2185	21.6096	22.5475	adenylate cyclase-modulating G protein-coupled receptor signaling pathway [GO:0007188];cell division [GO:0051301];embryonic axis specification [GO:0000578];establishment of mitotic spindle orientation [GO:0000132]	cell cortex [GO:0005938];heterotrimeric G-protein complex [GO:0005834]	G protein-coupled receptor binding [GO:0001664];GDP binding [GO:0019003];G-protein beta/gamma-subunit complex binding [GO:0031683];GTP binding [GO:0005525];GTPase activity [GO:0003924];metal ion binding [GO:0046872]	adenylate cyclase-modulating G protein-coupled receptor signaling pathway [GO:0007188];cell cortex [GO:0005938];cell division [GO:0051301];embryonic axis specification [GO:0000578];establishment of mitotic spindle orientation [GO:0000132];G protein-coupled receptor binding [GO:0001664];GDP binding [GO:0019003];G-protein beta/gamma-subunit complex binding [GO:0031683];GTP binding [GO:0005525];GTPa…	GO:0000132;GO:0000578;GO:0001664;GO:0003924;GO:0005525;GO:0005834;GO:0005938;GO:0007188;GO:0019003;GO:0031683;GO:0046872;GO:0051301	G-alpha family	Cell cycle;Cell division;GTP-binding;Lipoprotein;Magnesium;Metal-binding;Mitosis;Myristate;Nucleotide-binding;Palmitate;Reference proteome;Transducer	Y95B8A.5a	0	33.282	27	357	41.3	5.47	62.56	5	8	0	38	2.7787	1.30912	-1.46958	3.02889	0.008825	+	PFMYB115_OP50;PFMYB115_PLMYB11	3.02882	0.00648276	+	PFMYB115_OP50;PFMYB115_PLMYB11	Q9N2V6
O17616	CUB_2 domain-containing protein OS=Caenorhabditis elegans OX=6239 GN=C29F3.7 PE=1 SV=3	O17616;A5JYV2	CUB_2 domain-containing protein OS=Caenorhabditis elegans OX=6239 GN=C29F3.7 PE=1 SV=3;CUB_2 domain-containing protein OS=Caenorhabditis elegans OX=6239 GN=C29F3.7 PE=1 SV=1	C29F3.7	C29F3.7	WBGene00007807	20.3101	20.3101	20.9098	20.3857	NaN	18.9854	18.3878	17.9937	NaN	NaN	NaN	NaN	innate immune response [GO:0045087]	membrane raft [GO:0045121]		innate immune response [GO:0045087];membrane raft [GO:0045121]	GO:0045087;GO:0045121		Proteomics identification;Reference proteome;Signal	C29F3.7a;C29F3.7b	0	10.438	9	491	55.3	5.29	2.63	3	3	0	7		-2.02329		2.99169	0.00902326	+	OP50_PLMYB11	2.65375	0.00992829	+	OP50_PFMYB115;OP50_PLMYB11	O17616
P55954	Cytochrome c oxidase subunit 5A, mitochondrial OS=Caenorhabditis elegans OX=6239 GN=cox-5A PE=1 SV=2	P55954	Cytochrome c oxidase subunit 5A, mitochondrial OS=Caenorhabditis elegans OX=6239 GN=cox-5A PE=1 SV=2	cox-5A	cox-5A	WBGene00012553	25.0443	24.895	24.8044	24.1015	24.1332	24.2961	24.1332	24.6153	22.7553	23.2961	23.3645	23.7492	mitochondrial electron transport, cytochrome c to oxygen [GO:0006123]	mitochondrial respiratory chain complex IV [GO:0005751]	metal ion binding [GO:0046872]	mitochondrial respiratory chain complex IV [GO:0005751];metal ion binding [GO:0046872];mitochondrial electron transport, cytochrome c to oxygen [GO:0006123]	GO:0005751;GO:0006123;GO:0046872	Cytochrome c oxidase subunit 5A family	Direct protein sequencing;Heme;Iron;Membrane;Metal-binding;Mitochondrion;Mitochondrion inner membrane;Reference proteome;Transit peptide	Y37D8A.14	0	66.125	43	174	20.1	6.21	99.12	8	8	0	65	-1.42003	-0.41685	1.00318	2.98432	0.00903448	+	PLMYB11_PFMYB115;OP50_PFMYB115	2.9843	0.00660215	+	PLMYB11_PFMYB115;OP50_PFMYB115	P55954
O44750	Xaa-Pro aminopeptidase app-1 OS=Caenorhabditis elegans OX=6239 GN=app-1 PE=1 SV=1	O44750	Xaa-Pro aminopeptidase app-1 OS=Caenorhabditis elegans OX=6239 GN=app-1 PE=1 SV=1	app-1	app-1	WBGene00000155	24.3975	24.5225	24.4488	24.317	24.976	24.9361	24.8858	25.0935	23.5983	24.3511	24.3712	23.8385	proteolysis [GO:0006508];proteolysis involved in protein catabolic process [GO:0051603]	cytoplasm [GO:0005737]	metalloaminopeptidase activity [GO:0070006];protein homodimerization activity [GO:0042803];zinc ion binding [GO:0008270]	cytoplasm [GO:0005737];metalloaminopeptidase activity [GO:0070006];protein homodimerization activity [GO:0042803];proteolysis [GO:0006508];proteolysis involved in protein catabolic process [GO:0051603];zinc ion binding [GO:0008270]	GO:0005737;GO:0006508;GO:0008270;GO:0042803;GO:0051603;GO:0070006	Peptidase M24B family	3D-structure;Aminopeptidase;Cytoplasm;Hydrolase;Metal-binding;Protease;Reference proteome;Zinc	W03G9.4	0	176.032	48	616	69.3	6.67	354.14	21	21	0	149	-0.381675	0.5514	0.933075	2.98513	0.00906358	+	PLMYB11_PFMYB115;PLMYB11_OP50	2.98523	0.00661622	+	PLMYB11_PFMYB115;PLMYB11_OP50	O44750
Q9GYM9	Endoribonuclease OS=Caenorhabditis elegans OX=6239 GN=endu-2 PE=1 SV=2	Q9GYM9	Endoribonuclease OS=Caenorhabditis elegans OX=6239 GN=endu-2 PE=1 SV=2	endu-2	endu-2	WBGene00019779	21.2066	21.1395	20.5731	21.8461	22.2332	22.6387	22.9006	22.7244	22.2877	21.9601	22.2096	21.8576	defense response to Gram-negative bacterium [GO:0050829];innate immune response [GO:0045087]		endoribonuclease activity [GO:0004521];metal ion binding [GO:0046872];RNA binding [GO:0003723]	defense response to Gram-negative bacterium [GO:0050829];endoribonuclease activity [GO:0004521];innate immune response [GO:0045087];metal ion binding [GO:0046872];RNA binding [GO:0003723]	GO:0003723;GO:0004521;GO:0045087;GO:0046872;GO:0050829	ENDOU family	Endonuclease;Hydrolase;Manganese;Metal-binding;Nuclease;Proteomics identification;Reference proteome;RNA-binding;Signal	M60.2	0	69.705	23	572	62.8	5.72	50.9	10	10	0	34	0.887425	1.4329	0.545475	2.96295	0.00941714	+	PFMYB115_OP50;PLMYB11_OP50	2.96305	0.00693048	+	PFMYB115_OP50;PLMYB11_OP50	Q9GYM9
O17954	Nematode Specific Peptide family OS=Caenorhabditis elegans OX=6239 GN=nspg-9 PE=1 SV=1	O17954;G3MU72	Nematode Specific Peptide family OS=Caenorhabditis elegans OX=6239 GN=nspg-9 PE=1 SV=1;Nematode Specific Peptide family OS=Caenorhabditis elegans OX=6239 GN=nspg-9 PE=1 SV=1	nspg-9	nspg-9	WBGene00010793	22.9152	22.6865	22.7553	22.0559	22.7856	22.7975	22.8557	22.9864	21.7836	21.7098	22.1301	21.9601							Proteomics identification;Reference proteome;Signal	LLC1.2a;LLC1.2c	0	60.468	28	272	30.3	6.09	81.9	6	6	0	51	-0.707325	0.253075	0.9604	2.96051	0.00943182	+	OP50_PFMYB115;PLMYB11_PFMYB115	2.96062	0.00691489	+	OP50_PFMYB115;PLMYB11_PFMYB115	O17954
Q18853	Cytochrome c domain-containing protein OS=Caenorhabditis elegans OX=6239 GN=cyc-1 PE=1 SV=1	Q18853	Cytochrome c domain-containing protein OS=Caenorhabditis elegans OX=6239 GN=cyc-1 PE=1 SV=1	cyc-1	cyc-1	WBGene00000869	24.7796	24.7234	24.6153	24.7338	24.1719	24.3975	24.4614	24.604	25.1946	25.0062	25.6513	25.0275	determination of adult lifespan [GO:0008340];mitochondrial electron transport, ubiquinol to cytochrome c [GO:0006122];proton motive force-driven mitochondrial ATP synthesis [GO:0042776]	mitochondrial respiratory chain complex III [GO:0005750]	electron transfer activity [GO:0009055];heme binding [GO:0020037];metal ion binding [GO:0046872]	mitochondrial respiratory chain complex III [GO:0005750];determination of adult lifespan [GO:0008340];electron transfer activity [GO:0009055];heme binding [GO:0020037];metal ion binding [GO:0046872];mitochondrial electron transport, ubiquinol to cytochrome c [GO:0006122];proton motive force-driven mitochondrial ATP synthesis [GO:0042776]	GO:0005750;GO:0006122;GO:0008340;GO:0009055;GO:0020037;GO:0042776;GO:0046872	Cytochrome c family	Heme;Iron;Membrane;Metal-binding;Mitochondrion;Mitochondrion inner membrane;Proteomics identification;Reference proteome;Transit peptide;Transmembrane;Transmembrane helix	C54G4.8	0	175.863	48	285	30.9	8.57	251.78	11	11	0	115	0.506875	-0.304325	-0.8112	2.95057	0.0094382	+	PFMYB115_PLMYB11;PFMYB115_OP50	2.95047	0.00692632	+	PFMYB115_PLMYB11;PFMYB115_OP50	Q18853
Q93934	Adenosine kinase OS=Caenorhabditis elegans OX=6239 GN=adk-1 PE=1 SV=1	Q93934	Adenosine kinase OS=Caenorhabditis elegans OX=6239 GN=adk-1 PE=1 SV=1	adk-1	adk-1	WBGene00011128	27.8916	27.8682	27.341	27.6527	26.6865	27.0609	27.17	27.0711	26.5898	26.8741	27.0813	26.8504	AMP salvage [GO:0044209];phosphorylation [GO:0016310];purine nucleobase metabolic process [GO:0006144];purine ribonucleoside salvage [GO:0006166]	cytosol [GO:0005829];nucleus [GO:0005634]	adenosine kinase activity [GO:0004001];ATP binding [GO:0005524]	adenosine kinase activity [GO:0004001];AMP salvage [GO:0044209];ATP binding [GO:0005524];cytosol [GO:0005829];nucleus [GO:0005634];phosphorylation [GO:0016310];purine nucleobase metabolic process [GO:0006144];purine ribonucleoside salvage [GO:0006166]	GO:0004001;GO:0005524;GO:0005634;GO:0005829;GO:0006144;GO:0006166;GO:0016310;GO:0044209	Carbohydrate kinase PfkB family	ATP-binding;Kinase;Magnesium;Nucleotide-binding;Nucleus;Proteomics identification;Purine salvage;Reference proteome;Transferase	R07H5.8	0	295.868	73	342	37.4	6	720.88	23	23	0	282	-0.839475	-0.69125	0.148225	2.95787	0.00944633	+	OP50_PFMYB115;OP50_PLMYB11	2.95811	0.00689947	+	OP50_PFMYB115;OP50_PLMYB11	Q93934
G5EG38	Cell division cycle protein 16 homolog OS=Caenorhabditis elegans OX=6239 GN=emb-27 PE=1 SV=1	G5EG38	Cell division cycle protein 16 homolog OS=Caenorhabditis elegans OX=6239 GN=emb-27 PE=1 SV=1	emb-27	emb-27	WBGene00001281	18.0265	18.2042	19.6783	19.6347	NaN	19.3365	20.4067	20.0292	17.528	15.8606	16.3564	15.1635	anaphase-promoting complex-dependent catabolic process [GO:0031145];asymmetric cell division [GO:0008356];cell division [GO:0051301];eggshell formation [GO:0030703];meiotic cell cycle [GO:0051321];metaphase/anaphase transition of mitotic cell cycle [GO:0007091];neurotransmitter transport [GO:0006836];polarity specification of anterior/posterior axis [GO:0009949];positive regulation of mitotic met…	anaphase-promoting complex [GO:0005680];anchoring junction [GO:0070161];cytoplasm [GO:0005737];synapse [GO:0045202]		anaphase-promoting complex [GO:0005680];anaphase-promoting complex-dependent catabolic process [GO:0031145];anchoring junction [GO:0070161];asymmetric cell division [GO:0008356];cell division [GO:0051301];cytoplasm [GO:0005737];eggshell formation [GO:0030703];meiotic cell cycle [GO:0051321];metaphase/anaphase transition of mitotic cell cycle [GO:0007091];neurotransmitter transport [GO:0006836];po…	GO:0005680;GO:0005737;GO:0006836;GO:0007091;GO:0007346;GO:0008356;GO:0009949;GO:0016567;GO:0030703;GO:0031145;GO:0045202;GO:0045842;GO:0051301;GO:0051321;GO:0051445;GO:0070161;GO:1904666	APC6/CDC16 family	Cell cycle;Cell division;Cell junction;Developmental protein;Meiosis;Mitosis;Neurotransmitter transport;Reference proteome;Repeat;Synapse;TPR repeat;Transport;Ubl conjugation pathway	F10B5.6	0	10.67	5	655	75.1	6.58	1.67	3	3	0	4	-2.6588	1.03821	3.69701	2.93834	0.00953333	+	OP50_PFMYB115;PLMYB11_PFMYB115	1.70543	0.0333955	+	OP50_PFMYB115;PLMYB11_PFMYB115	G5EG38
Q7YTG7	ATP-dependent Clp protease ATP-binding subunit clpX OS=Caenorhabditis elegans OX=6239 GN=CELE_D2030.2 PE=1 SV=1	Q7YTG7;P90788	ATP-dependent Clp protease ATP-binding subunit clpX OS=Caenorhabditis elegans OX=6239 GN=CELE_D2030.2 PE=1 SV=1;ATP-dependent Clp protease ATP-binding subunit clpX-like, mitochondrial OS=Caenorhabditis elegans OX=6239 GN=CELE_D2030.2 PE=1 SV=1	CELE_D2030.2	CELE_D2030.2	WBGene00008412	20.9742	20.714	20.7389	20.3321	19.2967	19.9742	20.1704	20.1332	19.4756	19.3056	19.0612	19.7634	proteolysis involved in protein catabolic process [GO:0051603]	mitochondrial matrix [GO:0005759]	ATP binding [GO:0005524];ATP hydrolysis activity [GO:0016887]	ATP binding [GO:0005524];ATP hydrolysis activity [GO:0016887];mitochondrial matrix [GO:0005759];proteolysis involved in protein catabolic process [GO:0051603]	GO:0005524;GO:0005759;GO:0016887;GO:0051603		Proteomics identification;Reference proteome	D2030.2a;D2030.2b	0	28.218	20	470	51.2	7.24	3.84	7	7	0	11	-1.28835	-0.796175	0.492175	2.93313	0.00954696	+	OP50_PFMYB115;OP50_PLMYB11	2.93315	0.00709278	+	OP50_PFMYB115;OP50_PLMYB11	Q7YTG7
P91127	Tubulin polymerization-promoting protein homolog OS=Caenorhabditis elegans OX=6239 GN=tppp-1 PE=1 SV=1	P91127	Tubulin polymerization-promoting protein homolog OS=Caenorhabditis elegans OX=6239 GN=tppp-1 PE=1 SV=1	tppp-1	tppp-1	WBGene00016321	17.4736	17.528	16.8846	16.7602	NaN	17.6096	17.2877	17.9545	18.805	18.9601	NaN	19.8003	positive regulation of protein polymerization [GO:0032273]			positive regulation of protein polymerization [GO:0032273]	GO:0032273	TPPP family	3D-structure;Reference proteome	C32E8.3	0	16.02	14	180	19.4	9.45	8.75	2	2	0	5	2.02687	0.455667	-1.5712	2.92471	0.00957377	+	PFMYB115_OP50;PFMYB115_PLMYB11	0.325853	0.500652			P91127
Q22129	Choline-specific glycerophosphodiester phosphodiesterase OS=Caenorhabditis elegans OX=6239 GN=CELE_T03G6.3 PE=1 SV=2	Q22129	Choline-specific glycerophosphodiester phosphodiesterase OS=Caenorhabditis elegans OX=6239 GN=CELE_T03G6.3 PE=1 SV=2	CELE_T03G6.3	CELE_T03G6.3	WBGene00020195	23.1441	23.0325	23.0559	23.141	22.1332	22.4526	22.4196	22.1015	21.9951	22.502	22.7327	22.5892		I band [GO:0031674];sarcoplasmic reticulum [GO:0016529];striated muscle dense body [GO:0055120]		I band [GO:0031674];sarcoplasmic reticulum [GO:0016529];striated muscle dense body [GO:0055120]	GO:0016529;GO:0031674;GO:0055120		Proteomics identification;Reference proteome;Signal	T03G6.3	0	83.784	26	465	53.1	5.05	61.81	10	10	0	51	-0.638625	-0.81665	-0.178025	2.93961	0.00958659	+	OP50_PLMYB11;OP50_PFMYB115	2.93968	0.00704167	+	OP50_PLMYB11;OP50_PFMYB115	Q22129
P90901	Intermediate filament protein ifa-1 OS=Caenorhabditis elegans OX=6239 GN=ifa-1 PE=1 SV=2	P90901	Intermediate filament protein ifa-1 OS=Caenorhabditis elegans OX=6239 GN=ifa-1 PE=1 SV=2	ifa-1	ifa-1	WBGene00002050	17.6096	NaN	NaN	NaN	17.0847	17.8606	17.7602	17.8361	18.9742	18.7106	18.6971	19.1752	heterochromatin assembly [GO:0031507];nuclear envelope organization [GO:0006998];nuclear migration [GO:0007097];nuclear pore localization [GO:0051664];protein localization to nuclear envelope [GO:0090435]	cytoplasm [GO:0005737];intermediate filament [GO:0005882];nuclear envelope [GO:0005635];nuclear lamina [GO:0005652]	structural constituent of cytoskeleton [GO:0005200]	cytoplasm [GO:0005737];heterochromatin assembly [GO:0031507];intermediate filament [GO:0005882];nuclear envelope [GO:0005635];nuclear envelope organization [GO:0006998];nuclear lamina [GO:0005652];nuclear migration [GO:0007097];nuclear pore localization [GO:0051664];protein localization to nuclear envelope [GO:0090435];structural constituent of cytoskeleton [GO:0005200]	GO:0005200;GO:0005635;GO:0005652;GO:0005737;GO:0005882;GO:0006998;GO:0007097;GO:0031507;GO:0051664;GO:0090435	Intermediate filament family	Alternative splicing;Coiled coil;Cytoplasm;Intermediate filament;Reference proteome	F38B2.1a [P90901-1];F38B2.1b [P90901-2];F38B2.1c [P90901-3];F38B2.1d [P90901-4]	0	240.604	53	575	66.5	6.38	596.03	1	33	0	315	1.27967	0.0258	-1.25387	2.92508	0.00962637	+	PLMYB11_OP50	3.40453	0.00424779	+	PFMYB115_OP50;PFMYB115_PLMYB11	P90901
O45707	AB hydrolase-1 domain-containing protein OS=Caenorhabditis elegans OX=6239 GN=abhd-11.2 PE=1 SV=2	O45707	AB hydrolase-1 domain-containing protein OS=Caenorhabditis elegans OX=6239 GN=abhd-11.2 PE=1 SV=2	abhd-11.2	abhd-11.2	WBGene00011029	19.9459	19.8438	20.1079	19.4913	NaN	18.2604	NaN	17.9992	NaN	NaN	16.4318	NaN	cellular lipid metabolic process [GO:0044255]	mitochondrion [GO:0005739]	carboxylic ester hydrolase activity [GO:0052689]	carboxylic ester hydrolase activity [GO:0052689];cellular lipid metabolic process [GO:0044255];mitochondrion [GO:0005739]	GO:0005739;GO:0044255;GO:0052689		Hydrolase;Proteomics identification;Reference proteome	R05D7.4	0.001	3.628	3	299	34	8.84	1.8	1	1	0	2	-3.41543	-1.71743	1.698	2.90309	0.00980311	+	OP50_PLMYB11	2.04211	0.0207287	+	OP50_PFMYB115;OP50_PLMYB11	O45707
K8ERU3	HEAT repeat protein OS=Caenorhabditis elegans OX=6239 GN=hpo-27 PE=1 SV=1	K8ERU3	HEAT repeat protein OS=Caenorhabditis elegans OX=6239 GN=hpo-27 PE=1 SV=1	hpo-27	hpo-27	WBGene00016418	24.7895	24.6865	25.433	24.5638	19.6954	22.4849	22.4041	21.928	19.6114	20.7307	22.6865	19.9882		cytoplasm [GO:0005737]		cytoplasm [GO:0005737]	GO:0005737		Proteomics identification;Reference proteome;Signal	C34G6.1	0	51.61	7	1768	196.6	6.43	13.15	10	10	0	21	-4.114	-3.2401	0.8739	2.87047	0.00982178	+	OP50_PFMYB115;OP50_PLMYB11	2.87041	0.00729524	+	OP50_PFMYB115;OP50_PLMYB11	K8ERU3
G5EGH6	Delta(9)-fatty-acid desaturase fat-7 OS=Caenorhabditis elegans OX=6239 GN=fat-7 PE=1 SV=1	G5EGH6	Delta(9)-fatty-acid desaturase fat-7 OS=Caenorhabditis elegans OX=6239 GN=fat-7 PE=1 SV=1	fat-7	fat-7	WBGene00001399	24.4234	24.239	24.141	24.3975	23.5754	23.391	23.8764	23.7389	22.5638	23.6431	22.343	23.0037	fatty acid biosynthetic process [GO:0006633];oxygen homeostasis [GO:0032364];post-embryonic development [GO:0009791];response to hypoxia [GO:0001666];unsaturated fatty acid biosynthetic process [GO:0006636]	endoplasmic reticulum membrane [GO:0005789];integral component of membrane [GO:0016021]	iron ion binding [GO:0005506];stearoyl-CoA 9-desaturase activity [GO:0004768]	endoplasmic reticulum membrane [GO:0005789];fatty acid biosynthetic process [GO:0006633];integral component of membrane [GO:0016021];iron ion binding [GO:0005506];oxygen homeostasis [GO:0032364];post-embryonic development [GO:0009791];response to hypoxia [GO:0001666];stearoyl-CoA 9-desaturase activity [GO:0004768];unsaturated fatty acid biosynthetic process [GO:0006636]	GO:0001666;GO:0004768;GO:0005506;GO:0005789;GO:0006633;GO:0006636;GO:0009791;GO:0016021;GO:0032364	Fatty acid desaturase type 1 family	Fatty acid biosynthesis;Fatty acid metabolism;Lipid biosynthesis;Lipid metabolism;Membrane;Oxidoreductase;Reference proteome;Transmembrane;Transmembrane helix	F10D2.9	0	91.098	26	338	39	8.56	167.55	6	7	0	84	-1.41183	-0.6548	0.757025	2.90005	0.00983505	+	PLMYB11_PFMYB115;OP50_PFMYB115	2.89991	0.00713725	+	PLMYB11_PFMYB115;OP50_PFMYB115	G5EGH6
Q8WQG1	ER membrane protein complex subunit 7 homolog OS=Caenorhabditis elegans OX=6239 GN=C35D10.1 PE=3 SV=1	Q8WQG1	ER membrane protein complex subunit 7 homolog OS=Caenorhabditis elegans OX=6239 GN=C35D10.1 PE=3 SV=1	C35D10.1	C35D10.1	WBGene00016439	22.502	21.7594	21.7594	20.8876	22.0559	20.9024	21.4576	21.3592	19.6347	19.1432	NaN	19.7844		EMC complex [GO:0072546]		EMC complex [GO:0072546]	GO:0072546	EMC7 family	Membrane;Reference proteome;Signal;Transmembrane;Transmembrane helix	C35D10.1	0	37.198	31	222	24.9	9.7	17.63	5	5	0	17	-2.20633	-0.283325	1.92301	2.89258	0.00983673	+	PLMYB11_PFMYB115;OP50_PFMYB115	2.54757	0.0113781	+	PLMYB11_PFMYB115;OP50_PFMYB115	Q8WQG1
Q22020	Peroxiredoxin-like 2A OS=Caenorhabditis elegans OX=6239 GN=CELE_R53.5 PE=1 SV=1	Q22020	Peroxiredoxin-like 2A OS=Caenorhabditis elegans OX=6239 GN=CELE_R53.5 PE=1 SV=1	CELE_R53.5	CELE_R53.5	WBGene00011274	22.632	22.8269	22.1015	21.1457	21.6409	21.8987	22.1143	21.7915	20.1704	20.1206	20.9243	19.7373		cytoplasm [GO:0005737]	antioxidant activity [GO:0016209]	antioxidant activity [GO:0016209];cytoplasm [GO:0005737]	GO:0005737;GO:0016209	Peroxiredoxin-like PRXL2 family;PRXL2A subfamily	Proteomics identification;Reference proteome	R53.5	0	44.131	31	219	24.1	8.65	41.91	6	6	0	28	-1.93838	-0.315175	1.6232	2.88844	0.00984772	+	PLMYB11_PFMYB115;OP50_PFMYB115	2.88848	0.00724272	+	PLMYB11_PFMYB115;OP50_PFMYB115	Q22020
P10984	Actin-2 OS=Caenorhabditis elegans OX=6239 GN=act-2 PE=3 SV=3	P10984	Actin-2 OS=Caenorhabditis elegans OX=6239 GN=act-2 PE=3 SV=3	act-2	act-2	WBGene00000064	25.4008	25.3477	24.8093	25.5551	26.4661	26.3444	26.632	26.2679	25.6125	24.7995	24.5522	24.002	cortical actin cytoskeleton organization [GO:0030866];embryo development ending in birth or egg hatching [GO:0009792];locomotion [GO:0040011];meiosis II cytokinesis [GO:0007111];mitotic cytokinesis [GO:0000281]	actin filament [GO:0005884];cell cortex [GO:0005938];cytoplasm [GO:0005737]	ATP binding [GO:0005524]	actin filament [GO:0005884];ATP binding [GO:0005524];cell cortex [GO:0005938];cortical actin cytoskeleton organization [GO:0030866];cytoplasm [GO:0005737];embryo development ending in birth or egg hatching [GO:0009792];locomotion [GO:0040011];meiosis II cytokinesis [GO:0007111];mitotic cytokinesis [GO:0000281]	GO:0000281;GO:0005524;GO:0005737;GO:0005884;GO:0005938;GO:0007111;GO:0009792;GO:0030866;GO:0040011	Actin family	Acetylation;ATP-binding;Cytoplasm;Cytoskeleton;Hydrolase;Nucleotide-binding;Reference proteome	T04C12.5	0	410.95	76	376	41.8	5.48	3364.13	2	25	0	1660	-0.536675	1.14938	1.68605	2.90337	0.00985417	+	PLMYB11_PFMYB115;PLMYB11_OP50	2.90338	0.00710891	+	PLMYB11_PFMYB115;PLMYB11_OP50	P10984
Q8I4K2	FAD-binding PCMH-type domain-containing protein OS=Caenorhabditis elegans OX=6239 GN=CELE_F32D8.12 PE=1 SV=1	Q8I4K2;Q7JLJ0;Q7JLI9	FAD-binding PCMH-type domain-containing protein OS=Caenorhabditis elegans OX=6239 GN=CELE_F32D8.12 PE=1 SV=1;FAD-binding PCMH-type domain-containing protein OS=Caenorhabditis elegans OX=6239 GN=CELE_F32D8.12 PE=1 SV=1;FAD-binding PCMH-type domain-containing protein OS=Caenorhabditis elegans OX=6239 GN=CELE_F32D8.12 PE=1 SV=1	CELE_F32D8.12	CELE_F32D8.12	WBGene00009334	22.2593	22.1301	22.1047	22.2905	20.6006	19.5694	NaN	18.2967	18.2326	19.9127	18.5049	19.9272	lactate catabolic process [GO:1903457]	mitochondrion [GO:0005739];peroxisome [GO:0005777]	D-lactate dehydrogenase (cytochrome) activity [GO:0004458];D-lactate dehydrogenase activity [GO:0008720];FAD binding [GO:0071949];flavin adenine dinucleotide binding [GO:0050660]	D-lactate dehydrogenase (cytochrome) activity [GO:0004458];D-lactate dehydrogenase activity [GO:0008720];FAD binding [GO:0071949];flavin adenine dinucleotide binding [GO:0050660];lactate catabolic process [GO:1903457];mitochondrion [GO:0005739];peroxisome [GO:0005777]	GO:0004458;GO:0005739;GO:0005777;GO:0008720;GO:0050660;GO:0071949;GO:1903457	FAD-binding oxidoreductase/transferase type 4 family	Peroxisome;Proteomics identification;Reference proteome	F32D8.12a;F32D8.12b;F32D8.12c	0	45.249	20	474	51.3	6.14	33.04	7	7	0	17	-3.0518	-2.70725	0.34455	2.87142	0.00987065	+	OP50_PFMYB115;OP50_PLMYB11	2.4903	0.0119605	+	OP50_PLMYB11;OP50_PFMYB115	Q8I4K2
Q95ZN7	Glycylpeptide N-tetradecanoyltransferase OS=Caenorhabditis elegans OX=6239 GN=nmt-1 PE=1 SV=1	Q95ZN7;P46548	Glycylpeptide N-tetradecanoyltransferase OS=Caenorhabditis elegans OX=6239 GN=nmt-1 PE=1 SV=1;Probable glycylpeptide N-tetradecanoyltransferase OS=Caenorhabditis elegans OX=6239 GN=nmt-1 PE=3 SV=1	nmt-1	nmt-1	WBGene00020549	25.5955	25.433	25.3307	25.3444	25.4769	26.2499	26.0975	26.2979	24.2021	24.8385	25.1681	24.0772	N-terminal peptidyl-glycine N-myristoylation [GO:0018008];N-terminal protein myristoylation [GO:0006499]	cytoplasm [GO:0005737]	glycylpeptide N-tetradecanoyltransferase activity [GO:0004379]	cytoplasm [GO:0005737];glycylpeptide N-tetradecanoyltransferase activity [GO:0004379];N-terminal peptidyl-glycine N-myristoylation [GO:0018008];N-terminal protein myristoylation [GO:0006499]	GO:0004379;GO:0005737;GO:0006499;GO:0018008	NMT family	Acyltransferase;Cytoplasm;Proteomics identification;Reference proteome;Transferase	T17E9.2a;T17E9.2b	0	175.909	49	452	51.1	7.8	380.11	17	17	0	196	-0.854425	0.60465	1.45907	2.87371	0.00988	+	OP50_PFMYB115;PLMYB11_PFMYB115	2.87352	0.00729187	+	OP50_PFMYB115;PLMYB11_PFMYB115	Q95ZN7
Q22492	Beta-hexosaminidase A OS=Caenorhabditis elegans OX=6239 GN=hex-1 PE=1 SV=1	Q22492	Beta-hexosaminidase A OS=Caenorhabditis elegans OX=6239 GN=hex-1 PE=1 SV=1	hex-1	hex-1	WBGene00020509	21.8073	21.0292	21.3752	21.3321	19.9301	20.9812	20.2419	21.1825	19.5526	19.8438	20.0426	19.7323	carbohydrate metabolic process [GO:0005975];ganglioside catabolic process [GO:0006689];glycosaminoglycan metabolic process [GO:0030203]	lysosome [GO:0005764];membrane [GO:0016020]	beta-N-acetylhexosaminidase activity [GO:0004563];hexosaminidase activity [GO:0015929];N-acetyl-beta-D-galactosaminidase activity [GO:0102148]	beta-N-acetylhexosaminidase activity [GO:0004563];carbohydrate metabolic process [GO:0005975];ganglioside catabolic process [GO:0006689];glycosaminoglycan metabolic process [GO:0030203];hexosaminidase activity [GO:0015929];lysosome [GO:0005764];membrane [GO:0016020];N-acetyl-beta-D-galactosaminidase activity [GO:0102148]	GO:0004563;GO:0005764;GO:0005975;GO:0006689;GO:0015929;GO:0016020;GO:0030203;GO:0102148	Glycosyl hydrolase 20 family	Glycoprotein;Glycosidase;Hydrolase;Lysosome;Reference proteome;Signal	T14F9.3	0	40.764	17	555	64.3	5.69	26.68	8	8	0	21	-1.59313	-0.802025	0.7911	2.89367	0.00988718	+	OP50_PFMYB115	2.89374	0.0072	+	OP50_PFMYB115	Q22492
Q95XT5	Translocon-associated protein subunit alpha OS=Caenorhabditis elegans OX=6239 GN=trap-1 PE=1 SV=1	Q95XT5	Translocon-associated protein subunit alpha OS=Caenorhabditis elegans OX=6239 GN=trap-1 PE=1 SV=1	trap-1	trap-1	WBGene00022122	25.4551	25.5725	25.726	25.902	26.0296	26.1565	25.8764	26.2553	26.2463	26.2335	26.1565	26.2335		endoplasmic reticulum [GO:0005783];endoplasmic reticulum membrane [GO:0005789];integral component of membrane [GO:0016021]		endoplasmic reticulum [GO:0005783];endoplasmic reticulum membrane [GO:0005789];integral component of membrane [GO:0016021]	GO:0005783;GO:0005789;GO:0016021	TRAP-alpha family	Endoplasmic reticulum;Glycoprotein;Membrane;Phosphoprotein;Proteomics identification;Receptor;Reference proteome;Signal;Transmembrane;Transmembrane helix	Y71F9AM.6	0	39.289	19	257	28.6	6.16	210.27	6	6	0	101	0.55355	0.41555	-0.138	2.87462	0.00988945	+	PLMYB11_OP50;PFMYB115_OP50	2.87418	0.00730769	+	PLMYB11_OP50;PFMYB115_OP50	Q95XT5
Q2XN04	Col_cuticle_N domain-containing protein OS=Caenorhabditis elegans OX=6239 GN=col-181 PE=1 SV=1	Q2XN04;Q23150	Col_cuticle_N domain-containing protein OS=Caenorhabditis elegans OX=6239 GN=col-181 PE=1 SV=1;Col_cuticle_N domain-containing protein OS=Caenorhabditis elegans OX=6239 GN=col-181 PE=1 SV=2	col-181	col-181	WBGene00000754	22.5309	22.3348	22.1704	22.0592	NaN	23.4676	23.5638	24.0105	24.7492	23.7077	23.848	23.3101	anatomical structure development [GO:0048856]	integral component of membrane [GO:0016021]	structural constituent of cuticle [GO:0042302]	anatomical structure development [GO:0048856];integral component of membrane [GO:0016021];structural constituent of cuticle [GO:0042302]	GO:0016021;GO:0042302;GO:0048856	Cuticular collagen family	Disulfide bond;Membrane;Proteomics identification;Reference proteome;Repeat;Transmembrane;Transmembrane helix	W03G11.1a;W03G11.1b	0.001	4.435	4	279	27.2	5.36	22.66	1	1	0	9	1.62993	1.40681	-0.223117	2.90735	0.00990576	+	PLMYB11_OP50;PFMYB115_OP50	0.46034	0.372685			Q2XN04
P34697	Superoxide dismutase [Cu-Zn] OS=Caenorhabditis elegans OX=6239 GN=sod-1 PE=1 SV=2	P34697;Q27538	Superoxide dismutase [Cu-Zn] OS=Caenorhabditis elegans OX=6239 GN=sod-1 PE=1 SV=2;Superoxide dismutase [Cu-Zn] OS=Caenorhabditis elegans OX=6239 GN=sod-5 PE=1 SV=1	sod-1	sod-1;sod-5	WBGene00004930	23.417	23.1612	23.654	22.7553	22.9864	23.0707	23.0542	23.1095	19.2489	19.729	21.8461	21.4118	regulation of brood size [GO:0060378];regulation of vulval development [GO:0040028];removal of superoxide radicals [GO:0019430];superoxide metabolic process [GO:0006801]	cytoplasm [GO:0005737];cytosol [GO:0005829];mitochondrion [GO:0005739]	copper ion binding [GO:0005507];protein homodimerization activity [GO:0042803];superoxide dismutase activity [GO:0004784]	copper ion binding [GO:0005507];cytoplasm [GO:0005737];cytosol [GO:0005829];mitochondrion [GO:0005739];protein homodimerization activity [GO:0042803];regulation of brood size [GO:0060378];regulation of vulval development [GO:0040028];removal of superoxide radicals [GO:0019430];superoxide dismutase activity [GO:0004784];superoxide metabolic process [GO:0006801]	GO:0004784;GO:0005507;GO:0005737;GO:0005739;GO:0005829;GO:0006801;GO:0019430;GO:0040028;GO:0042803;GO:0060378	Cu-Zn superoxide dismutase family	3D-structure;Alternative splicing;Antioxidant;Copper;Cytoplasm;Disulfide bond;Metal-binding;Oxidoreductase;Proteomics identification;Reference proteome;Signal;Zinc	C15F1.7a [P34697-1];C15F1.7b [P34697-2];ZK430.3	0	80.928	50	180	18.7	6.64	75.16	6	6	0	30	-2.68793	-0.191675	2.49625	2.90999	0.00992593	+	PLMYB11_PFMYB115;OP50_PFMYB115	2.91006	0.00712	+	PLMYB11_PFMYB115;OP50_PFMYB115	P34697
O62415	Lysozyme-like protein 1 OS=Caenorhabditis elegans OX=6239 GN=lys-1 PE=2 SV=1	O62415	Lysozyme-like protein 1 OS=Caenorhabditis elegans OX=6239 GN=lys-1 PE=2 SV=1	lys-1	lys-1	WBGene00003090	25.391	25.217	25.0854	24.7895	26.0275	26.4488	26.5029	26.4676	25.217	25.6595	26.0484	25.0317	cell wall macromolecule catabolic process [GO:0016998];defense response to Gram-negative bacterium [GO:0050829];defense response to Gram-positive bacterium [GO:0050830];innate immune response [GO:0045087];peptidoglycan catabolic process [GO:0009253];signal transduction [GO:0007165]	apical part of cell [GO:0045177];cytoplasmic vesicle [GO:0031410];cytoplasmic vesicle lumen [GO:0060205]	lysozyme activity [GO:0003796]	apical part of cell [GO:0045177];cell wall macromolecule catabolic process [GO:0016998];cytoplasmic vesicle [GO:0031410];cytoplasmic vesicle lumen [GO:0060205];defense response to Gram-negative bacterium [GO:0050829];defense response to Gram-positive bacterium [GO:0050830];innate immune response [GO:0045087];lysozyme activity [GO:0003796];peptidoglycan catabolic process [GO:0009253];signal transd…	GO:0003796;GO:0007165;GO:0009253;GO:0016998;GO:0031410;GO:0045087;GO:0045177;GO:0050829;GO:0050830;GO:0060205	Glycosyl hydrolase 25 family	Antimicrobial;Cytoplasmic vesicle;Immunity;Innate immunity;Reference proteome;Signal	Y22F5A.4	0	101.253	43	298	32.4	5.68	340.18	9	9	0	122	0.368425	1.24097	0.87255	2.87505	0.00993939	+	PLMYB11_OP50;PLMYB11_PFMYB115	2.87503	0.007343	+	PLMYB11_OP50;PLMYB11_PFMYB115	O62415
Q1HB05	CYtochrome P450 family OS=Caenorhabditis elegans OX=6239 GN=cyp-25a3 PE=1 SV=1	Q1HB05;Q21262	CYtochrome P450 family OS=Caenorhabditis elegans OX=6239 GN=cyp-25a3 PE=1 SV=1;CYtochrome P450 family OS=Caenorhabditis elegans OX=6239 GN=cyp-25a6 PE=3 SV=2	cyp-25a3	cyp-25a3;cyp-25a6	WBGene00014697	17.1946	18.7634	18.3101	18.1002	18.6558	18.547	18.528	19.2042	23.5404	23.0054	19.6276	22.0854		integral component of membrane [GO:0016021]	heme binding [GO:0020037];iron ion binding [GO:0005506];monooxygenase activity [GO:0004497];oxidoreductase activity, acting on paired donors, with incorporation or reduction of molecular oxygen [GO:0016705]	integral component of membrane [GO:0016021];heme binding [GO:0020037];iron ion binding [GO:0005506];monooxygenase activity [GO:0004497];oxidoreductase activity, acting on paired donors, with incorporation or reduction of molecular oxygen [GO:0016705]	GO:0004497;GO:0005506;GO:0016021;GO:0016705;GO:0020037	Cytochrome P450 family	Heme;Iron;Membrane;Metal-binding;Monooxygenase;Oxidoreductase;Proteomics identification;Reference proteome;Transmembrane;Transmembrane helix	C36A4.3;K06B9.1	0	48.409	23	502	58.3	7.68	87.08	1	13	0	72	3.97263	0.641675	-3.33095	2.90835	0.00995789	+	PFMYB115_OP50;PFMYB115_PLMYB11	2.90839	0.00714428	+	PFMYB115_OP50;PFMYB115_PLMYB11	Q1HB05
Q9GYR5	NADAR domain-containing protein OS=Caenorhabditis elegans OX=6239 GN=sna-3 PE=1 SV=1	Q9GYR5	NADAR domain-containing protein OS=Caenorhabditis elegans OX=6239 GN=sna-3 PE=1 SV=1	sna-3	sna-3	WBGene00016015	19.597	19.5842	18.8876	18.2466	NaN	19.2442	19.2113	19.2558	17.417	16.068	NaN	16.7987							Proteomics identification;Reference proteome	C23G10.8	0	15.194	6	937	106.6	6.24	1.81	4	4	0	5	-2.31762	0.15825	2.47587	2.85371	0.00997073	+	OP50_PFMYB115;PLMYB11_PFMYB115	2.48251	0.012039	+	PLMYB11_PFMYB115;OP50_PFMYB115	Q9GYR5
G5EC10	Galectin OS=Caenorhabditis elegans OX=6239 GN=lec-9 PE=1 SV=1	G5EC10	Galectin OS=Caenorhabditis elegans OX=6239 GN=lec-9 PE=1 SV=1	lec-9	lec-9	WBGene00002272	23.8191	24.0935	23.9043	23.8093	24.5045	25.1174	24.7895	25.3545	23.5045	24.1795	24.1946	23.6431		cytoplasm [GO:0005737]	carbohydrate binding [GO:0030246];glycolipid binding [GO:0051861]	carbohydrate binding [GO:0030246];cytoplasm [GO:0005737];glycolipid binding [GO:0051861]	GO:0005737;GO:0030246;GO:0051861		Lectin;Proteomics identification;Reference proteome	C16H3.2	0	70.153	61	140	15.5	9.09	166.59	5	5	0	56	-0.026125	1.03492	1.06105	2.91026	0.00997872	+	PLMYB11_PFMYB115;PLMYB11_OP50	2.91027	0.00715578	+	PLMYB11_PFMYB115;PLMYB11_OP50	G5EC10
P34686	F-actin-capping protein subunit beta OS=Caenorhabditis elegans OX=6239 GN=cap-2 PE=2 SV=1	P34686	F-actin-capping protein subunit beta OS=Caenorhabditis elegans OX=6239 GN=cap-2 PE=2 SV=1	cap-2	cap-2	WBGene00000293	22.3348	22.3045	22.3752	21.0951	22.6387	22.5069	22.7614	22.7203	20.7307	20.6364	21.2877	21.4118	actin cytoskeleton organization [GO:0030036];barbed-end actin filament capping [GO:0051016];cell morphogenesis [GO:0000902];embryonic axis specification [GO:0000578];negative regulation of filopodium assembly [GO:0051490];regulation of lamellipodium assembly [GO:0010591]	cytoplasm [GO:0005737];dynactin complex [GO:0005869];F-actin capping protein complex [GO:0008290]	actin filament binding [GO:0051015]	actin cytoskeleton organization [GO:0030036];actin filament binding [GO:0051015];barbed-end actin filament capping [GO:0051016];cell morphogenesis [GO:0000902];cytoplasm [GO:0005737];dynactin complex [GO:0005869];embryonic axis specification [GO:0000578];F-actin capping protein complex [GO:0008290];negative regulation of filopodium assembly [GO:0051490];regulation of lamellipodium assembly [GO:00…	GO:0000578;GO:0000902;GO:0005737;GO:0005869;GO:0008290;GO:0010591;GO:0030036;GO:0051015;GO:0051016;GO:0051490	F-actin-capping protein beta subunit family	Actin capping;Actin-binding;Cytoplasm;Cytoskeleton;Reference proteome	M106.5	0	38.107	34	270	30.8	5.19	15.72	7	7	0	24	-1.01075	0.629425	1.64017	2.85463	0.0100196	+	OP50_PFMYB115;PLMYB11_PFMYB115	2.85479	0.0074717	+	OP50_PFMYB115;PLMYB11_PFMYB115	P34686
Q22763	NEPrilysin metallopeptidase family OS=Caenorhabditis elegans OX=6239 GN=nep-22 PE=1 SV=2	Q22763	NEPrilysin metallopeptidase family OS=Caenorhabditis elegans OX=6239 GN=nep-22 PE=1 SV=2	nep-22	nep-22	WBGene00020788	24.654	24.4676	24.002	24.3444	20.5069	23.1704	23.1253	22.4273	19.5088	20.8876	19.3255	21.85	protein processing [GO:0016485]	integral component of membrane [GO:0016021];membrane raft [GO:0045121];plasma membrane [GO:0005886]	metal ion binding [GO:0046872];metalloendopeptidase activity [GO:0004222]	integral component of membrane [GO:0016021];membrane raft [GO:0045121];metal ion binding [GO:0046872];metalloendopeptidase activity [GO:0004222];plasma membrane [GO:0005886];protein processing [GO:0016485]	GO:0004222;GO:0005886;GO:0016021;GO:0016485;GO:0045121;GO:0046872	Peptidase M13 family	Hydrolase;Membrane;Metal-binding;Metalloprotease;Protease;Proteomics identification;Reference proteome;Transmembrane;Transmembrane helix;Zinc	T25B6.2	0	116.202	24	798	88.5	5.36	96.09	13	13	0	61	-3.97402	-2.05952	1.9145	2.91339	0.0100215	+	OP50_PFMYB115;OP50_PLMYB11	2.91339	0.00720408	+	OP50_PFMYB115;OP50_PLMYB11	Q22763
Q9N3I1	CC domain-containing protein OS=Caenorhabditis elegans OX=6239 GN=CELE_Y51H7C.13 PE=1 SV=2	Q9N3I1;A0A7R9SVJ0	CC domain-containing protein OS=Caenorhabditis elegans OX=6239 GN=CELE_Y51H7C.13 PE=1 SV=2;CC domain-containing protein OS=Caenorhabditis elegans OX=6239 GN=Y51H7C.13 PE=1 SV=1	CELE_Y51H7C.13	CELE_Y51H7C.13	WBGene00021791	25.6375	25.6568	25.8528	26.0084	24.7077	25.0975	25.1604	24.848	23.7594	24.6811	24.9803	23.9933							Proteomics identification;Reference proteome;Signal	Y51H7C.13	0	60.504	22	344	36.1	5.55	185.99	6	6	0	99	-1.43535	-0.835475	0.599875	2.91062	0.0100321	+	OP50_PFMYB115;OP50_PLMYB11	2.91064	0.00719192	+	OP50_PFMYB115;OP50_PLMYB11	Q9N3I1
P43509	Cathepsin B-like cysteine proteinase 5 OS=Caenorhabditis elegans OX=6239 GN=cpr-5 PE=2 SV=1	P43509	Cathepsin B-like cysteine proteinase 5 OS=Caenorhabditis elegans OX=6239 GN=cpr-5 PE=2 SV=1	cpr-5	cpr-5	WBGene00000785	24.2961	24.1565	23.4923	23.4425	23.654	23.8764	23.6971	23.7895	22.1673	22.2096	23.2477	22.2792	proteolysis involved in protein catabolic process [GO:0051603]	extracellular space [GO:0005615];lysosome [GO:0005764]	cysteine-type endopeptidase activity [GO:0004197]	cysteine-type endopeptidase activity [GO:0004197];extracellular space [GO:0005615];lysosome [GO:0005764];proteolysis involved in protein catabolic process [GO:0051603]	GO:0004197;GO:0005615;GO:0005764;GO:0051603	Peptidase C1 family	Disulfide bond;Hydrolase;Protease;Reference proteome;Signal;Thiol protease;Zymogen	W07B8.5	0	71.056	31	344	37.4	5.74	157.17	6	7	1	56	-1.3709	-0.0926	1.2783	2.85704	0.0100493	+	PLMYB11_PFMYB115;OP50_PFMYB115	2.85707	0.00746919	+	PLMYB11_PFMYB115;OP50_PFMYB115	P43509
Q22588	Neur_chan_LBD domain-containing protein OS=Caenorhabditis elegans OX=6239 GN=lgc-32 PE=1 SV=3	Q22588	Neur_chan_LBD domain-containing protein OS=Caenorhabditis elegans OX=6239 GN=lgc-32 PE=1 SV=3	lgc-32	lgc-32	WBGene00020569	19.7406	20.0559	19.7651	19.7971	NaN	18.7955	19.4874	19.1382	18.2922	18.5011	18.7569	17.5356		integral component of membrane [GO:0016021]	extracellular ligand-gated ion channel activity [GO:0005230]	extracellular ligand-gated ion channel activity [GO:0005230];integral component of membrane [GO:0016021]	GO:0005230;GO:0016021		Membrane;Proteomics identification;Reference proteome;Signal;Transmembrane;Transmembrane helix	T19D7.1	0.001	4.625	2	390	45.6	7.08	0	1	1	0	4	-1.56822	-0.699308	0.868917	2.91429	0.0100757	+	PLMYB11_PFMYB115;OP50_PFMYB115	1.03716	0.112984			Q22588
Q8WQF1	Propionyl Coenzyme A Carboxylase Beta subunit OS=Caenorhabditis elegans OX=6239 GN=pccb-1 PE=1 SV=1	Q8WQF1;Q20676	Propionyl Coenzyme A Carboxylase Beta subunit OS=Caenorhabditis elegans OX=6239 GN=pccb-1 PE=1 SV=1;Propionyl Coenzyme A Carboxylase Beta subunit OS=Caenorhabditis elegans OX=6239 GN=pccb-1 PE=1 SV=1	pccb-1	pccb-1	WBGene00018701	26.5754	26.5433	26.604	26.5898	26.673	26.7895	26.8623	26.7895	26.604	26.6865	26.6458	26.6595		mitochondrion [GO:0005739]	propionyl-CoA carboxylase activity [GO:0004658]	mitochondrion [GO:0005739];propionyl-CoA carboxylase activity [GO:0004658]	GO:0004658;GO:0005739		Ligase;Proteomics identification;Reference proteome	F52E4.1a;F52E4.1b	0	324.094	55	522	56.9	6.49	869.04	25	25	0	398	0.070825	0.20045	0.129625	2.91803	0.010087	+	PLMYB11_OP50;PLMYB11_PFMYB115	2.91689	0.0072	+	PLMYB11_OP50;PLMYB11_PFMYB115	Q8WQF1
Q27888	L-lactate dehydrogenase OS=Caenorhabditis elegans OX=6239 GN=ldh-1 PE=2 SV=1	Q27888;A0A2C9C320	L-lactate dehydrogenase OS=Caenorhabditis elegans OX=6239 GN=ldh-1 PE=2 SV=1;L-lactate dehydrogenase OS=Caenorhabditis elegans OX=6239 GN=ldh-1 PE=1 SV=1	ldh-1	ldh-1	WBGene00002262	25.6676	25.6622	25.1908	25.4953	24.6703	24.6757	24.8904	25.0233	24.8997	24.3511	24.4923	24.9225	carboxylic acid metabolic process [GO:0019752]	cytoplasm [GO:0005737]	L-lactate dehydrogenase activity [GO:0004459]	carboxylic acid metabolic process [GO:0019752];cytoplasm [GO:0005737];L-lactate dehydrogenase activity [GO:0004459]	GO:0004459;GO:0005737;GO:0019752	LDH family;LDH/MDH superfamily	Cytoplasm;NAD;Oxidoreductase;Proteomics identification;Reference proteome	F13D12.2a;F13D12.2b	0	100.904	52	333	36	6.9	275.23	13	13	0	129	-0.837575	-0.68905	0.148525	2.83571	0.0103077	+	OP50_PFMYB115;OP50_PLMYB11	2.83544	0.00775701	+	OP50_PFMYB115;OP50_PLMYB11	Q27888
Q6EZG8	IgGFc_binding domain-containing protein OS=Caenorhabditis elegans OX=6239 GN=CELE_ZK6.11 PE=1 SV=1	Q6EZG8;H2L0Q1	IgGFc_binding domain-containing protein OS=Caenorhabditis elegans OX=6239 GN=CELE_ZK6.11 PE=1 SV=1;IgGFc_binding domain-containing protein OS=Caenorhabditis elegans OX=6239 GN=CELE_ZK6.11 PE=1 SV=1	CELE_ZK6.11	CELE_ZK6.11	WBGene00022645	26.7645	26.6865	26.6181	26.8142	24.9316	25.6595	25.6811	25.705	24.1719	25.2891	25.6125	25.4202	innate immune response [GO:0045087]	membrane raft [GO:0045121]		innate immune response [GO:0045087];membrane raft [GO:0045121]	GO:0045087;GO:0045121		Proteomics identification;Reference proteome;Signal	ZK6.11a;ZK6.11b	0	183.028	54	385	42.4	8.79	427.61	12	13	1	204	-1.5974	-1.22652	0.370875	2.84055	0.0103301	+	OP50_PFMYB115;OP50_PLMYB11	2.84064	0.00773709	+	OP50_PFMYB115;OP50_PLMYB11	Q6EZG8
A0A163UT65	DeHydrogenases, Short chain OS=Caenorhabditis elegans OX=6239 GN=dhs-11 PE=1 SV=1	A0A163UT65;A0A168H2Z9	DeHydrogenases, Short chain OS=Caenorhabditis elegans OX=6239 GN=dhs-11 PE=1 SV=1;DeHydrogenases, Short chain OS=Caenorhabditis elegans OX=6239 GN=dhs-11 PE=1 SV=1	dhs-11	dhs-11	WBGene00000974	22.9916	22.6475	22.848	22.4651	23.417	21.8576	22.0459	22.2448	NaN	NaN	17.6731	19.9316			oxidoreductase activity [GO:0016491]	oxidoreductase activity [GO:0016491]	GO:0016491		Oxidoreductase;Proteomics identification;Reference proteome	Y39A1A.11a;Y39A1A.11b	0	17.801	15	244	25.4	8.43	7.74	2	2	0	6	-3.9357	-0.346725	3.58898	2.83738	0.0103382	+	PLMYB11_PFMYB115;OP50_PFMYB115	3.44038	0.00418519	+	PLMYB11_PFMYB115;OP50_PFMYB115	A0A163UT65
O45518	Arginine kinase OS=Caenorhabditis elegans OX=6239 GN=argk-1 PE=1 SV=1	O45518	Arginine kinase OS=Caenorhabditis elegans OX=6239 GN=argk-1 PE=1 SV=1	argk-1	argk-1	WBGene00009706	25.8764	25.8881	25.7103	25.1174	19.8191	17.528	20.6886	19.1531	20.2419	19.7207	19.805	25.1604	ATP metabolic process [GO:0046034];determination of adult lifespan [GO:0008340];hydrogen peroxide metabolic process [GO:0042743];phosphocreatine biosynthetic process [GO:0046314];phosphorylation [GO:0016310]		arginine kinase activity [GO:0004054];ATP binding [GO:0005524];creatine kinase activity [GO:0004111];kinase activity [GO:0016301]	arginine kinase activity [GO:0004054];ATP binding [GO:0005524];ATP metabolic process [GO:0046034];creatine kinase activity [GO:0004111];determination of adult lifespan [GO:0008340];hydrogen peroxide metabolic process [GO:0042743];kinase activity [GO:0016301];phosphocreatine biosynthetic process [GO:0046314];phosphorylation [GO:0016310]	GO:0004054;GO:0004111;GO:0005524;GO:0008340;GO:0016301;GO:0016310;GO:0042743;GO:0046034;GO:0046314	ATP:guanido phosphotransferase family	ATP-binding;Kinase;Nucleotide-binding;Proteomics identification;Reference proteome;Transferase	F44G3.2	0	194.309	50	372	42.1	6.47	204.01	14	19	0	109	-4.41605	-6.35085	-1.9348	2.80483	0.0108246	+	OP50_PLMYB11;OP50_PFMYB115	2.80482	0.00816514	+	OP50_PLMYB11;OP50_PFMYB115	O45518
G5EDF5	Elongation factor Tu, mitochondrial OS=Caenorhabditis elegans OX=6239 GN=tufm-2 PE=1 SV=1	G5EDF5	Elongation factor Tu, mitochondrial OS=Caenorhabditis elegans OX=6239 GN=tufm-2 PE=1 SV=1	tufm-2	tufm-2	WBGene00007001	21.7056	21.7223	21.6843	21.4375	20.6453	21.3857	21.85	20.895	20.2989	19.2535	20.3962	20.1457	mitochondrial translational elongation [GO:0070125];translational elongation [GO:0006414]	mitochondrion [GO:0005739]	GTP binding [GO:0005525];GTPase activity [GO:0003924];translation elongation factor activity [GO:0003746]	GTP binding [GO:0005525];GTPase activity [GO:0003924];mitochondrial translational elongation [GO:0070125];mitochondrion [GO:0005739];translation elongation factor activity [GO:0003746];translational elongation [GO:0006414]	GO:0003746;GO:0003924;GO:0005525;GO:0005739;GO:0006414;GO:0070125	Classic translation factor GTPase family;EF-Tu/EF-1A subfamily;TRAFAC class translation factor GTPase superfamily	Elongation factor;GTP-binding;Nucleotide-binding;Phosphoprotein;Protein biosynthesis;Proteomics identification;Reference proteome	C43E11.4	0	62.562	26	439	47.8	8.1	29.38	8	8	0	22	-1.61385	-0.443425	1.17042	2.80778	0.0108517	+	PLMYB11_PFMYB115;OP50_PFMYB115	2.80786	0.00809217	+	PLMYB11_PFMYB115;OP50_PFMYB115	G5EDF5
Q21486	Yeast PRP (Splicing factor) related OS=Caenorhabditis elegans OX=6239 GN=prp-3 PE=1 SV=1	Q21486	Yeast PRP (Splicing factor) related OS=Caenorhabditis elegans OX=6239 GN=prp-3 PE=1 SV=1	prp-3	prp-3	WBGene00010844	18.2232	18.0638	17.9083	19.4149	NaN	17.92	18.1556	18.4496	20.3211	20.265	NaN	20.265	mRNA splicing, via spliceosome [GO:0000398]	U4/U6 x U5 tri-snRNP complex [GO:0046540]		U4/U6 x U5 tri-snRNP complex [GO:0046540];mRNA splicing, via spliceosome [GO:0000398]	GO:0000398;GO:0046540		mRNA processing;mRNA splicing;Nucleus;Proteomics identification;Reference proteome	M03C11.7	0	12.752	4	621	71.2	9.5	6.68	2	2	0	7	1.88115	-0.227483	-2.10863	2.80501	0.0108762	+	PFMYB115_PLMYB11;PFMYB115_OP50	0.163141	0.712391			Q21486
O45003	BAAT/acyl-CoA thioester hydrolase protein OS=Caenorhabditis elegans OX=6239 GN=CELE_W03D8.8 PE=1 SV=2	O45003	BAAT/acyl-CoA thioester hydrolase protein OS=Caenorhabditis elegans OX=6239 GN=CELE_W03D8.8 PE=1 SV=2	CELE_W03D8.8	CELE_W03D8.8	WBGene00020989	18.0532	18.1898	17.6523	18.2877	17.0532	NaN	16.6096	16.8484	17.6168	NaN	17.6453	NaN	acyl-CoA metabolic process [GO:0006637];fatty acid metabolic process [GO:0006631]	cytoplasm [GO:0005737]	acyl-CoA hydrolase activity [GO:0047617]	acyl-CoA hydrolase activity [GO:0047617];acyl-CoA metabolic process [GO:0006637];cytoplasm [GO:0005737];fatty acid metabolic process [GO:0006631]	GO:0005737;GO:0006631;GO:0006637;GO:0047617	C/M/P thioester hydrolase family	Proteomics identification;Reference proteome	W03D8.8	0	6.36	3	430	48.8	6.8	5.9	1	1	0	5	-0.4147	-1.20868	-0.793983	2.79845	0.0108868	+	PFMYB115_PLMYB11;OP50_PLMYB11	1.89969	0.0249185	+	OP50_PLMYB11	O45003
Q9XVI9	Myosin-2 essential light chain OS=Caenorhabditis elegans OX=6239 GN=mlc-5 PE=1 SV=1	Q9XVI9	Myosin-2 essential light chain OS=Caenorhabditis elegans OX=6239 GN=mlc-5 PE=1 SV=1	mlc-5	mlc-5	WBGene00011734	21.1269	21.0359	21.2535	20.8269	20.9672	21.5069	20.9812	20.953	20.2302	20.1704	20.6714	20.2535	mitotic cytokinesis [GO:0000281]	actin cytoskeleton [GO:0015629];cytoplasm [GO:0005737];myosin II complex [GO:0016460]	calcium ion binding [GO:0005509]	actin cytoskeleton [GO:0015629];calcium ion binding [GO:0005509];cytoplasm [GO:0005737];mitotic cytokinesis [GO:0000281];myosin II complex [GO:0016460]	GO:0000281;GO:0005509;GO:0005737;GO:0015629;GO:0016460		Cell cycle;Cell division;Cytoplasm;Cytoskeleton;Motor protein;Myosin;Reference proteome;Repeat	T12D8.6	0	27.176	27	142	16	4.79	7.99	3	3	0	17	-0.729425	0.041275	0.7707	2.79301	0.0109671	+	OP50_PFMYB115;PLMYB11_PFMYB115	2.79302	0.00821818	+	OP50_PFMYB115;PLMYB11_PFMYB115	Q9XVI9
O02086	HAlF transporter (PGP related) OS=Caenorhabditis elegans OX=6239 GN=haf-2 PE=1 SV=2	O02086	HAlF transporter (PGP related) OS=Caenorhabditis elegans OX=6239 GN=haf-2 PE=1 SV=2	haf-2	haf-2	WBGene00001812	20.3538	19.8651	19.9301	20.3101	20.7634	20.0559	20.2066	20.1206	22.2066	21.5404	21.2185	20.9459	adaptive immune response [GO:0002250];peptide transport [GO:0015833];post-transcriptional gene silencing by RNA [GO:0035194]	integral component of membrane [GO:0016021]	ABC-type transporter activity [GO:0140359];ATP binding [GO:0005524];peptide transmembrane transporter activity [GO:1904680]	ABC-type transporter activity [GO:0140359];adaptive immune response [GO:0002250];ATP binding [GO:0005524];integral component of membrane [GO:0016021];peptide transmembrane transporter activity [GO:1904680];peptide transport [GO:0015833];post-transcriptional gene silencing by RNA [GO:0035194]	GO:0002250;GO:0005524;GO:0015833;GO:0016021;GO:0035194;GO:0140359;GO:1904680	ABC transporter superfamily;ABCB family;MHC peptide exporter (TC 3.A.1.209) subfamily	Adaptive immunity;ATP-binding;Immunity;Magnesium;Membrane;Nucleotide-binding;Proteomics identification;Reference proteome;Transmembrane;Transmembrane helix	F43E2.4	0	18.461	8	773	86.5	7.17	50.07	3	3	0	18	1.36307	0.17185	-1.19122	2.78982	0.0109907	+	PFMYB115_OP50;PFMYB115_PLMYB11	2.78985	0.00827149	+	PFMYB115_OP50;PFMYB115_PLMYB11	O02086
Q09501	Intermediate filament protein ifp-1 OS=Caenorhabditis elegans OX=6239 GN=ifp-1 PE=3 SV=1	Q09501	Intermediate filament protein ifp-1 OS=Caenorhabditis elegans OX=6239 GN=ifp-1 PE=3 SV=1	ifp-1	ifp-1	WBGene00002067	21.7675	22.0789	22.3752	21.8152	22.9061	22.0258	22.1916	21.7955	23.4923	23.0707	23.3778	23.0071	heterochromatin assembly [GO:0031507];nuclear envelope organization [GO:0006998];nuclear migration [GO:0007097];nuclear pore localization [GO:0051664];protein localization to nuclear envelope [GO:0090435]	cytoplasm [GO:0005737];intermediate filament [GO:0005882];nuclear envelope [GO:0005635];nuclear lamina [GO:0005652]	structural constituent of cytoskeleton [GO:0005200]	cytoplasm [GO:0005737];heterochromatin assembly [GO:0031507];intermediate filament [GO:0005882];nuclear envelope [GO:0005635];nuclear envelope organization [GO:0006998];nuclear lamina [GO:0005652];nuclear migration [GO:0007097];nuclear pore localization [GO:0051664];protein localization to nuclear envelope [GO:0090435];structural constituent of cytoskeleton [GO:0005200]	GO:0005200;GO:0005635;GO:0005652;GO:0005737;GO:0005882;GO:0006998;GO:0007097;GO:0031507;GO:0051664;GO:0090435	Intermediate filament family	Coiled coil;Cytoplasm;Intermediate filament;Reference proteome	C43C3.1	0	71.088	18	776	89	7.03	53.73	12	12	0	33	1.22778	0.22055	-1.00722	2.77942	0.0112558	+	PFMYB115_OP50;PFMYB115_PLMYB11	2.77934	0.00843243	+	PFMYB115_OP50;PFMYB115_PLMYB11	Q09501
Q93714	Probable isocitrate dehydrogenase [NAD] subunit alpha, mitochondrial OS=Caenorhabditis elegans OX=6239 GN=idha-1 PE=3 SV=3	Q93714	Probable isocitrate dehydrogenase [NAD] subunit alpha, mitochondrial OS=Caenorhabditis elegans OX=6239 GN=idha-1 PE=3 SV=3	idha-1	idha-1	WBGene00009664	27.4234	27.341	27.632	27.0609	27.9428	27.3745	27.5463	27.0813	26.0975	25.8576	26.7771	26.509	isocitrate metabolic process [GO:0006102];tricarboxylic acid cycle [GO:0006099]	mitochondrial isocitrate dehydrogenase complex (NAD+) [GO:0005962];mitochondrion [GO:0005739]	isocitrate dehydrogenase (NAD+) activity [GO:0004449];magnesium ion binding [GO:0000287];NAD binding [GO:0051287]	isocitrate dehydrogenase (NAD+) activity [GO:0004449];isocitrate metabolic process [GO:0006102];magnesium ion binding [GO:0000287];mitochondrial isocitrate dehydrogenase complex (NAD+) [GO:0005962];mitochondrion [GO:0005739];NAD binding [GO:0051287];tricarboxylic acid cycle [GO:0006099]	GO:0000287;GO:0004449;GO:0005739;GO:0005962;GO:0006099;GO:0006102;GO:0051287	Isocitrate and isopropylmalate dehydrogenases family	Magnesium;Manganese;Metal-binding;Mitochondrion;NAD;Oxidoreductase;Reference proteome;Transit peptide;Tricarboxylic acid cycle	F43G9.1	0	251.263	63	358	38.4	7.39	709.53	18	18	0	304	-1.05402	0.1219	1.17592	2.77843	0.0112778	+	OP50_PFMYB115;PLMYB11_PFMYB115	2.7784	0.00846637	+	OP50_PFMYB115;PLMYB11_PFMYB115	Q93714
O45864	Cytochrome b-c1 complex subunit 6 OS=Caenorhabditis elegans OX=6239 GN=CELE_T27E9.2 PE=1 SV=1	O45864	Cytochrome b-c1 complex subunit 6 OS=Caenorhabditis elegans OX=6239 GN=CELE_T27E9.2 PE=1 SV=1	CELE_T27E9.2	CELE_T27E9.2	WBGene00012094	20.6628	20.8346	21.1886	21.0756	19.9142	20.0156	19.9083	19.2832	NaN	19.7907	18.714	19.6749	mitochondrial electron transport, ubiquinol to cytochrome c [GO:0006122]	mitochondrial respiratory chain complex III [GO:0005750]		mitochondrial respiratory chain complex III [GO:0005750];mitochondrial electron transport, ubiquinol to cytochrome c [GO:0006122]	GO:0005750;GO:0006122	UQCRH/QCR6 family	Disulfide bond;Electron transport;Membrane;Mitochondrion;Mitochondrion inner membrane;Proteomics identification;Reference proteome;Respiratory chain;Transport	T27E9.2	0	7.762	17	75	8.7	5.19	0	2	2	0	9	-1.5472	-1.16008	0.387125	2.77196	0.0114286	+	OP50_PFMYB115;OP50_PLMYB11	1.89565	0.0250182	+	OP50_PFMYB115	O45864
O02225	Glutamine synthetase OS=Caenorhabditis elegans OX=6239 GN=gln-6 PE=1 SV=1	O02225	Glutamine synthetase OS=Caenorhabditis elegans OX=6239 GN=gln-6 PE=1 SV=1	gln-6	gln-6	WBGene00001607	20.2877	19.4795	20.1946	21.1079	22.2332	22.7492	22.5731	23.1441	22.4551	20.8727	21.0088	20.6453	glutamine biosynthetic process [GO:0006542]	cytoplasm [GO:0005737]	glutamate-ammonia ligase activity [GO:0004356]	cytoplasm [GO:0005737];glutamate-ammonia ligase activity [GO:0004356];glutamine biosynthetic process [GO:0006542]	GO:0004356;GO:0005737;GO:0006542	Glutamine synthetase family	Proteomics identification;Reference proteome	C28D4.3	0	48.909	23	368	41.4	6.68	69.63	6	7	1	33	0.97805	2.40747	1.42943	2.75772	0.0116164	+	PLMYB11_OP50;PLMYB11_PFMYB115	2.75779	0.00871111	+	PLMYB11_OP50;PLMYB11_PFMYB115	O02225
Q18075	GRAM domain-containing protein OS=Caenorhabditis elegans OX=6239 GN=C18B2.4 PE=1 SV=1	Q18075	GRAM domain-containing protein OS=Caenorhabditis elegans OX=6239 GN=C18B2.4 PE=1 SV=1	C18B2.4	C18B2.4	WBGene00015955	21.6141	21.6757	22.155	20.6096	21.3538	23.8576	20.6886	23.1519	16.0554	19.1002	18.8454	17.8238	positive regulation of DNA-templated transcription [GO:0045893]	nucleus [GO:0005634]	chromatin DNA binding [GO:0031490];transcription coactivator activity [GO:0003713]	chromatin DNA binding [GO:0031490];nucleus [GO:0005634];positive regulation of DNA-templated transcription [GO:0045893];transcription coactivator activity [GO:0003713]	GO:0003713;GO:0005634;GO:0031490;GO:0045893		Proteomics identification;Reference proteome	C18B2.4	0	17.962	14	296	32.5	8.28	13.47	4	4	0	10	-3.5574	0.749375	4.30677	2.7607	0.011633	+	OP50_PFMYB115;PLMYB11_PFMYB115	2.76068	0.00873214	+	OP50_PFMYB115;PLMYB11_PFMYB115	Q18075
Q23651	Elongator complex protein 3 OS=Caenorhabditis elegans OX=6239 GN=elpc-3 PE=3 SV=2	Q23651	Elongator complex protein 3 OS=Caenorhabditis elegans OX=6239 GN=elpc-3 PE=3 SV=2	elpc-3	elpc-3	WBGene00014123	26.9869	26.9977	26.632	28.0914	21.8764	26.8974	26.3256	21.8461	21.1206	20.9171	21.4476	20.8727	embryonic morphogenesis [GO:0048598];olfactory learning [GO:0008355];oocyte development [GO:0048599];regulation of transcription by RNA polymerase II [GO:0006357];spermatogenesis [GO:0007283];translation [GO:0006412];tRNA wobble base 5-methoxycarbonylmethyl-2-thiouridinylation [GO:0002926];tRNA wobble uridine modification [GO:0002098];vulval development [GO:0040025]	cytoplasm [GO:0005737];elongator holoenzyme complex [GO:0033588];nucleus [GO:0005634]	4 iron, 4 sulfur cluster binding [GO:0051539];metal ion binding [GO:0046872];phosphorylase kinase regulator activity [GO:0008607];tRNA binding [GO:0000049];tRNA uridine(34) acetyltransferase activity [GO:0106261]	cytoplasm [GO:0005737];4 iron, 4 sulfur cluster binding [GO:0051539];elongator holoenzyme complex [GO:0033588];embryonic morphogenesis [GO:0048598];metal ion binding [GO:0046872];nucleus [GO:0005634];olfactory learning [GO:0008355];oocyte development [GO:0048599];phosphorylase kinase regulator activity [GO:0008607];regulation of transcription by RNA polymerase II [GO:0006357];spermatogenesis [GO:…	GO:0000049;GO:0002098;GO:0002926;GO:0005634;GO:0005737;GO:0006357;GO:0006412;GO:0007283;GO:0008355;GO:0008607;GO:0033588;GO:0040025;GO:0046872;GO:0048598;GO:0048599;GO:0051539;GO:0106261	ELP3 family	4Fe-4S;Acyltransferase;Iron;Iron-sulfur;Metal-binding;Reference proteome;RNA-binding;S-adenosyl-L-methionine;Transferase;tRNA processing;tRNA-binding	ZK863.3	0	46.211	20	547	61.9	8.4	35.25	9	9	0	33	-6.0875	-2.94062	3.14688	2.74411	0.0116592	+	OP50_PFMYB115	2.74408	0.00874783	+	OP50_PFMYB115	Q23651
P49196	40S ribosomal protein S12 OS=Caenorhabditis elegans OX=6239 GN=rps-12 PE=3 SV=2	P49196	40S ribosomal protein S12 OS=Caenorhabditis elegans OX=6239 GN=rps-12 PE=3 SV=2	rps-12	rps-12	WBGene00004481	26.1965	26.0317	26.5754	25.4984	26.5898	27.0296	27.1214	26.9203	25.1681	25.7182	25.8336	25.867	translation [GO:0006412]	cytosolic small ribosomal subunit [GO:0022627]	structural constituent of ribosome [GO:0003735]	cytosolic small ribosomal subunit [GO:0022627];structural constituent of ribosome [GO:0003735];translation [GO:0006412]	GO:0003735;GO:0006412;GO:0022627	Eukaryotic ribosomal protein eS12 family	Reference proteome;Ribonucleoprotein;Ribosomal protein	F54E7.2	0	108.381	54	140	15.1	6.65	350.79	9	9	0	121	-0.428775	0.839775	1.26855	2.75168	0.0116727	+	PLMYB11_PFMYB115;PLMYB11_OP50	2.75187	0.00870485	+	PLMYB11_PFMYB115;PLMYB11_OP50	P49196
P91240	Signal recognition particle subunit SRP72 OS=Caenorhabditis elegans OX=6239 GN=srpa-72 PE=3 SV=2	P91240	Signal recognition particle subunit SRP72 OS=Caenorhabditis elegans OX=6239 GN=srpa-72 PE=3 SV=2	srpa-72	srpa-72	WBGene00017245	24.2961	24.6153	24.6971	24.6811	24.217	24.1946	24.1565	24.0691	23.867	23.895	24.0691	24.2535	SRP-dependent cotranslational protein targeting to membrane [GO:0006614]	endoplasmic reticulum [GO:0005783];signal recognition particle, endoplasmic reticulum targeting [GO:0005786]	7S RNA binding [GO:0008312]	endoplasmic reticulum [GO:0005783];7S RNA binding [GO:0008312];signal recognition particle, endoplasmic reticulum targeting [GO:0005786];SRP-dependent cotranslational protein targeting to membrane [GO:0006614]	GO:0005783;GO:0005786;GO:0006614;GO:0008312	SRP72 family	Cytoplasm;Endoplasmic reticulum;Reference proteome;Repeat;Ribonucleoprotein;Signal recognition particle;TPR repeat	F08D12.1	0	156.269	36	635	71.4	8.53	196.07	18	18	0	97	-0.55125	-0.4131	0.13815	2.74453	0.0116937	+	OP50_PFMYB115;OP50_PLMYB11	2.74423	0.00878603	+	OP50_PFMYB115;OP50_PLMYB11	P91240
O01531	Peptidase A1 domain-containing protein OS=Caenorhabditis elegans OX=6239 GN=asp-12 PE=1 SV=1	O01531	Peptidase A1 domain-containing protein OS=Caenorhabditis elegans OX=6239 GN=asp-12 PE=1 SV=1	asp-12	asp-12	WBGene00017678	22.1916	22.632	21.2419	22.3403	20.3645	20.3321	19.2558	20.6714	17.392	NaN	19.856	18.8636	cell death [GO:0008219];innate immune response [GO:0045087];proteolysis [GO:0006508]	lysosome [GO:0005764]	aspartic-type endopeptidase activity [GO:0004190]	aspartic-type endopeptidase activity [GO:0004190];cell death [GO:0008219];innate immune response [GO:0045087];lysosome [GO:0005764];proteolysis [GO:0006508]	GO:0004190;GO:0005764;GO:0006508;GO:0008219;GO:0045087	Peptidase A1 family	Aspartyl protease;Hydrolase;Protease;Proteomics identification;Reference proteome;Signal	F21F8.4	0	34.846	18	395	42.1	6.4	33.41	4	4	0	18	-3.39758	-1.9455	1.45208	2.73993	0.0117156	+	OP50_PFMYB115;OP50_PLMYB11	2.93626	0.00706736	+	PLMYB11_PFMYB115;OP50_PFMYB115	O01531
P90786	Piwi-like protein OS=Caenorhabditis elegans OX=6239 GN=prg-1 PE=1 SV=1	P90786	Piwi-like protein OS=Caenorhabditis elegans OX=6239 GN=prg-1 PE=1 SV=1	prg-1	prg-1	WBGene00004178	24.5696	24.4984	25.1055	24.7695	24.002	24.3975	24.6486	24.2317	23.5285	23.9584	23.976	23.5045	21U-RNA metabolic process [GO:0034585];gamete generation [GO:0007276];gene silencing by RNA [GO:0031047];germ-line stem cell division [GO:0042078];positive regulation of mitotic nuclear division [GO:0045840];reproduction [GO:0000003];spermatogenesis [GO:0007283]	P granule [GO:0043186]	21U-RNA binding [GO:0034583];endoribonuclease activity [GO:0004521];piRNA binding [GO:0034584];RNA binding [GO:0003723]	21U-RNA binding [GO:0034583];21U-RNA metabolic process [GO:0034585];endoribonuclease activity [GO:0004521];gamete generation [GO:0007276];gene silencing by RNA [GO:0031047];germ-line stem cell division [GO:0042078];P granule [GO:0043186];piRNA binding [GO:0034584];positive regulation of mitotic nuclear division [GO:0045840];reproduction [GO:0000003];RNA binding [GO:0003723];spermatogenesis [GO:00…	GO:0000003;GO:0003723;GO:0004521;GO:0007276;GO:0007283;GO:0031047;GO:0034583;GO:0034584;GO:0034585;GO:0042078;GO:0043186;GO:0045840	Argonaute family	Proteomics identification;Reference proteome	D2030.6	0	154.423	33	824	93.8	8.44	238.98	19	19	0	123	-0.9939	-0.4158	0.5781	2.74556	0.0117285	+	PLMYB11_PFMYB115;OP50_PFMYB115	2.74542	0.00878947	+	PLMYB11_PFMYB115;OP50_PFMYB115	P90786
H2L045	Tensin homolog OS=Caenorhabditis elegans OX=6239 GN=tns-1 PE=1 SV=2	H2L045	Tensin homolog OS=Caenorhabditis elegans OX=6239 GN=tns-1 PE=1 SV=2	tns-1	tns-1	WBGene00006508	21.654	21.823	22.7634	22.0559	18.805	21.391	19.734	20.9243	18.3836	19.0743	19.4129	19.6783	positive regulation of axon regeneration [GO:0048680]	axon [GO:0030424];cell junction [GO:0030054];focal adhesion [GO:0005925];M band [GO:0031430];striated muscle dense body [GO:0055120]	protein tyrosine phosphatase activity [GO:0004725]	axon [GO:0030424];cell junction [GO:0030054];focal adhesion [GO:0005925];M band [GO:0031430];positive regulation of axon regeneration [GO:0048680];protein tyrosine phosphatase activity [GO:0004725];striated muscle dense body [GO:0055120]	GO:0004725;GO:0005925;GO:0030054;GO:0030424;GO:0031430;GO:0048680;GO:0055120	PTEN phosphatase protein family	Alternative splicing;Cell projection;Hydrolase;Protein phosphatase;Reference proteome;SH2 domain	M01E11.7a [H2L045-1];M01E11.7b [H2L045-2];M01E11.7c [H2L045-3];M01E11.7d [H2L045-4];M01E11.7e [H2L045-5];M01E11.7f [H2L045-6];M01E11.7g [H2L045-7];M01E11.7h [H2L045-8]	0	22.079	5	1354	151.3	8.35	1.83	6	6	0	12	-2.9368	-1.8605	1.0763	2.74088	0.0117679	+	OP50_PFMYB115;OP50_PLMYB11	2.74089	0.00884848	+	OP50_PFMYB115;OP50_PLMYB11	H2L045
Q09393	Peptidase_M13 domain-containing protein OS=Caenorhabditis elegans OX=6239 GN=CELE_F42G10.1 PE=1 SV=2	Q09393	Peptidase_M13 domain-containing protein OS=Caenorhabditis elegans OX=6239 GN=CELE_F42G10.1 PE=1 SV=2	CELE_F42G10.1	CELE_F42G10.1	WBGene00009645	20.9951	20.5356	21.2877	20.4375	20.3962	21.4273	21.1332	21.2535	23.417	23.4923	21.5823	23.5522			metallopeptidase activity [GO:0008237]	metallopeptidase activity [GO:0008237]	GO:0008237		Proteomics identification;Reference proteome;Signal	F42G10.1	0	37.622	17	587	68.4	5.1	14.79	8	8	0	20	2.19698	0.238575	-1.9584	2.7284	0.0119823	+	PFMYB115_OP50;PFMYB115_PLMYB11	2.72832	0.00910345	+	PFMYB115_OP50;PFMYB115_PLMYB11	Q09393
O62106	Eukaryotic translation initiation factor 6 OS=Caenorhabditis elegans OX=6239 GN=eif-6 PE=3 SV=1	O62106	Eukaryotic translation initiation factor 6 OS=Caenorhabditis elegans OX=6239 GN=eif-6 PE=3 SV=1	eif-6	eif-6	WBGene00001234	25.1565	24.9716	25.0526	24.8811	24.3975	24.8336	24.895	24.9672	24.2821	24.4923	24.1795	24.4425	assembly of large subunit precursor of preribosome [GO:1902626];maturation of 5.8S rRNA [GO:0000460];maturation of LSU-rRNA [GO:0000470];mature ribosome assembly [GO:0042256];miRNA-mediated gene silencing [GO:0035195];ribosomal subunit export from nucleus [GO:0000054]	cytosol [GO:0005829];nucleolus [GO:0005730];preribosome, large subunit precursor [GO:0030687]	ribosomal large subunit binding [GO:0043023];ribosome binding [GO:0043022];translation initiation factor activity [GO:0003743]	cytosol [GO:0005829];assembly of large subunit precursor of preribosome [GO:1902626];maturation of 5.8S rRNA [GO:0000460];maturation of LSU-rRNA [GO:0000470];mature ribosome assembly [GO:0042256];miRNA-mediated gene silencing [GO:0035195];nucleolus [GO:0005730];preribosome, large subunit precursor [GO:0030687];ribosomal large subunit binding [GO:0043023];ribosomal subunit export from nucleus [GO:…	GO:0000054;GO:0000460;GO:0000470;GO:0003743;GO:0005730;GO:0005829;GO:0030687;GO:0035195;GO:0042256;GO:0043022;GO:0043023;GO:1902626	EIF-6 family	Cytoplasm;Initiation factor;Nucleus;Protein biosynthesis;Reference proteome;Ribosome biogenesis	C47B2.5	0	65.321	28	246	26.3	4.79	173.27	6	6	0	67	-0.66635	-0.242125	0.424225	2.72092	0.0119825	+	PLMYB11_PFMYB115;OP50_PFMYB115	2.72084	0.00915745	+	PLMYB11_PFMYB115;OP50_PFMYB115	O62106
Q23624	PKS_ER domain-containing protein OS=Caenorhabditis elegans OX=6239 GN=CELE_ZK829.7 PE=1 SV=2	Q23624	PKS_ER domain-containing protein OS=Caenorhabditis elegans OX=6239 GN=CELE_ZK829.7 PE=1 SV=2	CELE_ZK829.7	CELE_ZK829.7	WBGene00014096	23.417	23.2434	23.1871	23.0658	22.6865	22.9134	23.0772	22.7816	21.3321	22.2006	22.2989	22.4651	alcohol metabolic process [GO:0006066]		alcohol dehydrogenase (NADP+) activity [GO:0008106];oxidoreductase activity, acting on the CH-OH group of donors, NAD or NADP as acceptor [GO:0016616]	alcohol dehydrogenase (NADP+) activity [GO:0008106];alcohol metabolic process [GO:0006066];oxidoreductase activity, acting on the CH-OH group of donors, NAD or NADP as acceptor [GO:0016616]	GO:0006066;GO:0008106;GO:0016616		Proteomics identification;Reference proteome	ZK829.7	0	59.995	31	372	40.2	5.6	72.89	9	9	0	37	-1.15415	-0.36365	0.7905	2.72241	0.0120175	+	PLMYB11_PFMYB115;OP50_PFMYB115	2.72264	0.00916239	+	PLMYB11_PFMYB115;OP50_PFMYB115	Q23624
Q9XWT4	DUF4362 domain-containing protein OS=Caenorhabditis elegans OX=6239 GN=CELE_Y62H9A.4 PE=1 SV=1	Q9XWT4	DUF4362 domain-containing protein OS=Caenorhabditis elegans OX=6239 GN=CELE_Y62H9A.4 PE=1 SV=1	CELE_Y62H9A.4	CELE_Y62H9A.4	WBGene00013392	22.1519	20.4273	22.0886	19.9742	23.2302	23.3101	23.6431	23.3239	21.5117	21.4825	21.1704	21.2764							Proteomics identification;Reference proteome;Signal	Y62H9A.4	0	43.757	21	212	23.9	7.08	41.26	3	3	0	23	0.19975	2.21633	2.01657	2.72342	0.0120529	+	PLMYB11_OP50;PLMYB11_PFMYB115	2.72344	0.00918455	+	PLMYB11_OP50;PLMYB11_PFMYB115	Q9XWT4
P91276	Importin subunit alpha-2 OS=Caenorhabditis elegans OX=6239 GN=ima-2 PE=1 SV=1	P91276	Importin subunit alpha-2 OS=Caenorhabditis elegans OX=6239 GN=ima-2 PE=1 SV=1	ima-2	ima-2	WBGene00002073	23.2535	23.2243	23.5285	23.0241	23.5638	23.9672	24.1015	24.239	23.8191	24.0275	24.0609	23.848	embryo development ending in birth or egg hatching [GO:0009792];meiotic sister chromatid cohesion [GO:0051177];mitotic nuclear membrane reassembly [GO:0007084];NLS-bearing protein import into nucleus [GO:0006607];protein import into nucleus [GO:0006606];regulation of chromosome segregation [GO:0051983]	cytoplasm [GO:0005737];nuclear envelope [GO:0005635];nuclear pore [GO:0005643];nucleoplasm [GO:0005654];nucleus [GO:0005634]	nuclear import signal receptor activity [GO:0061608];nuclear localization sequence binding [GO:0008139]	cytoplasm [GO:0005737];embryo development ending in birth or egg hatching [GO:0009792];meiotic sister chromatid cohesion [GO:0051177];mitotic nuclear membrane reassembly [GO:0007084];NLS-bearing protein import into nucleus [GO:0006607];nuclear envelope [GO:0005635];nuclear import signal receptor activity [GO:0061608];nuclear localization sequence binding [GO:0008139];nuclear pore [GO:0005643];nuc…	GO:0005634;GO:0005635;GO:0005643;GO:0005654;GO:0005737;GO:0006606;GO:0006607;GO:0007084;GO:0008139;GO:0009792;GO:0051177;GO:0051983;GO:0061608	Importin alpha family	Cytoplasm;Meiosis;Nucleus;Protein transport;Reference proteome;Repeat;Transport	F26B1.3	0	113.525	30	531	59.1	5.15	170.33	11	11	0	91	0.681275	0.710275	0.029	2.71572	0.0120696	+	PFMYB115_OP50;PLMYB11_OP50	2.71558	0.00923207	+	PFMYB115_OP50;PLMYB11_OP50	P91276
P17331	Glyceraldehyde-3-phosphate dehydrogenase 4 OS=Caenorhabditis elegans OX=6239 GN=gpd-4 PE=3 SV=1	P17331	Glyceraldehyde-3-phosphate dehydrogenase 4 OS=Caenorhabditis elegans OX=6239 GN=gpd-4 PE=3 SV=1	gpd-4	gpd-4	WBGene00001686	19.2442	19.1002	20.265	18.786	21.343	21.0224	21.1457	20.8113	18.2604	17.6731	19.5805	NaN	glucose metabolic process [GO:0006006];glycolytic process [GO:0006096]	cytosol [GO:0005829]	glyceraldehyde-3-phosphate dehydrogenase (NAD+) (phosphorylating) activity [GO:0004365];NAD binding [GO:0051287];NADP binding [GO:0050661]	cytosol [GO:0005829];glucose metabolic process [GO:0006006];glyceraldehyde-3-phosphate dehydrogenase (NAD+) (phosphorylating) activity [GO:0004365];glycolytic process [GO:0006096];NAD binding [GO:0051287];NADP binding [GO:0050661]	GO:0004365;GO:0005829;GO:0006006;GO:0006096;GO:0050661;GO:0051287	Glyceraldehyde-3-phosphate dehydrogenase family	Cytoplasm;Glycolysis;NAD;Oxidoreductase;Reference proteome	F33H1.2	0	327.201	70	341	36.4	7.88	894.95	1	20	0	379	-0.844183	1.73175	2.57593	2.71277	0.0121212	+	PLMYB11_PFMYB115;PLMYB11_OP50	3.04738	0.00622222	+	PLMYB11_PFMYB115;PLMYB11_OP50	P17331
P90992	Mitochondrial 2-oxoglutarate/malate carrier protein OS=Caenorhabditis elegans OX=6239 GN=misc-1 PE=1 SV=2	P90992	Mitochondrial 2-oxoglutarate/malate carrier protein OS=Caenorhabditis elegans OX=6239 GN=misc-1 PE=1 SV=2	misc-1	misc-1	WBGene00015186	23.7995	24.1565	23.8576	23.9043	23.9225	24.1015	24.2243	24.0935	23.0674	22.5141	23.4041	21.8423	malate transmembrane transport [GO:0071423];oxaloacetate transport [GO:0015729];phosphate ion transmembrane transport [GO:0035435];succinate transmembrane transport [GO:0071422];sulfate transport [GO:0008272];thiosulfate transport [GO:0015709]	integral component of membrane [GO:0016021];mitochondrial inner membrane [GO:0005743];mitochondrion [GO:0005739]	antiporter activity [GO:0015297];malate transmembrane transporter activity [GO:0015140];oxaloacetate transmembrane transporter activity [GO:0015131];succinate transmembrane transporter activity [GO:0015141];sulfate transmembrane transporter activity [GO:0015116];thiosulfate transmembrane transporter activity [GO:0015117];transmembrane transporter activity [GO:0022857]	antiporter activity [GO:0015297];integral component of membrane [GO:0016021];malate transmembrane transport [GO:0071423];malate transmembrane transporter activity [GO:0015140];mitochondrial inner membrane [GO:0005743];mitochondrion [GO:0005739];oxaloacetate transmembrane transporter activity [GO:0015131];oxaloacetate transport [GO:0015729];phosphate ion transmembrane transport [GO:0035435];succin…	GO:0005739;GO:0005743;GO:0008272;GO:0015116;GO:0015117;GO:0015131;GO:0015140;GO:0015141;GO:0015297;GO:0015709;GO:0015729;GO:0016021;GO:0022857;GO:0035435;GO:0071422;GO:0071423	Mitochondrial carrier (TC 2.A.29) family	Antiport;Lipid transport;Membrane;Mitochondrion;Mitochondrion inner membrane;Reference proteome;Repeat;Transmembrane;Transmembrane helix;Transport	B0432.4	0	99.006	55	306	33.3	9.76	118.47	15	15	0	96	-1.2225	0.155975	1.37848	2.70775	0.0122241	+	OP50_PFMYB115;PLMYB11_PFMYB115	2.70775	0.00939496	+	OP50_PFMYB115;PLMYB11_PFMYB115	P90992
P92020	Ig-like domain-containing protein OS=Caenorhabditis elegans OX=6239 GN=CELE_T10G3.3 PE=1 SV=3	P92020	Ig-like domain-containing protein OS=Caenorhabditis elegans OX=6239 GN=CELE_T10G3.3 PE=1 SV=3	CELE_T10G3.3	CELE_T10G3.3	WBGene00011694	18.8667	18.6697	18.714	19.3299	NaN	19.714	19.528	19.7553	16.8238	18.3277	17.8175	18.1801							Proteomics identification;Reference proteome;Signal	T10G3.3	0	16.344	11	297	32.9	6.67	8.07	2	2	0	8	-1.1078	0.770692	1.87849	2.7042	0.0122403	+	OP50_PFMYB115;PLMYB11_PFMYB115	0.228266	0.614992			P92020
P42170	Ribonucleoside-diphosphate reductase small chain OS=Caenorhabditis elegans OX=6239 GN=rnr-2 PE=3 SV=1	P42170	Ribonucleoside-diphosphate reductase small chain OS=Caenorhabditis elegans OX=6239 GN=rnr-2 PE=3 SV=1	rnr-2	rnr-2	WBGene00004392	24.8044	24.895	24.6096	25.0401	23.1441	25.2096	24.9803	24.6486	22.7895	21.9777	23.4298	21.9882	deoxyribonucleotide biosynthetic process [GO:0009263];DNA replication [GO:0006260];embryo development ending in birth or egg hatching [GO:0009792]	cytosol [GO:0005829]	metal ion binding [GO:0046872];ribonucleoside-diphosphate reductase activity, thioredoxin disulfide as acceptor [GO:0004748]	cytosol [GO:0005829];deoxyribonucleotide biosynthetic process [GO:0009263];DNA replication [GO:0006260];embryo development ending in birth or egg hatching [GO:0009792];metal ion binding [GO:0046872];ribonucleoside-diphosphate reductase activity, thioredoxin disulfide as acceptor [GO:0004748]	GO:0004748;GO:0005829;GO:0006260;GO:0009263;GO:0009792;GO:0046872	Ribonucleoside diphosphate reductase small chain family	Deoxyribonucleotide synthesis;Iron;Metal-binding;Oxidoreductase;Reference proteome	C03C10.3	0	88.155	38	381	44.3	4.88	96.44	12	12	0	57	-2.29097	-0.341625	1.94935	2.67626	0.0122975	+	PLMYB11_PFMYB115;OP50_PFMYB115	2.67623	0.00962602	+	PLMYB11_PFMYB115;OP50_PFMYB115	P42170
Q18943	DUF1525 domain-containing protein OS=Caenorhabditis elegans OX=6239 GN=CELE_D1054.10 PE=1 SV=1	Q18943	DUF1525 domain-containing protein OS=Caenorhabditis elegans OX=6239 GN=CELE_D1054.10 PE=1 SV=1	CELE_D1054.10	CELE_D1054.10	WBGene00008377	23.3376	24.1332	25.3943	23.6096	26.4923	26.1527	26.2353	26.4362	26.2408	25.2058	25.0691	25.5898							Proteomics identification;Reference proteome;Signal	D1054.10	0	98.129	39	188	20.6	8.84	296.5	7	7	0	110	1.4077	2.21045	0.80275	2.68226	0.0122988	+	PFMYB115_OP50;PLMYB11_OP50	2.68225	0.00961633	+	PFMYB115_OP50;PLMYB11_OP50	Q18943
Q09590	NADPH--cytochrome P450 reductase OS=Caenorhabditis elegans OX=6239 GN=emb-8 PE=1 SV=1	Q09590	NADPH--cytochrome P450 reductase OS=Caenorhabditis elegans OX=6239 GN=emb-8 PE=1 SV=1	emb-8	emb-8	WBGene00001262	25.0894	25.0401	24.6918	25.1174	24.1565	24.5926	24.4676	24.5812	24.5105	24.4041	24.48	24.4984	eggshell formation [GO:0030703];lipid biosynthetic process [GO:0008610];response to hormone [GO:0009725]	cytosol [GO:0005829];endoplasmic reticulum membrane [GO:0005789];integral component of membrane [GO:0016021]	flavin adenine dinucleotide binding [GO:0050660];FMN binding [GO:0010181];NADP binding [GO:0050661];NADPH-hemoprotein reductase activity [GO:0003958];oxidoreductase activity [GO:0016491]	cytosol [GO:0005829];eggshell formation [GO:0030703];endoplasmic reticulum membrane [GO:0005789];flavin adenine dinucleotide binding [GO:0050660];FMN binding [GO:0010181];integral component of membrane [GO:0016021];lipid biosynthetic process [GO:0008610];NADP binding [GO:0050661];NADPH-hemoprotein reductase activity [GO:0003958];oxidoreductase activity [GO:0016491];response to hormone [GO:0009725]	GO:0003958;GO:0005789;GO:0005829;GO:0008610;GO:0009725;GO:0010181;GO:0016021;GO:0016491;GO:0030703;GO:0050660;GO:0050661	Flavodoxin family;Flavoprotein pyridine nucleotide cytochrome reductase family;NADPH--cytochrome P450 reductase family	Endoplasmic reticulum;FAD;Flavoprotein;FMN;Membrane;NADP;Oxidoreductase;Proteomics identification;Reference proteome;Transmembrane;Transmembrane helix	K10D2.6	0	203.949	47	662	75.2	5.78	286.6	25	25	0	154	-0.511425	-0.5352	-0.023775	2.68264	0.01235	+	OP50_PLMYB11;OP50_PFMYB115	2.68268	0.00965574	+	OP50_PLMYB11;OP50_PFMYB115	Q09590
Q23655	Non-specific lipid-transfer protein-like 1 OS=Caenorhabditis elegans OX=6239 GN=nlt-1 PE=4 SV=1	Q23655	Non-specific lipid-transfer protein-like 1 OS=Caenorhabditis elegans OX=6239 GN=nlt-1 PE=4 SV=1	nlt-1	nlt-1	WBGene00003773	22.538	22.6141	23.2961	22.6475	22.5261	22.4092	22.7695	22.5309	20.3645	20.6096	20.1581	22.2185		cytosol [GO:0005829]	lipid binding [GO:0008289]	cytosol [GO:0005829];lipid binding [GO:0008289]	GO:0005829;GO:0008289		Lipid-binding;Reference proteome;Transport	ZK892.2	0	33.477	53	118	13.1	9.52	39.99	5	5	0	24	-1.93625	-0.215	1.72125	2.67126	0.0123786	+	PLMYB11_PFMYB115;OP50_PFMYB115	2.67118	0.00968421	+	PLMYB11_PFMYB115;OP50_PFMYB115	Q23655
Q27474	DNA ligase 1 OS=Caenorhabditis elegans OX=6239 GN=lig-1 PE=3 SV=2	Q27474	DNA ligase 1 OS=Caenorhabditis elegans OX=6239 GN=lig-1 PE=3 SV=2	lig-1	lig-1	WBGene00002985	21.8764	21.8689	21.6497	21.8113	21.9951	21.5356	21.743	21.7307	21.2535	21.3376	21.2707	20.7634	cell division [GO:0051301];DNA biosynthetic process [GO:0071897];DNA ligation [GO:0006266];DNA recombination [GO:0006310];DNA repair [GO:0006281];lagging strand elongation [GO:0006273];Okazaki fragment processing involved in mitotic DNA replication [GO:1903461]	cytoplasm [GO:0005737];mitochondrion [GO:0005739];nucleus [GO:0005634]	ATP binding [GO:0005524];DNA binding [GO:0003677];DNA ligase (ATP) activity [GO:0003910];metal ion binding [GO:0046872]	ATP binding [GO:0005524];cell division [GO:0051301];cytoplasm [GO:0005737];DNA binding [GO:0003677];DNA biosynthetic process [GO:0071897];DNA ligase (ATP) activity [GO:0003910];DNA ligation [GO:0006266];DNA recombination [GO:0006310];DNA repair [GO:0006281];lagging strand elongation [GO:0006273];metal ion binding [GO:0046872];mitochondrion [GO:0005739];nucleus [GO:0005634];Okazaki fragment proces…	GO:0003677;GO:0003910;GO:0005524;GO:0005634;GO:0005737;GO:0005739;GO:0006266;GO:0006273;GO:0006281;GO:0006310;GO:0046872;GO:0051301;GO:0071897;GO:1903461	ATP-dependent DNA ligase family	Alternative splicing;ATP-binding;Cell cycle;Cell division;DNA damage;DNA recombination;DNA repair;DNA replication;Ligase;Magnesium;Metal-binding;Nucleotide-binding;Nucleus;Reference proteome	C29A12.3a [Q27474-1];C29A12.3b [Q27474-2]	0	45.922	10	773	86.3	7.5	50.93	6	6	0	29	-0.645275	-0.050475	0.5948	2.68376	0.0123849	+	PLMYB11_PFMYB115;OP50_PFMYB115	2.68353	0.00967901	+	PLMYB11_PFMYB115;OP50_PFMYB115	Q27474
Q9BL68	PINc domain-containing protein OS=Caenorhabditis elegans OX=6239 GN=smg-6 PE=1 SV=3	Q9BL68;Q1T6W7	PINc domain-containing protein OS=Caenorhabditis elegans OX=6239 GN=smg-6 PE=1 SV=3;PINc domain-containing protein OS=Caenorhabditis elegans OX=6239 GN=smg-6 PE=1 SV=2	smg-6	smg-6	WBGene00004884	20.8346	20.0951	19.6628	21.3266	18.4854	18.5582	18.3101	18.3012	18.8906	20.417	20.1206	20.002	embryonic genitalia morphogenesis [GO:0030538];nuclear-transcribed mRNA catabolic process, nonsense-mediated decay [GO:0000184];post-transcriptional gene silencing by RNA [GO:0035194]	cytoplasm [GO:0005737];telomerase holoenzyme complex [GO:0005697]	telomerase RNA binding [GO:0070034];telomeric DNA binding [GO:0042162]	cytoplasm [GO:0005737];embryonic genitalia morphogenesis [GO:0030538];nuclear-transcribed mRNA catabolic process, nonsense-mediated decay [GO:0000184];post-transcriptional gene silencing by RNA [GO:0035194];telomerase holoenzyme complex [GO:0005697];telomerase RNA binding [GO:0070034];telomeric DNA binding [GO:0042162]	GO:0000184;GO:0005697;GO:0005737;GO:0030538;GO:0035194;GO:0042162;GO:0070034		Cytoplasm;Nonsense-mediated mRNA decay;Proteomics identification;Reference proteome	Y54F10AL.2a;Y54F10AL.2c	0	15.097	5	1241	140.2	8.41	0	6	6	0	9	-0.622225	-2.06605	-1.44383	2.68487	0.0124202	+	PFMYB115_PLMYB11;OP50_PLMYB11	2.68498	0.00970248	+	PFMYB115_PLMYB11;OP50_PLMYB11	Q9BL68
P42168	Casein kinase I isoform alpha OS=Caenorhabditis elegans OX=6239 GN=kin-19 PE=3 SV=1	P42168	Casein kinase I isoform alpha OS=Caenorhabditis elegans OX=6239 GN=kin-19 PE=3 SV=1	kin-19	kin-19	WBGene00002202	25.1214	24.976	24.5983	24.5812	24.8385	25.0772	25.1642	25.2996	24.4105	24.3511	24.4488	24.3511	negative regulation of canonical Wnt signaling pathway [GO:0090090];peptidyl-serine phosphorylation [GO:0018105];positive regulation of proteasomal ubiquitin-dependent protein catabolic process [GO:0032436];signal transduction [GO:0007165];Wnt signaling pathway [GO:0016055];Wnt signaling pathway, regulating spindle positioning [GO:0060069]	centrosome [GO:0005813];cytoplasm [GO:0005737];nucleus [GO:0005634]	ATP binding [GO:0005524];protein serine kinase activity [GO:0106310];protein serine/threonine kinase activity [GO:0004674]	centrosome [GO:0005813];ATP binding [GO:0005524];cytoplasm [GO:0005737];negative regulation of canonical Wnt signaling pathway [GO:0090090];nucleus [GO:0005634];peptidyl-serine phosphorylation [GO:0018105];positive regulation of proteasomal ubiquitin-dependent protein catabolic process [GO:0032436];protein serine kinase activity [GO:0106310];protein serine/threonine kinase activity [GO:0004674];s…	GO:0004674;GO:0005524;GO:0005634;GO:0005737;GO:0005813;GO:0007165;GO:0016055;GO:0018105;GO:0032436;GO:0060069;GO:0090090;GO:0106310	Casein kinase I subfamily;CK1 Ser/Thr protein kinase family;Protein kinase superfamily	ATP-binding;Kinase;Nucleotide-binding;Reference proteome;Serine/threonine-protein kinase;Transferase	C03C10.1	0	162.955	48	341	39	9.55	268.75	14	15	1	176	-0.42885	0.27565	0.7045	2.68786	0.0124557	+	OP50_PFMYB115;PLMYB11_PFMYB115	2.68801	0.00969295	+	OP50_PFMYB115;PLMYB11_PFMYB115	P42168
P91369	CUB_2 domain-containing protein OS=Caenorhabditis elegans OX=6239 GN=CELE_K11H12.4 PE=1 SV=1	P91369	CUB_2 domain-containing protein OS=Caenorhabditis elegans OX=6239 GN=CELE_K11H12.4 PE=1 SV=1	CELE_K11H12.4	CELE_K11H12.4	WBGene00019660	20.5915	20.1581	20.9742	21.2125	22.5961	22.5846	22.3266	22.3538	21.1079	21.4425	21.9316	20.265							Proteomics identification;Reference proteome;Signal	K11H12.4	0	48.885	24	407	44.8	6.4	46.28	6	6	0	27	0.452675	1.7312	1.27852	2.69026	0.0124746	+	PLMYB11_OP50;PLMYB11_PFMYB115	2.69027	0.00971667	+	PLMYB11_OP50;PLMYB11_PFMYB115	P91369
Q9XVS0	Fatty acid 2-hydroxylase OS=Caenorhabditis elegans OX=6239 GN=fath-1 PE=1 SV=1	Q9XVS0	Fatty acid 2-hydroxylase OS=Caenorhabditis elegans OX=6239 GN=fath-1 PE=1 SV=1	fath-1	fath-1	WBGene00007707	19.3079	19.2604	19.2419	19.3012	NaN	19.654	19.5545	19.8712	NaN	19.7923	NaN	20.0691	fatty acid biosynthetic process [GO:0006633];fatty acid metabolic process [GO:0006631]	endoplasmic reticulum [GO:0005783];endoplasmic reticulum membrane [GO:0005789];integral component of membrane [GO:0016021]	fatty acid alpha-hydroxylase activity [GO:0080132];iron ion binding [GO:0005506]	endoplasmic reticulum [GO:0005783];endoplasmic reticulum membrane [GO:0005789];fatty acid alpha-hydroxylase activity [GO:0080132];fatty acid biosynthetic process [GO:0006633];fatty acid metabolic process [GO:0006631];integral component of membrane [GO:0016021];iron ion binding [GO:0005506]	GO:0005506;GO:0005783;GO:0005789;GO:0006631;GO:0006633;GO:0016021;GO:0080132	SCS7 subfamily;Sterol desaturase family	Endoplasmic reticulum;Fatty acid biosynthesis;Fatty acid metabolism;Heme;Iron;Lipid biosynthesis;Lipid metabolism;Membrane;Metal-binding;Oxidoreductase;Proteomics identification;Reference proteome;Transmembrane;Transmembrane helix;Zinc	C25A1.5	0	12.447	10	316	36.3	7.39	6.05	2	2	0	3	0.65285	0.415383	-0.237467	2.69195	0.0124766	+	PLMYB11_OP50;PFMYB115_OP50	0.268981	0.566302			Q9XVS0
Q19877	40S ribosomal protein S23 OS=Caenorhabditis elegans OX=6239 GN=rps-23 PE=3 SV=1	Q19877	40S ribosomal protein S23 OS=Caenorhabditis elegans OX=6239 GN=rps-23 PE=3 SV=1	rps-23	rps-23	WBGene00004492	27.0914	27.1115	27.4551	26.8264	28.1459	28.189	28.3452	28.4551	28.1747	27.3324	27.0711	27.6181	cytoplasmic translation [GO:0002181];translation [GO:0006412]	cytosolic small ribosomal subunit [GO:0022627];polysomal ribosome [GO:0042788];ribosome [GO:0005840];rough endoplasmic reticulum [GO:0005791]	structural constituent of ribosome [GO:0003735]	cytoplasmic translation [GO:0002181];cytosolic small ribosomal subunit [GO:0022627];polysomal ribosome [GO:0042788];ribosome [GO:0005840];rough endoplasmic reticulum [GO:0005791];structural constituent of ribosome [GO:0003735];translation [GO:0006412]	GO:0002181;GO:0003735;GO:0005791;GO:0005840;GO:0006412;GO:0022627;GO:0042788	Universal ribosomal protein uS12 family	Cytoplasm;Endoplasmic reticulum;Hydroxylation;Reference proteome;Ribonucleoprotein;Ribosomal protein	F28D1.7a	0	52.383	43	143	15.9	10.48	365.25	5	5	0	135	0.427975	1.1627	0.734725	2.69348	0.0124786	+	PLMYB11_OP50;PLMYB11_PFMYB115	2.69361	0.00969038	+	PLMYB11_OP50;PLMYB11_PFMYB115	Q19877
Q09543	Probable serine/threonine-protein phosphatase PP2A regulatory subunit OS=Caenorhabditis elegans OX=6239 GN=paa-1 PE=1 SV=2	Q09543	Probable serine/threonine-protein phosphatase PP2A regulatory subunit OS=Caenorhabditis elegans OX=6239 GN=paa-1 PE=1 SV=2	paa-1	paa-1	WBGene00003901	25.2679	25.1135	25.0359	24.8044	25.1984	24.8858	25.0975	25.3066	24.2821	24.2096	24.8044	24.3511	centriole assembly [GO:0098534];embryo development ending in birth or egg hatching [GO:0009792];mitotic spindle organization [GO:0007052];negative regulation of insulin receptor signaling pathway [GO:0046627];protein dephosphorylation [GO:0006470];regulation of vulval development [GO:0040028]	centrosome [GO:0005813];cytoplasm [GO:0005737];mitotic spindle [GO:0072686];nuclear envelope [GO:0005635];P granule [GO:0043186];protein phosphatase type 2A complex [GO:0000159]	DEAD/H-box RNA helicase binding [GO:0017151];protein phosphatase regulator activity [GO:0019888]	centriole assembly [GO:0098534];centrosome [GO:0005813];cytoplasm [GO:0005737];DEAD/H-box RNA helicase binding [GO:0017151];embryo development ending in birth or egg hatching [GO:0009792];mitotic spindle [GO:0072686];mitotic spindle organization [GO:0007052];negative regulation of insulin receptor signaling pathway [GO:0046627];nuclear envelope [GO:0005635];P granule [GO:0043186];protein dephosph…	GO:0000159;GO:0005635;GO:0005737;GO:0005813;GO:0006470;GO:0007052;GO:0009792;GO:0017151;GO:0019888;GO:0040028;GO:0043186;GO:0046627;GO:0072686;GO:0098534	Phosphatase 2A regulatory subunit A family	Cytoplasm;Cytoskeleton;Reference proteome;Repeat	F48E8.5	0	245.641	58	590	66.1	5.21	406.68	29	29	0	189	-0.643625	0.06665	0.710275	2.66216	0.012541	+	OP50_PFMYB115;PLMYB11_PFMYB115	2.66222	0.00991935	+	OP50_PFMYB115;PLMYB11_PFMYB115	Q09543
O17626	D-3-phosphoglycerate dehydrogenase OS=Caenorhabditis elegans OX=6239 GN=C31C9.2 PE=1 SV=1	O17626	D-3-phosphoglycerate dehydrogenase OS=Caenorhabditis elegans OX=6239 GN=C31C9.2 PE=1 SV=1	C31C9.2	C31C9.2	WBGene00007836	26.0894	26.0401	26.1585	25.632	25.3975	25.1795	25.1371	25.0567	24.4923	24.4862	24.7895	25.5345			NAD binding [GO:0051287];phosphoglycerate dehydrogenase activity [GO:0004617]	NAD binding [GO:0051287];phosphoglycerate dehydrogenase activity [GO:0004617]	GO:0004617;GO:0051287	D-isomer specific 2-hydroxyacid dehydrogenase family	Oxidoreductase;Proteomics identification;Reference proteome	C31C9.2	0	183.44	68	322	34.7	6.8	403	17	17	0	195	-1.15437	-0.7873	0.367075	2.65568	0.0125714	+	OP50_PFMYB115;OP50_PLMYB11	2.65562	0.00994378	+	OP50_PFMYB115;OP50_PLMYB11	O17626
Q09289	Proteasomal ubiquitin receptor ADRM1 homolog OS=Caenorhabditis elegans OX=6239 GN=rpn-13 PE=1 SV=2	Q09289;A0A2K5ATW5	Proteasomal ubiquitin receptor ADRM1 homolog OS=Caenorhabditis elegans OX=6239 GN=rpn-13 PE=1 SV=2;RPN13_C domain-containing protein OS=Caenorhabditis elegans OX=6239 GN=rpn-13 PE=1 SV=1	rpn-13	rpn-13	WBGene00016981	22.8557	22.9207	23.1174	22.9352	23.9043	23.6096	23.6649	23.5404	22.3831	21.8614	23.0838	22.7675	proteasome assembly [GO:0043248];ubiquitin-dependent protein catabolic process [GO:0006511]	cytoplasm [GO:0005737];cytoplasm [GO:0005737];nucleus [GO:0005634];proteasome complex [GO:0000502];proteasome regulatory particle, lid subcomplex [GO:0008541]	endopeptidase activator activity [GO:0061133];proteasome binding [GO:0070628];ubiquitin binding [GO:0043130];ubiquitin-specific protease binding [GO:1990381]	cytoplasm [GO:0005737];cytoplasm [GO:0005737];endopeptidase activator activity [GO:0061133];nucleus [GO:0005634];proteasome assembly [GO:0043248];proteasome binding [GO:0070628];proteasome complex [GO:0000502];proteasome regulatory particle, lid subcomplex [GO:0008541];ubiquitin binding [GO:0043130];ubiquitin-dependent protein catabolic process [GO:0006511];ubiquitin-specific protease binding [GO…	GO:0000502;GO:0005634;GO:0005737;GO:0006511;GO:0008541;GO:0043130;GO:0043248;GO:0061133;GO:0070628;GO:1990381	ADRM1 family	Cytoplasm;Nucleus;Proteasome;Proteomics identification;Reference proteome	C56G2.7a;C56G2.7b	0	85.312	38	374	39.7	4.92	124.59	11	11	0	65	-0.4333	0.72255	1.15585	2.65412	0.0125854	+	PLMYB11_PFMYB115;PLMYB11_OP50	2.65406	0.009968	+	PLMYB11_PFMYB115;PLMYB11_OP50	Q09289
P10771	Histone 24 OS=Caenorhabditis elegans OX=6239 GN=his-24 PE=1 SV=4	P10771	Histone 24 OS=Caenorhabditis elegans OX=6239 GN=his-24 PE=1 SV=4	his-24	his-24	WBGene00001898	21.7512	22.4375	22.1269	21.8461	22.7492	22.2736	22.3266	22.502	21.5165	21.6141	21.0493	21.7182	chromosome condensation [GO:0030261];negative regulation of DNA recombination [GO:0045910];nucleosome assembly [GO:0006334];regulation of gene expression [GO:0010468]	chromosome, telomeric region [GO:0000781];cytoplasm [GO:0005737];nucleosome [GO:0000786];nucleus [GO:0005634]	double-stranded DNA binding [GO:0003690];H3K27me3 modified histone binding [GO:0061628];nucleosomal DNA binding [GO:0031492];structural constituent of chromatin [GO:0030527]	chromosome, telomeric region [GO:0000781];chromosome condensation [GO:0030261];cytoplasm [GO:0005737];double-stranded DNA binding [GO:0003690];H3K27me3 modified histone binding [GO:0061628];negative regulation of DNA recombination [GO:0045910];nucleosomal DNA binding [GO:0031492];nucleosome [GO:0000786];nucleosome assembly [GO:0006334];nucleus [GO:0005634];regulation of gene expression [GO:001046…	GO:0000781;GO:0000786;GO:0003690;GO:0005634;GO:0005737;GO:0006334;GO:0010468;GO:0030261;GO:0030527;GO:0031492;GO:0045910;GO:0061628	Histone H1/H5 family	Acetylation;Chromosome;Cytoplasm;Direct protein sequencing;DNA-binding;Methylation;Nucleus;Reference proteome	M163.3	0	24.769	16	208	21.4	10.89	36.3	3	3	0	19	-0.5659	0.422425	0.988325	2.64384	0.0126375	+	OP50_PFMYB115;PLMYB11_PFMYB115	2.64377	0.0100315	+	OP50_PFMYB115;PLMYB11_PFMYB115	P10771
Q22972	Peptidase A1 domain-containing protein OS=Caenorhabditis elegans OX=6239 GN=asp-13 PE=1 SV=1	Q22972	Peptidase A1 domain-containing protein OS=Caenorhabditis elegans OX=6239 GN=asp-13 PE=1 SV=1	asp-13	asp-13	WBGene00017881	25.8927	25.8118	25.7895	25.4831	23.5638	24.1565	24.0609	23.848	23.7796	24.48	23.5754	25.4984	cell death [GO:0008219];proteolysis [GO:0006508]	lysosome [GO:0005764]	aspartic-type endopeptidase activity [GO:0004190]	aspartic-type endopeptidase activity [GO:0004190];cell death [GO:0008219];lysosome [GO:0005764];proteolysis [GO:0006508]	GO:0004190;GO:0005764;GO:0006508;GO:0008219	Peptidase A1 family	Aspartyl protease;Hydrolase;Protease;Proteomics identification;Reference proteome;Signal	F28A12.4	0	92.225	39	389	42.2	6.23	217.77	11	11	0	102	-1.41093	-1.83698	-0.42605	2.65196	0.012664	+	OP50_PLMYB11;OP50_PFMYB115	2.65195	0.00996825	+	OP50_PLMYB11;OP50_PFMYB115	Q22972
Q19642	Centromere/kinetochore protein zw10 homolog OS=Caenorhabditis elegans OX=6239 GN=czw-1 PE=1 SV=1	Q19642	Centromere/kinetochore protein zw10 homolog OS=Caenorhabditis elegans OX=6239 GN=czw-1 PE=1 SV=1	czw-1	czw-1	WBGene00017643	23.3511	23.1174	22.8913	23.1734	23.7695	23.9406	23.7077	24.1253	22.9742	23.6096	23.2821	23.417	cell division [GO:0051301];chromosome segregation [GO:0007059];endoplasmic reticulum to Golgi vesicle-mediated transport [GO:0006888];mitotic spindle assembly checkpoint signaling [GO:0007094];protein localization to kinetochore [GO:0034501];regulation of attachment of spindle microtubules to kinetochore [GO:0051988]	cytoplasm [GO:0005737];nucleus [GO:0005634];RZZ complex [GO:1990423];spindle [GO:0005819]		cell division [GO:0051301];chromosome segregation [GO:0007059];cytoplasm [GO:0005737];endoplasmic reticulum to Golgi vesicle-mediated transport [GO:0006888];mitotic spindle assembly checkpoint signaling [GO:0007094];nucleus [GO:0005634];protein localization to kinetochore [GO:0034501];regulation of attachment of spindle microtubules to kinetochore [GO:0051988];RZZ complex [GO:1990423];spindle [GO…	GO:0005634;GO:0005737;GO:0005819;GO:0006888;GO:0007059;GO:0007094;GO:0034501;GO:0051301;GO:0051988;GO:1990423	ZW10 family	Cell cycle;Cell division;Centromere;Chromosome;Chromosome partition;Coiled coil;Cytoplasm;Cytoskeleton;Kinetochore;Mitosis;Reference proteome	F20D12.4	0	163.661	41	778	87.9	5.87	128.08	26	26	0	104	0.187425	0.752475	0.56505	2.64434	0.012672	+	PLMYB11_OP50;PLMYB11_PFMYB115	2.6445	0.0100395	+	PLMYB11_OP50;PLMYB11_PFMYB115	Q19642
Q9BL33	NADH dehydrogenase [ubiquinone] 1 subunit C2 OS=Caenorhabditis elegans OX=6239 GN=CELE_Y71H2AM.4 PE=1 SV=1	Q9BL33	NADH dehydrogenase [ubiquinone] 1 subunit C2 OS=Caenorhabditis elegans OX=6239 GN=CELE_Y71H2AM.4 PE=1 SV=1	CELE_Y71H2AM.4	CELE_Y71H2AM.4	WBGene00022169	21.7056	21.6096	20.7553	19.9601	NaN	21.2477	21.1457	21.7512	19.2489	17.9373	19.2255	19.3602	mitochondrial electron transport, NADH to ubiquinone [GO:0006120]	mitochondrial respiratory chain complex I [GO:0005747]		mitochondrial respiratory chain complex I [GO:0005747];mitochondrial electron transport, NADH to ubiquinone [GO:0006120]	GO:0005747;GO:0006120	Complex I NDUFC2 subunit family	Membrane;Proteomics identification;Reference proteome;Transmembrane;Transmembrane helix;Transport	Y71H2AM.4	0	21.151	29	139	16.3	9.77	16.53	4	4	0	15	-2.06468	0.373883	2.43856	2.64617	0.0126908	+	OP50_PFMYB115;PLMYB11_PFMYB115	0.759501	0.199318			Q9BL33
Q22660	Major sperm protein OS=Caenorhabditis elegans OX=6239 GN=CELE_T22B3.3 PE=1 SV=1	Q22660	Major sperm protein OS=Caenorhabditis elegans OX=6239 GN=CELE_T22B3.3 PE=1 SV=1	CELE_T22B3.3	CELE_T22B3.3	WBGene00011911	19.0638	18.8876	19.0532	19.5878	NaN	17.9601	18.3709	18.0847	19.2877	19.0743	18.8361	19.5507		cytoskeleton [GO:0005856]		cytoskeleton [GO:0005856]	GO:0005856		Cytoplasm;Cytoskeleton;Proteomics identification;Reference proteome	T22B3.3	0	7.275	8	185	21.5	6.81	7.79	1	1	0	4	0.0391	-1.00953	-1.04863	2.64762	0.0126935	+	OP50_PLMYB11;PFMYB115_PLMYB11	2.07848	0.0190994	+	OP50_PLMYB11;PFMYB115_PLMYB11	Q22660
P52713	Probable methylmalonate-semialdehyde dehydrogenase [acylating], mitochondrial OS=Caenorhabditis elegans OX=6239 GN=alh-8 PE=3 SV=1	P52713;Q7JMI1	Probable methylmalonate-semialdehyde dehydrogenase [acylating], mitochondrial OS=Caenorhabditis elegans OX=6239 GN=alh-8 PE=3 SV=1;Probable methylmalonate-semialdehyde dehydrogenase [acylating], mitochondrial OS=Caenorhabditis elegans OX=6239 GN=alh-8 PE=1 SV=1	alh-8	alh-8	WBGene00000114	27.8741	27.8203	27.6251	27.1984	26.5609	26.5075	26.6998	26.6595	26.6595	26.2114	26.17	27.217	thymine catabolic process [GO:0006210];thymine metabolic process [GO:0019859];valine catabolic process [GO:0006574];valine metabolic process [GO:0006573]	mitochondrion [GO:0005739]	fatty-acyl-CoA binding [GO:0000062];malonate-semialdehyde dehydrogenase (acetylating) activity [GO:0018478];malonate-semialdehyde dehydrogenase (acetylating, NAD+) activity [GO:0102662];methylmalonate-semialdehyde dehydrogenase (acylating) activity [GO:0004491];methylmalonate-semialdehyde dehydrogenase (acylating) activity [GO:0004491]	mitochondrion [GO:0005739];fatty-acyl-CoA binding [GO:0000062];malonate-semialdehyde dehydrogenase (acetylating) activity [GO:0018478];malonate-semialdehyde dehydrogenase (acetylating, NAD+) activity [GO:0102662];methylmalonate-semialdehyde dehydrogenase (acylating) activity [GO:0004491];mitochondrion [GO:0005739];thymine catabolic process [GO:0006210];thymine metabolic process [GO:0019859];valin…	GO:0000062;GO:0004491;GO:0005739;GO:0006210;GO:0006573;GO:0006574;GO:0018478;GO:0019859;GO:0102662	Aldehyde dehydrogenase family	Mitochondrion;NAD;Oxidoreductase;Proteomics identification;Reference proteome;Transit peptide	F13D12.4a;F13D12.4b	0	311.349	48	523	56.4	7.65	622.08	19	19	0	265	-1.065	-1.02255	0.04245	2.63463	0.0128063	+	OP50_PFMYB115;OP50_PLMYB11	2.63466	0.0101634	+	OP50_PFMYB115;OP50_PLMYB11	P52713
Q9NEQ0	Omega-3 fatty acid desaturase fat-1 OS=Caenorhabditis elegans OX=6239 GN=fat-1 PE=1 SV=1	Q9NEQ0	Omega-3 fatty acid desaturase fat-1 OS=Caenorhabditis elegans OX=6239 GN=fat-1 PE=1 SV=1	fat-1	fat-1	WBGene00001393	23.417	23.654	23.7695	23.391	24.7594	24.1253	24.2891	24.6209	24.2463	25.0443	24.2096	24.5983	lipid metabolic process [GO:0006629];positive regulation of locomotion [GO:0040017];unsaturated fatty acid biosynthetic process [GO:0006636]	integral component of membrane [GO:0016021]	omega-3 fatty acid desaturase activity [GO:0042389];oxidoreductase activity, acting on paired donors, with oxidation of a pair of donors resulting in the reduction of molecular oxygen to two molecules of water [GO:0016717]	integral component of membrane [GO:0016021];lipid metabolic process [GO:0006629];omega-3 fatty acid desaturase activity [GO:0042389];oxidoreductase activity, acting on paired donors, with oxidation of a pair of donors resulting in the reduction of molecular oxygen to two molecules of water [GO:0016717];positive regulation of locomotion [GO:0040017];unsaturated fatty acid biosynthetic process [GO:…	GO:0006629;GO:0006636;GO:0016021;GO:0016717;GO:0040017;GO:0042389	Fatty acid desaturase type 1 family	Fatty acid biosynthesis;Fatty acid metabolism;Lipid biosynthesis;Lipid metabolism;Membrane;Oxidoreductase;Reference proteome;Transmembrane;Transmembrane helix	Y67H2A.8	0	61.811	22	402	46.5	6.62	105.9	11	11	0	64	0.96675	0.8908	-0.07595	2.63636	0.0128254	+	PLMYB11_OP50;PFMYB115_OP50	2.63639	0.0101719	+	PLMYB11_OP50;PFMYB115_OP50	Q9NEQ0
Q9N358	T-complex protein 1 subunit theta OS=Caenorhabditis elegans OX=6239 GN=cct-8 PE=1 SV=3	Q9N358;U4PBK9	T-complex protein 1 subunit theta OS=Caenorhabditis elegans OX=6239 GN=cct-8 PE=1 SV=3;T-complex protein 1 subunit theta OS=Caenorhabditis elegans OX=6239 GN=cct-8 PE=1 SV=1	cct-8	cct-8	WBGene00021934	26.6998	26.673	26.6998	26.5014	26.604	26.7771	26.8858	26.9203	27.0084	27.9977	27.8445	27.4073	protein folding [GO:0006457]	chaperonin-containing T-complex [GO:0005832];cytoplasm [GO:0005737]	ATP binding [GO:0005524];ATP hydrolysis activity [GO:0016887];ATP-dependent protein folding chaperone [GO:0140662];unfolded protein binding [GO:0051082]	ATP binding [GO:0005524];ATP hydrolysis activity [GO:0016887];ATP-dependent protein folding chaperone [GO:0140662];chaperonin-containing T-complex [GO:0005832];cytoplasm [GO:0005737];protein folding [GO:0006457];unfolded protein binding [GO:0051082]	GO:0005524;GO:0005737;GO:0005832;GO:0006457;GO:0016887;GO:0051082;GO:0140662	TCP-1 chaperonin family	ATP-binding;Chaperone;Cytoplasm;Direct protein sequencing;Nucleotide-binding;Proteomics identification;Reference proteome	Y55F3AR.3a;Y55F3AR.3b	0	272.735	55	548	59.7	6.18	676.49	28	28	0	337	0.920975	0.1533	-0.767675	2.62493	0.0129764	+	PFMYB115_OP50;PFMYB115_PLMYB11	2.6248	0.0103256	+	PFMYB115_OP50;PFMYB115_PLMYB11	Q9N358
P34560	Regulator of microtubule dynamics protein 1 OS=Caenorhabditis elegans OX=6239 GN=rmd-1 PE=1 SV=2	P34560	Regulator of microtubule dynamics protein 1 OS=Caenorhabditis elegans OX=6239 GN=rmd-1 PE=1 SV=2	rmd-1	rmd-1	WBGene00011501	21.6843	21.6584	21.2989	21.9024	22.5475	24.0275	24.0691	24.1946	23.3778	22.58	22.0088	22.2821	attachment of mitotic spindle microtubules to kinetochore [GO:0051315];cell division [GO:0051301];mitotic spindle organization [GO:0007052]	cytoplasm [GO:0005737];mitochondrion [GO:0005739];mitotic spindle pole [GO:0097431];spindle microtubule [GO:0005876]	kinase binding [GO:0019900];microtubule binding [GO:0008017]	attachment of mitotic spindle microtubules to kinetochore [GO:0051315];cell division [GO:0051301];cytoplasm [GO:0005737];kinase binding [GO:0019900];microtubule binding [GO:0008017];mitochondrion [GO:0005739];mitotic spindle organization [GO:0007052];mitotic spindle pole [GO:0097431];spindle microtubule [GO:0005876]	GO:0005737;GO:0005739;GO:0005876;GO:0007052;GO:0008017;GO:0019900;GO:0051301;GO:0051315;GO:0097431	FAM82/RMD family	Alternative splicing;Cell cycle;Cell division;Chromosome partition;Cytoplasm;Cytoskeleton;Microtubule;Mitosis;Reference proteome	T05G5.7a [P34560-1];T05G5.7b [P34560-2]	0	109.037	56	226	25.9	6.04	111.2	9	9	0	50	0.926175	2.07368	1.1475	2.62278	0.0130667	+	PLMYB11_OP50	2.6229	0.0104093	+	PLMYB11_OP50	P34560
O45734	Cathepsin L-like OS=Caenorhabditis elegans OX=6239 GN=cpl-1 PE=1 SV=1	O45734	Cathepsin L-like OS=Caenorhabditis elegans OX=6239 GN=cpl-1 PE=1 SV=1	cpl-1	cpl-1	WBGene00000776	24.918	25.1371	25.3204	25.3444	25.7492	26.2188	26.1546	25.792	25.9562	25.4298	25.6568	25.9225	apoptotic cell clearance [GO:0043277];immune response [GO:0006955];lipid droplet disassembly [GO:1905691];positive regulation of vitellogenesis [GO:1903188];proteolysis involved in protein catabolic process [GO:0051603];regulation of apoptosis involved in tissue homeostasis [GO:0060785];regulation of protein processing [GO:0070613]	cytoplasm [GO:0005737];endolysosome [GO:0036019];extracellular space [GO:0005615];lysosome [GO:0005764];phagolysosome [GO:0032010];vesicle lumen [GO:0031983];yolk granule [GO:0042718]	cysteine-type endopeptidase activity [GO:0004197]	apoptotic cell clearance [GO:0043277];cysteine-type endopeptidase activity [GO:0004197];cytoplasm [GO:0005737];endolysosome [GO:0036019];extracellular space [GO:0005615];immune response [GO:0006955];lipid droplet disassembly [GO:1905691];lysosome [GO:0005764];phagolysosome [GO:0032010];positive regulation of vitellogenesis [GO:1903188];proteolysis involved in protein catabolic process [GO:0051603…	GO:0004197;GO:0005615;GO:0005737;GO:0005764;GO:0006955;GO:0031983;GO:0032010;GO:0036019;GO:0042718;GO:0043277;GO:0051603;GO:0060785;GO:0070613;GO:1903188;GO:1905691	Peptidase C1 family	Alternative splicing;Cytoplasmic vesicle;Disulfide bond;Endosome;Glycoprotein;Hydrolase;Lysosome;Protease;Reference proteome;Secreted;Signal;Thiol protease;Zymogen	T03E6.7a [O45734-1];T03E6.7b [O45734-2]	0	188.349	47	337	38.1	6.01	365.66	14	14	0	147	0.56135	0.798675	0.237325	2.62144	0.0130781	+	PFMYB115_OP50;PLMYB11_OP50	2.62138	0.0104154	+	PFMYB115_OP50;PLMYB11_OP50	O45734
Q09456	Putative cuticle collagen 80 OS=Caenorhabditis elegans OX=6239 GN=col-80 PE=3 SV=1	Q09456	Putative cuticle collagen 80 OS=Caenorhabditis elegans OX=6239 GN=col-80 PE=3 SV=1	col-80	col-80	WBGene00000656	19.562	19.7488	18.6835	19.163	NaN	20.7955	20.9459	20.8876	NaN	NaN	20.1581	NaN	anatomical structure development [GO:0048856]	collagen trimer [GO:0005581]	structural constituent of cuticle [GO:0042302]	anatomical structure development [GO:0048856];collagen trimer [GO:0005581];structural constituent of cuticle [GO:0042302]	GO:0005581;GO:0042302;GO:0048856	Cuticular collagen family	Collagen;Cuticle;Disulfide bond;Reference proteome;Repeat	C09G5.5	0	36.344	6	317	31.3	10.51	18.21	1	1	0	8	0.868775	1.58701	0.718233	2.61247	0.0131938	+	PLMYB11_OP50	0.40352	0.419813			Q09456
Q5WRS4	N-acyl-aliphatic-L-amino acid amidohydrolase OS=Caenorhabditis elegans OX=6239 GN=C06A6.4 PE=1 SV=1	Q5WRS4	N-acyl-aliphatic-L-amino acid amidohydrolase OS=Caenorhabditis elegans OX=6239 GN=C06A6.4 PE=1 SV=1	C06A6.4	C06A6.4	WBGene00015509	24.7441	24.9316	24.9584	24.5696	25.1488	25.1488	25.4298	25.1833	24.7846	24.3031	24.7441	24.4298	cellular amino acid metabolic process [GO:0006520]	cytoplasm [GO:0005737]	aminoacylase activity [GO:0004046]	aminoacylase activity [GO:0004046];cellular amino acid metabolic process [GO:0006520];cytoplasm [GO:0005737]	GO:0004046;GO:0005737;GO:0006520	Peptidase M20A family	Hydrolase;Proteomics identification;Reference proteome	C06A6.4b	0	168.807	46	411	46.9	5.21	301.46	1	17	16	154	-0.235525	0.42675	0.662275	2.61363	0.0131984	+	PLMYB11_PFMYB115;PLMYB11_OP50	2.61326	0.0105441	+	PLMYB11_PFMYB115;PLMYB11_OP50	Q5WRS4
Q9GPA1	Peptidase S1 domain-containing protein OS=Caenorhabditis elegans OX=6239 GN=CELE_F48E3.4 PE=1 SV=3	Q9GPA1	Peptidase S1 domain-containing protein OS=Caenorhabditis elegans OX=6239 GN=CELE_F48E3.4 PE=1 SV=3	CELE_F48E3.4	CELE_F48E3.4	WBGene00018605	21.0559	21.1206	22.5777	21.8034	22.1143	22.5708	22.7203	22.8932	19.9243	20.654	21.3101	20.4576	proteolysis [GO:0006508]		serine-type endopeptidase activity [GO:0004252]	proteolysis [GO:0006508];serine-type endopeptidase activity [GO:0004252]	GO:0004252;GO:0006508		Proteomics identification;Reference proteome;Signal	F48E3.4	0	48.726	33	279	31.2	5.43	37.63	7	7	0	25	-1.0529	0.93525	1.98815	2.60482	0.0132	+	PLMYB11_PFMYB115	2.60488	0.0105758	+	PLMYB11_PFMYB115	Q9GPA1
Q22633	4-hydroxyphenylpyruvate dioxygenase OS=Caenorhabditis elegans OX=6239 GN=hpd-1 PE=2 SV=1	Q22633	4-hydroxyphenylpyruvate dioxygenase OS=Caenorhabditis elegans OX=6239 GN=hpd-1 PE=2 SV=1	hpd-1	hpd-1	WBGene00001993	26.5195	26.5638	26.0691	26.1757	25.6403	25.9043	25.8336	26.1234	25.632	25.6568	25.792	25.654	L-phenylalanine catabolic process [GO:0006559];tyrosine catabolic process [GO:0006572]	endoplasmic reticulum membrane [GO:0005789];Golgi membrane [GO:0000139]	4-hydroxyphenylpyruvate dioxygenase activity [GO:0003868];metal ion binding [GO:0046872]	4-hydroxyphenylpyruvate dioxygenase activity [GO:0003868];endoplasmic reticulum membrane [GO:0005789];Golgi membrane [GO:0000139];L-phenylalanine catabolic process [GO:0006559];metal ion binding [GO:0046872];tyrosine catabolic process [GO:0006572]	GO:0000139;GO:0003868;GO:0005789;GO:0006559;GO:0006572;GO:0046872	4HPPD family	Dioxygenase;Iron;Metal-binding;Oxidoreductase;Phenylalanine catabolism;Reference proteome;Repeat;Tyrosine catabolism	T21C12.2	0	255.155	65	393	44.4	5.67	492.47	22	22	0	244	-0.648325	-0.456625	0.1917	2.60504	0.013251	+	OP50_PFMYB115;OP50_PLMYB11	2.60514	0.010616	+	OP50_PFMYB115;OP50_PLMYB11	Q22633
P52014	Peptidyl-prolyl cis-trans isomerase 6 OS=Caenorhabditis elegans OX=6239 GN=cyn-6 PE=2 SV=1	P52014	Peptidyl-prolyl cis-trans isomerase 6 OS=Caenorhabditis elegans OX=6239 GN=cyn-6 PE=2 SV=1	cyn-6	cyn-6	WBGene00000882	17.1946	17.3321	18.0047	NaN	18.9459	18.8454	19.0976	18.5951	NaN	NaN	NaN	NaN	protein folding [GO:0006457];protein peptidyl-prolyl isomerization [GO:0000413]	cytoplasm [GO:0005737];intracellular membrane-bounded organelle [GO:0043231]	cyclosporin A binding [GO:0016018];peptidyl-prolyl cis-trans isomerase activity [GO:0003755]	cyclosporin A binding [GO:0016018];cytoplasm [GO:0005737];intracellular membrane-bounded organelle [GO:0043231];peptidyl-prolyl cis-trans isomerase activity [GO:0003755];protein folding [GO:0006457];protein peptidyl-prolyl isomerization [GO:0000413]	GO:0000413;GO:0003755;GO:0005737;GO:0006457;GO:0016018;GO:0043231	Cyclophilin-type PPIase family	Glycoprotein;Isomerase;Reference proteome;Rotamase;Signal	F42G9.2	0	13.194	10	201	21.9	5.9	7.16	1	2	0	6		1.36053		2.59378	0.013303	+	PLMYB11_OP50	2.41748	0.0125714	+	PLMYB11_PFMYB115;PLMYB11_OP50	P52014
P41996	Chondroitin proteoglycan-2 OS=Caenorhabditis elegans OX=6239 GN=cpg-2 PE=1 SV=3	P41996	Chondroitin proteoglycan-2 OS=Caenorhabditis elegans OX=6239 GN=cpg-2 PE=1 SV=3	cpg-2	cpg-2	WBGene00015102	22.6929	22.417	24.824	22.6453	26.3101	25.867	25.8409	26.0526	26.1833	25.5433	25.4394	24.019	eggshell formation [GO:0030703];embryo development ending in birth or egg hatching [GO:0009792];mitotic cytokinesis [GO:0000281];regulation of cytokinesis [GO:0032465]	external encapsulating structure [GO:0030312];perivitelline space [GO:0098595]	chitin binding [GO:0008061]	chitin binding [GO:0008061];eggshell formation [GO:0030703];embryo development ending in birth or egg hatching [GO:0009792];external encapsulating structure [GO:0030312];mitotic cytokinesis [GO:0000281];perivitelline space [GO:0098595];regulation of cytokinesis [GO:0032465]	GO:0000281;GO:0008061;GO:0009792;GO:0030312;GO:0030703;GO:0032465;GO:0098595		Cell cycle;Cell division;Chitin-binding;Developmental protein;Disulfide bond;Glycoprotein;Proteoglycan;Reference proteome;Repeat;Signal	B0280.5	0	85.133	19	524	53.6	3.93	264.8	6	6	0	107	2.15145	2.87285	0.7214	2.59531	0.0133232	+	PFMYB115_OP50;PLMYB11_OP50	2.59525	0.0106418	+	PFMYB115_OP50;PLMYB11_OP50	P41996
O62213	CSD domain-containing protein OS=Caenorhabditis elegans OX=6239 GN=cey-1 PE=1 SV=1	O62213	CSD domain-containing protein OS=Caenorhabditis elegans OX=6239 GN=cey-1 PE=1 SV=1	cey-1	cey-1	WBGene00000472	21.7876	21.8307	21.7995	22.7594	21.2125	21.0821	20.8269	20.953	21.4221	20.9316	20.9951	21.1825	regulation of gene expression [GO:0010468]	endoplasmic reticulum [GO:0005783];nucleus [GO:0005634]	nucleic acid binding [GO:0003676]	endoplasmic reticulum [GO:0005783];nucleic acid binding [GO:0003676];nucleus [GO:0005634];regulation of gene expression [GO:0010468]	GO:0003676;GO:0005634;GO:0005783;GO:0010468		Proteomics identification;Reference proteome	F33A8.3	0	55.354	34	208	21.3	10.4	41.71	4	4	0	36	-0.911475	-1.02567	-0.1142	2.59565	0.0133588	+	OP50_PLMYB11;OP50_PFMYB115	2.59582	0.0106667	+	OP50_PLMYB11;OP50_PFMYB115	O62213
G5EEW6	Peptidyl-prolyl cis-trans isomerase sig-7 OS=Caenorhabditis elegans OX=6239 GN=sig-7 PE=1 SV=1	G5EEW6	Peptidyl-prolyl cis-trans isomerase sig-7 OS=Caenorhabditis elegans OX=6239 GN=sig-7 PE=1 SV=1	sig-7	sig-7	WBGene00000890	17.4576	17.6593	17.8175	17.9601	17.624	17.5432	17.0638	17.0638	19.9068	19.5878	17.9142	19.2741	nematode larval development [GO:0002119];positive regulation of gastrulation [GO:2000543];positive regulation of oocyte development [GO:0060282];positive regulation of vulval development [GO:0040026];protein peptidyl-prolyl isomerization [GO:0000413];regulation of phosphorylation of RNA polymerase II C-terminal domain [GO:1901407];transcription elongation by RNA polymerase II promoter [GO:0006368]	euchromatin [GO:0000791];nucleoplasm [GO:0005654];nucleus [GO:0005634]	peptidyl-prolyl cis-trans isomerase activity [GO:0003755];RNA binding [GO:0003723];RNA polymerase II complex binding [GO:0000993]	euchromatin [GO:0000791];nematode larval development [GO:0002119];nucleoplasm [GO:0005654];nucleus [GO:0005634];peptidyl-prolyl cis-trans isomerase activity [GO:0003755];positive regulation of gastrulation [GO:2000543];positive regulation of oocyte development [GO:0060282];positive regulation of vulval development [GO:0040026];protein peptidyl-prolyl isomerization [GO:0000413];regulation of phosp…	GO:0000413;GO:0000791;GO:0000993;GO:0002119;GO:0003723;GO:0003755;GO:0005634;GO:0005654;GO:0006368;GO:0040026;GO:0060282;GO:1901407;GO:2000543	Cyclophilin-type PPIase family;PPIL4 subfamily	Alternative splicing;Chromosome;Coiled coil;Isomerase;Nucleus;Reference proteome;RNA-binding;Rotamase;Transcription;Transcription regulation	F39H2.2a [G5EEW6-1];F39H2.2b [G5EEW6-2]	0	5.69	3	427	50.4	7.24	0	1	1	0	6	1.4471	-0.399925	-1.84703	2.59802	0.013364	+	PFMYB115_PLMYB11;PFMYB115_OP50	2.59813	0.0106466	+	PFMYB115_PLMYB11;PFMYB115_OP50	G5EEW6
A0A2K5ATT8	Phosphorylase b kinase regulatory subunit OS=Caenorhabditis elegans OX=6239 GN=C14B9.8 PE=1 SV=1	A0A2K5ATT8;P34335	Phosphorylase b kinase regulatory subunit OS=Caenorhabditis elegans OX=6239 GN=C14B9.8 PE=1 SV=1;Probable phosphorylase b kinase regulatory subunit alpha OS=Caenorhabditis elegans OX=6239 GN=C14B9.8 PE=3 SV=3	C14B9.8	C14B9.8	WBGene00015754	17.6731	18.1946	17.3667	18.4736	17.5432	17.2326	17.3056	17.7987	16.734	16.4592	NaN	16.1694	glycogen metabolic process [GO:0005977]	phosphorylase kinase complex [GO:0005964];plasma membrane [GO:0005886]	calmodulin binding [GO:0005516]	calmodulin binding [GO:0005516];glycogen metabolic process [GO:0005977];phosphorylase kinase complex [GO:0005964];plasma membrane [GO:0005886]	GO:0005516;GO:0005886;GO:0005964;GO:0005977	Phosphorylase b kinase regulatory chain family	Calmodulin-binding;Carbohydrate metabolism;Cell membrane;Glycogen metabolism;Lipoprotein;Membrane;Prenylation;Proteomics identification;Reference proteome	C14B9.8a;C14B9.8b	0	14.485	5	1232	140	6.15	0	4	4	0	6	-1.4728	-0.456975	1.01582	2.58765	0.0134038	+	PLMYB11_PFMYB115;OP50_PFMYB115	2.59361	0.0106468	+	PLMYB11_PFMYB115;OP50_PFMYB115	A0A2K5ATT8
O62334	Glycogen debranching enzyme OS=Caenorhabditis elegans OX=6239 GN=agl-1 PE=1 SV=1	O62334	Glycogen debranching enzyme OS=Caenorhabditis elegans OX=6239 GN=agl-1 PE=1 SV=1	agl-1	agl-1	WBGene00011050	22.9968	22.8519	22.9707	22.9043	22.953	23.1015	23.2679	23.1158	21.9777	22.6141	22.6886	22.019	glycogen biosynthetic process [GO:0005978];glycogen catabolic process [GO:0005980]	cytoplasm [GO:0005737]	4-alpha-glucanotransferase activity [GO:0004134];amylo-alpha-1,6-glucosidase activity [GO:0004135];beta-maltose 4-alpha-glucanotransferase activity [GO:0102500]	cytoplasm [GO:0005737];4-alpha-glucanotransferase activity [GO:0004134];amylo-alpha-1,6-glucosidase activity [GO:0004135];beta-maltose 4-alpha-glucanotransferase activity [GO:0102500];glycogen biosynthetic process [GO:0005978];glycogen catabolic process [GO:0005980]	GO:0004134;GO:0004135;GO:0005737;GO:0005978;GO:0005980;GO:0102500	Glycogen debranching enzyme family	Cytoplasm;Glycogen biosynthesis;Glycosidase;Glycosyltransferase;Hydrolase;Multifunctional enzyme;Proteomics identification;Reference proteome;Transferase	R06A4.8	0	129.951	19	1467	165.8	6.1	124.54	21	21	0	72	-0.606075	0.178625	0.7847	2.58176	0.0134179	+	OP50_PFMYB115;PLMYB11_PFMYB115	2.58173	0.0107737	+	OP50_PFMYB115;PLMYB11_PFMYB115	O62334
Q7KPV0	G protein, Subunit Alpha OS=Caenorhabditis elegans OX=6239 GN=gsa-1 PE=1 SV=1	Q7KPV0;V6CL61	G protein, Subunit Alpha OS=Caenorhabditis elegans OX=6239 GN=gsa-1 PE=1 SV=1;G protein, Subunit Alpha OS=Caenorhabditis elegans OX=6239 GN=gsa-1 PE=1 SV=1	gsa-1	gsa-1	WBGene00001745	22.1519	21.5498	22.2593	22.6096	18.0479	19.5049	20.3321	20.1332	20.7389	19.1155	20.2764	20.6364	adenylate cyclase-activating dopamine receptor signaling pathway [GO:0007191];adenylate cyclase-modulating G protein-coupled receptor signaling pathway [GO:0007188];negative regulation of protein kinase C signaling [GO:0090038];oocyte growth [GO:0001555];positive regulation of gene expression [GO:0010628];positive regulation of oocyte maturation [GO:1900195];regulation of defecation [GO:2000292];…	heterotrimeric G-protein complex [GO:0005834]	G protein-coupled receptor binding [GO:0001664];G-protein beta/gamma-subunit complex binding [GO:0031683];GTP binding [GO:0005525];GTPase activity [GO:0003924];metal ion binding [GO:0046872]	adenylate cyclase-activating dopamine receptor signaling pathway [GO:0007191];adenylate cyclase-modulating G protein-coupled receptor signaling pathway [GO:0007188];G protein-coupled receptor binding [GO:0001664];G-protein beta/gamma-subunit complex binding [GO:0031683];GTP binding [GO:0005525];GTPase activity [GO:0003924];heterotrimeric G-protein complex [GO:0005834];metal ion binding [GO:004687…	GO:0001555;GO:0001664;GO:0003924;GO:0005525;GO:0005834;GO:0007188;GO:0007191;GO:0007606;GO:0010628;GO:0031683;GO:0046872;GO:0090038;GO:1900195;GO:2000114;GO:2000292	G(s) subfamily;G-alpha family	Metal-binding;Proteomics identification;Reference proteome;Transducer	R06A10.2a;R06A10.2b	0	18.619	13	378	44.4	7.14	35.24	3	4	0	23	-1.95085	-2.63812	-0.687275	2.5834	0.0134382	+	OP50_PLMYB11;OP50_PFMYB115	2.58341	0.0107839	+	OP50_PLMYB11;OP50_PFMYB115	Q7KPV0
Q17802	Chondroitin proteoglycan 1 OS=Caenorhabditis elegans OX=6239 GN=cpg-1 PE=1 SV=1	Q17802	Chondroitin proteoglycan 1 OS=Caenorhabditis elegans OX=6239 GN=cpg-1 PE=1 SV=1	cpg-1	cpg-1	WBGene00000465	22.9024	22.7307	24.002	22.3266	25.8312	24.7129	24.6486	25.228	24.6703	24.5463	24.8433	23.5983	eggshell formation [GO:0030703];embryo development ending in birth or egg hatching [GO:0009792];mitotic cytokinesis [GO:0000281];regulation of cytokinesis [GO:0032465]	external encapsulating structure [GO:0030312];extracellular region [GO:0005576]	chitin binding [GO:0008061]	chitin binding [GO:0008061];eggshell formation [GO:0030703];embryo development ending in birth or egg hatching [GO:0009792];external encapsulating structure [GO:0030312];extracellular region [GO:0005576];mitotic cytokinesis [GO:0000281];regulation of cytokinesis [GO:0032465]	GO:0000281;GO:0005576;GO:0008061;GO:0009792;GO:0030312;GO:0030703;GO:0032465		Alternative splicing;Cell cycle;Cell division;Chitin-binding;Developmental protein;Disulfide bond;Glycoprotein;Proteoglycan;Reference proteome;Repeat;Signal	C07G2.1a [Q17802-1];C07G2.1b [Q17802-2]	0	43.848	10	584	61.8	3.75	109.31	4	4	0	52	1.42413	2.11475	0.690625	2.58591	0.0134436	+	PFMYB115_OP50;PLMYB11_OP50	2.58584	0.0108192	+	PFMYB115_OP50;PLMYB11_OP50	Q17802
Q19478	Fatty Acid/Retinol binding protein OS=Caenorhabditis elegans OX=6239 GN=far-3 PE=1 SV=1	Q19478	Fatty Acid/Retinol binding protein OS=Caenorhabditis elegans OX=6239 GN=far-3 PE=1 SV=1	far-3	far-3	WBGene00001387	22.7161	22.7675	22.7675	21.6141	18.4656	19.8423	19.3836	19.1079	18.8269	19.4395	16.7073	20.9243			lipid binding [GO:0008289]	lipid binding [GO:0008289]	GO:0008289	Fatty-acid and retinol-binding protein (FARBP) family	Coiled coil;Proteomics identification;Reference proteome;Signal	F15B9.1	0	39.051	34	189	20.9	8.73	29.53	5	5	0	19	-3.4918	-3.26645	0.22535	2.57864	0.0134721	+	OP50_PFMYB115;OP50_PLMYB11	2.57867	0.0107971	+	OP50_PFMYB115;OP50_PLMYB11	Q19478
Q965Q1	10 kDa heat shock protein, mitochondrial OS=Caenorhabditis elegans OX=6239 GN=CELE_Y22D7AL.10 PE=1 SV=1	Q965Q1	10 kDa heat shock protein, mitochondrial OS=Caenorhabditis elegans OX=6239 GN=CELE_Y22D7AL.10 PE=1 SV=1	CELE_Y22D7AL.10	CELE_Y22D7AL.10	WBGene00021248	25.1293	25.3679	25.8264	25.1253	25.0975	24.9539	24.9225	24.9495	23.8576	23.6757	24.0526	24.8858	chaperone cofactor-dependent protein refolding [GO:0051085]	mitochondrial matrix [GO:0005759]	ATP binding [GO:0005524];ATP-dependent protein folding chaperone [GO:0140662];chaperone binding [GO:0051087];metal ion binding [GO:0046872];unfolded protein binding [GO:0051082]	ATP binding [GO:0005524];ATP-dependent protein folding chaperone [GO:0140662];chaperone binding [GO:0051087];chaperone cofactor-dependent protein refolding [GO:0051085];metal ion binding [GO:0046872];mitochondrial matrix [GO:0005759];unfolded protein binding [GO:0051082]	GO:0005524;GO:0005759;GO:0046872;GO:0051082;GO:0051085;GO:0051087;GO:0140662	GroES chaperonin family	Chaperone;Proteomics identification;Reference proteome	Y22D7AL.10	0	62.144	69	108	11.8	9.28	175.84	7	7	0	91	-1.2443	-0.381375	0.862925	2.55977	0.0140296	+	PLMYB11_PFMYB115;OP50_PFMYB115	2.55964	0.0112518	+	PLMYB11_PFMYB115;OP50_PFMYB115	Q965Q1
P34331	Serine/threonine-protein kinase plk-1 OS=Caenorhabditis elegans OX=6239 GN=plk-1 PE=1 SV=3	P34331	Serine/threonine-protein kinase plk-1 OS=Caenorhabditis elegans OX=6239 GN=plk-1 PE=1 SV=3	plk-1	plk-1	WBGene00004042	21.9459	21.654	21.714	21.895	22.8385	23.0918	22.7265	23.4425	22.265	22.1704	22.8152	21.5592	centrosome cycle [GO:0007098];female meiosis II [GO:0007147];meiotic chromosome segregation [GO:0045132];mitotic cell cycle [GO:0000278];mitotic nuclear membrane disassembly [GO:0007077];mitotic spindle organization [GO:0007052];polar body extrusion after meiotic divisions [GO:0040038];positive regulation of nematode male tail tip morphogenesis [GO:0110039];protein phosphorylation [GO:0006468];re…	centrosome [GO:0005813];condensed chromosome [GO:0000793];cytoplasm [GO:0005737];kinetochore [GO:0000776];midbody [GO:0030496];nucleus [GO:0005634];spindle midzone [GO:0051233];spindle pole [GO:0000922]	ATP binding [GO:0005524];protein kinase activity [GO:0004672];protein serine kinase activity [GO:0106310];protein serine/threonine kinase activity [GO:0004674]	ATP binding [GO:0005524];centrosome [GO:0005813];centrosome cycle [GO:0007098];condensed chromosome [GO:0000793];cytoplasm [GO:0005737];female meiosis II [GO:0007147];kinetochore [GO:0000776];meiotic chromosome segregation [GO:0045132];midbody [GO:0030496];mitotic cell cycle [GO:0000278];mitotic nuclear membrane disassembly [GO:0007077];mitotic spindle organization [GO:0007052];nucleus [GO:000563…	GO:0000278;GO:0000776;GO:0000793;GO:0000922;GO:0004672;GO:0004674;GO:0005524;GO:0005634;GO:0005737;GO:0005813;GO:0006468;GO:0007052;GO:0007077;GO:0007098;GO:0007147;GO:0030496;GO:0032465;GO:0040038;GO:0045132;GO:0051233;GO:0051726;GO:0106310;GO:0110039	CDC5/Polo subfamily;Protein kinase superfamily;Ser/Thr protein kinase family	Alternative splicing;ATP-binding;Cell cycle;Cell division;Centromere;Chromosome;Cytoplasm;Cytoskeleton;Kinase;Kinetochore;Meiosis;Mitosis;Nucleotide-binding;Nucleus;Reference proteome;Repeat;Serine/threonine-protein kinase;Transferase	C14B9.4a [P34331-2];C14B9.4b [P34331-1]	0	125.823	36	649	73.6	9.1	86.82	12	17	5	65	0.400225	1.2226	0.822375	2.55112	0.0141618	+	PLMYB11_OP50;PLMYB11_PFMYB115	2.55122	0.0113191	+	PLMYB11_OP50;PLMYB11_PFMYB115	P34331
Q20634	Glycine cleavage system H protein OS=Caenorhabditis elegans OX=6239 GN=gcsh-2 PE=1 SV=1	Q20634	Glycine cleavage system H protein OS=Caenorhabditis elegans OX=6239 GN=gcsh-2 PE=1 SV=1	gcsh-2	gcsh-2	WBGene00009918	20.8802	21.4476	21.9882	22.2096	22.2736	21.5451	21.3592	22.6822	23.4676	23.002	24.4362	23.4923	glycine decarboxylation via glycine cleavage system [GO:0019464];protein lipoylation [GO:0009249]	cytoplasm [GO:0005737];glycine cleavage complex [GO:0005960];mitochondrion [GO:0005739]		cytoplasm [GO:0005737];glycine cleavage complex [GO:0005960];glycine decarboxylation via glycine cleavage system [GO:0019464];mitochondrion [GO:0005739];protein lipoylation [GO:0009249]	GO:0005737;GO:0005739;GO:0005960;GO:0009249;GO:0019464	GcvH family	Lipoyl;Mitochondrion;Proteomics identification;Reference proteome;Transit peptide	F52A8.5	0	11.189	13	146	16	5.24	27.67	2	2	0	14	1.96813	0.333625	-1.6345	2.55199	0.0141845	+	PFMYB115_OP50;PFMYB115_PLMYB11	2.55194	0.011331	+	PFMYB115_OP50;PFMYB115_PLMYB11	Q20634
Q9N585	Piwi-like protein OS=Caenorhabditis elegans OX=6239 GN=ppw-2 PE=1 SV=1	Q9N585	Piwi-like protein OS=Caenorhabditis elegans OX=6239 GN=ppw-2 PE=1 SV=1	ppw-2	ppw-2	WBGene00004094	24.1946	24.1253	24.5345	24.275	22.6606	23.1127	22.6671	22.9654	24.9225	25.1332	23.2679	24.9316			endoribonuclease activity [GO:0004521];miRNA binding [GO:0035198];RNA binding [GO:0003723];single-stranded RNA binding [GO:0003727]	endoribonuclease activity [GO:0004521];miRNA binding [GO:0035198];RNA binding [GO:0003723];single-stranded RNA binding [GO:0003727]	GO:0003723;GO:0003727;GO:0004521;GO:0035198	Argonaute family	Proteomics identification;Reference proteome	Y110A7A.18	0	140.117	30	975	107.8	8.59	192.89	20	23	0	111	0.28145	-1.4309	-1.71235	2.54721	0.0142271	+	OP50_PLMYB11;PFMYB115_PLMYB11	2.54726	0.0113521	+	OP50_PLMYB11;PFMYB115_PLMYB11	Q9N585
Q94271	Peptidase A1 domain-containing protein OS=Caenorhabditis elegans OX=6239 GN=asp-14 PE=1 SV=2	Q94271	Peptidase A1 domain-containing protein OS=Caenorhabditis elegans OX=6239 GN=asp-14 PE=1 SV=2	asp-14	asp-14	WBGene00019619	24.8904	24.8093	24.848	25.2821	27.7581	26.515	26.6595	26.9977	27.019	27.1604	25.275	27.0296	innate immune response [GO:0045087];proteolysis [GO:0006508]		aspartic-type endopeptidase activity [GO:0004190]	aspartic-type endopeptidase activity [GO:0004190];innate immune response [GO:0045087];proteolysis [GO:0006508]	GO:0004190;GO:0006508;GO:0045087	Peptidase A1 family	Hydrolase;Proteomics identification;Reference proteome;Signal	K10C2.3	0	75.581	29	366	39.7	7.68	262.09	12	12	0	132	1.66355	2.02513	0.361575	2.54045	0.0143623	+	PFMYB115_OP50;PLMYB11_OP50	2.54049	0.0114406	+	PFMYB115_OP50;PLMYB11_OP50	Q94271
Q9U368	CHK domain-containing protein OS=Caenorhabditis elegans OX=6239 GN=CELE_T16G1.7 PE=1 SV=1	Q9U368	CHK domain-containing protein OS=Caenorhabditis elegans OX=6239 GN=CELE_T16G1.7 PE=1 SV=1	CELE_T16G1.7	CELE_T16G1.7	WBGene00011801	19.668	19.2855	19.4696	19.7715	17.2042	18.5242	18.2185	18.0156	NaN	18.4815	18.7828	17.83							Proteomics identification;Reference proteome	T16G1.7	0	7.797	6	436	50.2	5.05	0	1	1	0	2	-1.18388	-1.55802	-0.374142	2.54239	0.014365	+	OP50_PLMYB11;OP50_PFMYB115	1.12973	0.093536			Q9U368
Q21355	Glutathione S-transferase 4 OS=Caenorhabditis elegans OX=6239 GN=gst-4 PE=2 SV=1	Q21355	Glutathione S-transferase 4 OS=Caenorhabditis elegans OX=6239 GN=gst-4 PE=2 SV=1	gst-4	gst-4	WBGene00001752	20.2185	21.3211	19.5526	20.3211	23.4298	23.2679	22.9637	23.4551	25.3135	24.5045	21.3805	24.6486	glutathione metabolic process [GO:0006749]	contractile fiber [GO:0043292]	glutathione transferase activity [GO:0004364]	contractile fiber [GO:0043292];glutathione metabolic process [GO:0006749];glutathione transferase activity [GO:0004364]	GO:0004364;GO:0006749;GO:0043292	GST superfamily;Sigma family	Reference proteome;Transferase	K08F4.7	0	77.591	68	207	23.9	5.73	65.55	12	12	0	43	3.60845	2.9258	-0.68265	2.54136	0.0143855	+	PLMYB11_OP50;PFMYB115_OP50	2.54141	0.0114526	+	PLMYB11_OP50;PFMYB115_OP50	Q21355
Q9TZ33	Peptidase_M16 domain-containing protein OS=Caenorhabditis elegans OX=6239 GN=ucr-2.3 PE=1 SV=1	Q9TZ33	Peptidase_M16 domain-containing protein OS=Caenorhabditis elegans OX=6239 GN=ucr-2.3 PE=1 SV=1	ucr-2.3	ucr-2.3	WBGene00020757	24.3645	24.3444	24.2961	23.7995	24.0935	24.5045	24.6375	24.867	23.48	23.6649	23.7182	23.7695			metal ion binding [GO:0046872];metalloendopeptidase activity [GO:0004222]	metal ion binding [GO:0046872];metalloendopeptidase activity [GO:0004222]	GO:0004222;GO:0046872		Proteomics identification;Reference proteome	T24C4.1	0	106.125	36	427	45.5	8.88	260.57	11	11	0	109	-0.542975	0.3245	0.867475	2.52611	0.0144057	+	OP50_PFMYB115;PLMYB11_PFMYB115	2.52636	0.0114795	+	OP50_PFMYB115;PLMYB11_PFMYB115	Q9TZ33
Q21740	DFDF domain-containing protein OS=Caenorhabditis elegans OX=6239 GN=edc-3 PE=1 SV=1	Q21740	DFDF domain-containing protein OS=Caenorhabditis elegans OX=6239 GN=edc-3 PE=1 SV=1	edc-3	edc-3	WBGene00011036	20.8802	20.5638	21.0756	20.0292	22.0854	22.2989	21.9207	22.2125	22.4825	21.654	22.7574	21.2877	deadenylation-independent decapping of nuclear-transcribed mRNA [GO:0031087];P-body assembly [GO:0033962]	P-body [GO:0000932]	mRNA binding [GO:0003729]	deadenylation-independent decapping of nuclear-transcribed mRNA [GO:0031087];mRNA binding [GO:0003729];P-body [GO:0000932];P-body assembly [GO:0033962]	GO:0000932;GO:0003729;GO:0031087;GO:0033962		Proteomics identification;Reference proteome	R05D11.8	0	53.516	24	566	62.6	8.12	40.08	9	9	0	30	1.4082	1.49217	0.083975	2.52297	0.0144113	+	PFMYB115_OP50;PLMYB11_OP50	2.5229	0.0114676	+	PFMYB115_OP50;PLMYB11_OP50	Q21740
O45470	NRF domain-containing protein OS=Caenorhabditis elegans OX=6239 GN=oac-20 PE=1 SV=3	O45470	NRF domain-containing protein OS=Caenorhabditis elegans OX=6239 GN=oac-20 PE=1 SV=3	oac-20	oac-20	WBGene00009488	20.9882	20.3101	21.5915	22.1825	22.7553	23.3239	23.1991	23.4041	20.9742	21.8576	21.6409	20.2066		integral component of membrane [GO:0016021]	acyltransferase activity, transferring groups other than amino-acyl groups [GO:0016747]	integral component of membrane [GO:0016021];acyltransferase activity, transferring groups other than amino-acyl groups [GO:0016747]	GO:0016021;GO:0016747		Membrane;Proteomics identification;Reference proteome;Signal;Transmembrane;Transmembrane helix	F36G9.12	0	55.331	17	719	82	7.2	50	9	9	0	30	-0.09825	1.90253	2.00077	2.52701	0.0144286	+	PLMYB11_PFMYB115;PLMYB11_OP50	2.52701	0.0115052	+	PLMYB11_PFMYB115;PLMYB11_OP50	O45470
Q965W3	Catechol-O-MethylTransferase family OS=Caenorhabditis elegans OX=6239 GN=comt-3 PE=1 SV=2	Q965W3;A0A0K3AT05	Catechol-O-MethylTransferase family OS=Caenorhabditis elegans OX=6239 GN=comt-3 PE=1 SV=2;Catechol-O-MethylTransferase family OS=Caenorhabditis elegans OX=6239 GN=comt-3 PE=1 SV=1	comt-3	comt-3	WBGene00021487	16.8606	16.9658	16.4544	15.6382	NaN	NaN	NaN	17.0638	19.2489	18.6024	NaN	20.2419	methylation [GO:0032259]		O-methyltransferase activity [GO:0008171];S-adenosylmethionine-dependent methyltransferase activity [GO:0008757]	methylation [GO:0032259];O-methyltransferase activity [GO:0008171];S-adenosylmethionine-dependent methyltransferase activity [GO:0008757]	GO:0008171;GO:0008757;GO:0032259	Cation-dependent O-methyltransferase family;Class I-like SAM-binding methyltransferase superfamily	Methyltransferase;Proteomics identification;Reference proteome;S-adenosyl-L-methionine;Transferase	Y40B10A.2a;Y40B10A.2b	0	12.003	15	226	24.8	6.23	4.31	3	3	0	5	2.88465	0.58405	-2.3006	2.52816	0.0144373	+	PLMYB11_OP50	1.32455	0.0650576			Q965W3
Q9N488	Receptor expression-enhancing protein OS=Caenorhabditis elegans OX=6239 GN=CELE_Y110A2AR.1 PE=1 SV=1	Q9N488	Receptor expression-enhancing protein OS=Caenorhabditis elegans OX=6239 GN=CELE_Y110A2AR.1 PE=1 SV=1	CELE_Y110A2AR.1	CELE_Y110A2AR.1	WBGene00022452	17.2512	14.9476	15.4767	15.9882	19.113	19.5146	19.1104	18.5768	20.2185	17.786	20.3752	17.7073		integral component of membrane [GO:0016021]		integral component of membrane [GO:0016021]	GO:0016021	DP1 family	Membrane;Proteomics identification;Receptor;Reference proteome;Transmembrane;Transmembrane helix	Y110A2AR.1	0	17.871	13	251	28.7	6.37	13.22	2	3	0	11	3.10583	3.16277	0.05695	2.53123	0.0144549	+	PFMYB115_OP50;PLMYB11_OP50	2.53123	0.0115278	+	PFMYB115_OP50;PLMYB11_OP50	Q9N488
Q2PJ97	ZP domain-containing protein OS=Caenorhabditis elegans OX=6239 GN=CELE_F52E1.14 PE=1 SV=1	Q2PJ97	ZP domain-containing protein OS=Caenorhabditis elegans OX=6239 GN=CELE_F52E1.14 PE=1 SV=1	CELE_F52E1.14	CELE_F52E1.14	WBGene00044696	20.9243	20.68	20.6714	19.8454	22.6141	22.2361	22.3376	22.2036	23.1488	21.6186	21.8802	21.265							Proteomics identification;Reference proteome;Signal	F52E1.14	0	33.965	16	203	22.4	6.15	77.31	2	2	0	31	1.44787	1.81758	0.3697	2.52865	0.0144892	+	PFMYB115_OP50;PLMYB11_OP50	2.52874	0.0115034	+	PFMYB115_OP50;PLMYB11_OP50	Q2PJ97
A0A5S9MNR4	BEACH domain-containing protein OS=Caenorhabditis elegans OX=6239 GN=sel-2 PE=1 SV=1	A0A5S9MNR4;Q19317	BEACH domain-containing protein OS=Caenorhabditis elegans OX=6239 GN=sel-2 PE=1 SV=1;Putative neurobeachin homolog OS=Caenorhabditis elegans OX=6239 GN=sel-2 PE=2 SV=3	sel-2	sel-2	WBGene00004760	28.3536	28.4234	29.2625	29.604	21.2821	22.1916	21.417	22.4476	20.9742	21.9742	28.7645	21.4972	apical protein localization [GO:0045176];endosomal transport [GO:0016197];negative regulation of Notch signaling pathway [GO:0045746];positive regulation of endocytosis [GO:0045807];protein localization [GO:0008104];regulation of vulval development [GO:0040028]	cytoplasm [GO:0005737];cytosol [GO:0005829];membrane [GO:0016020];nucleus [GO:0005634];perinuclear region of cytoplasm [GO:0048471]	protein kinase binding [GO:0019901]	apical protein localization [GO:0045176];cytoplasm [GO:0005737];cytosol [GO:0005829];endosomal transport [GO:0016197];membrane [GO:0016020];negative regulation of Notch signaling pathway [GO:0045746];nucleus [GO:0005634];perinuclear region of cytoplasm [GO:0048471];positive regulation of endocytosis [GO:0045807];protein kinase binding [GO:0019901];protein localization [GO:0008104];regulation of v…	GO:0005634;GO:0005737;GO:0005829;GO:0008104;GO:0016020;GO:0016197;GO:0019901;GO:0040028;GO:0045176;GO:0045746;GO:0045807;GO:0048471	WD repeat neurobeachin family	Cytoplasm;Membrane;Nucleus;Proteomics identification;Reference proteome;Repeat;WD repeat	F10F2.1a;F10F2.1b	0	78.426	9	2563	287.2	5.91	18.27	18	18	0	30	-5.60835	-7.0763	-1.46795	2.51999	0.0145159	+	OP50_PLMYB11;OP50_PFMYB115	2.51997	0.0114054	+	OP50_PLMYB11;OP50_PFMYB115	A0A5S9MNR4
Q7YXH5	Amino Acid Transporter OS=Caenorhabditis elegans OX=6239 GN=aat-4 PE=1 SV=1	Q7YXH5	Amino Acid Transporter OS=Caenorhabditis elegans OX=6239 GN=aat-4 PE=1 SV=1	aat-4	aat-4	WBGene00000005	17.5356	17.2604	16.92	17.786	NaN	18.1946	18.3495	18.2232	18.2741	18.7764	NaN	18.3709		integral component of membrane [GO:0016021]	L-amino acid transmembrane transporter activity [GO:0015179]	integral component of membrane [GO:0016021];L-amino acid transmembrane transporter activity [GO:0015179]	GO:0015179;GO:0016021		Membrane;Proteomics identification;Reference proteome;Transmembrane;Transmembrane helix	T13A10.10a	0	8.899	4	526	58	6.23	5.77	1	2	0	5	1.0983	0.880267	-0.218033	2.51839	0.0145211	+	PLMYB11_OP50;PFMYB115_OP50	0.50135	0.339992			Q7YXH5
A0A0K3AVQ9	Non-specific serine/threonine protein kinase OS=Caenorhabditis elegans OX=6239 GN=mrck-1 PE=1 SV=1	A0A0K3AVQ9;A0A0K3AS73;A0A0K3AUZ7;A0A0K3AY02;O01583	Non-specific serine/threonine protein kinase OS=Caenorhabditis elegans OX=6239 GN=mrck-1 PE=1 SV=1;Non-specific serine/threonine protein kinase OS=Caenorhabditis elegans OX=6239 GN=mrck-1 PE=1 SV=1;Non-specific serine/threonine protein kinase OS=Caenorhabditis elegans OX=6239 GN=mrck-1 PE=1 SV=1;Myotonic dystrophy-Related, Cdc42-binding Kinase homolog OS=Caenorhabditis elegans OX=6239 GN=mrck-1 P…	mrck-1	mrck-1	WBGene00006437	20.4775	18.1994	19.6168	21.0756	19.4476	17.624	18.4211	19.1382	22.8689	23.5285	20.68	24.6649	actomyosin structure organization [GO:0031032];embryo development ending in birth or egg hatching [GO:0009792];embryonic body morphogenesis [GO:0010172];embryonic morphogenesis [GO:0048598];epithelial tube morphogenesis [GO:0060562];nematode larval development [GO:0002119];peptidyl-threonine phosphorylation [GO:0018107];phosphorylation [GO:0016310];positive regulation of endocytic recycling [GO:2…	cytoplasm [GO:0005737];cytoskeleton [GO:0005856]	ATP binding [GO:0005524];kinase activity [GO:0016301];metal ion binding [GO:0046872];protein serine kinase activity [GO:0106310];protein serine/threonine kinase activity [GO:0004674]	actomyosin structure organization [GO:0031032];ATP binding [GO:0005524];cytoplasm [GO:0005737];cytoskeleton [GO:0005856];embryo development ending in birth or egg hatching [GO:0009792];embryonic body morphogenesis [GO:0010172];embryonic morphogenesis [GO:0048598];epithelial tube morphogenesis [GO:0060562];kinase activity [GO:0016301];metal ion binding [GO:0046872];nematode larval development [GO:…	GO:0002119;GO:0004674;GO:0005524;GO:0005737;GO:0005856;GO:0006468;GO:0009792;GO:0010172;GO:0016301;GO:0016310;GO:0018107;GO:0031032;GO:0043547;GO:0046872;GO:0048598;GO:0060562;GO:0106310;GO:1903358;GO:2001137	AGC Ser/Thr protein kinase family;DMPK subfamily;Protein kinase superfamily	ATP-binding;Coiled coil;Cytoplasm;Kinase;Magnesium;Metal-binding;Nucleotide-binding;Phosphoprotein;Proteomics identification;Reference proteome;Serine/threonine-protein kinase;Transferase;Zinc;Zinc-finger	K08B12.5;K08B12.5b;K08B12.5c;K08B12.5d;K08B12.5e	0	25.177	4	1312	148.7	5.54	1.76	5	5	0	8	3.09325	-1.1846	-4.27785	2.49615	0.0151719	+	PFMYB115_PLMYB11;PFMYB115_OP50	2.49615	0.011907	+	PFMYB115_PLMYB11;PFMYB115_OP50	A0A0K3AVQ9
O17732	Pyruvate carboxylase 1 OS=Caenorhabditis elegans OX=6239 GN=pyc-1 PE=1 SV=1	O17732;H2L2E4	Pyruvate carboxylase 1 OS=Caenorhabditis elegans OX=6239 GN=pyc-1 PE=1 SV=1;Pyruvate carboxylase 1 OS=Caenorhabditis elegans OX=6239 GN=pyc-1 PE=1 SV=1	pyc-1	pyc-1	WBGene00004258	26.7517	26.6998	26.5898	26.7645	25.0317	25.8997	25.9428	25.3101	25.1642	25.7645	26.0975	26.0401	gluconeogenesis [GO:0006094];pyruvate metabolic process [GO:0006090]	cytoplasm [GO:0005737];mitochondrion [GO:0005739]	ATP binding [GO:0005524];catalytic activity [GO:0003824];metal ion binding [GO:0046872];pyruvate carboxylase activity [GO:0004736]	ATP binding [GO:0005524];catalytic activity [GO:0003824];cytoplasm [GO:0005737];gluconeogenesis [GO:0006094];metal ion binding [GO:0046872];mitochondrion [GO:0005739];pyruvate carboxylase activity [GO:0004736];pyruvate metabolic process [GO:0006090]	GO:0003824;GO:0004736;GO:0005524;GO:0005737;GO:0005739;GO:0006090;GO:0006094;GO:0046872		ATP-binding;Biotin;Cytoplasm;Direct protein sequencing;Gluconeogenesis;Ligase;Metal-binding;Multifunctional enzyme;Nucleotide-binding;Proteomics identification;Pyruvate;Reference proteome;Zinc	D2023.2a;D2023.2b	0	418.654	46	1175	129.2	6.99	615.38	41	42	1	325	-0.934875	-1.15537	-0.2205	2.48991	0.01525	+	OP50_PLMYB11;OP50_PFMYB115	2.48983	0.0119213	+	OP50_PLMYB11;OP50_PFMYB115	O17732
Q20117	Glutamate--cysteine ligase OS=Caenorhabditis elegans OX=6239 GN=gcs-1 PE=1 SV=2	Q20117	Glutamate--cysteine ligase OS=Caenorhabditis elegans OX=6239 GN=gcs-1 PE=1 SV=2	gcs-1	gcs-1	WBGene00001527	22.8152	22.8442	22.6992	21.7223	23.2066	23.7796	23.5285	23.9316	21.8423	22.3321	22.7307	21.7995	glutathione biosynthetic process [GO:0006750];response to arsenic-containing substance [GO:0046685];response to heat [GO:0009408];response to reactive oxygen species [GO:0000302];response to superoxide [GO:0000303]	glutamate-cysteine ligase complex [GO:0017109]	ATP binding [GO:0005524];glutamate-cysteine ligase activity [GO:0004357]	ATP binding [GO:0005524];glutamate-cysteine ligase activity [GO:0004357];glutamate-cysteine ligase complex [GO:0017109];glutathione biosynthetic process [GO:0006750];response to arsenic-containing substance [GO:0046685];response to heat [GO:0009408];response to reactive oxygen species [GO:0000302];response to superoxide [GO:0000303]	GO:0000302;GO:0000303;GO:0004357;GO:0005524;GO:0006750;GO:0009408;GO:0017109;GO:0046685	Glutamate--cysteine ligase type 3 family	ATP-binding;Glutathione biosynthesis;Ligase;Nucleotide-binding;Reference proteome;Stress response	F37B12.2	0	121.268	30	654	74.3	6.71	102.65	16	16	0	56	-0.344075	1.09135	1.43543	2.48778	0.0152803	+	PLMYB11_PFMYB115;PLMYB11_OP50	2.48774	0.0119216	+	PLMYB11_PFMYB115;PLMYB11_OP50	Q20117
Q95ZQ3	Lysine--tRNA ligase OS=Caenorhabditis elegans OX=6239 GN=kars-1 PE=1 SV=1	Q95ZQ3;Q22099	Lysine--tRNA ligase OS=Caenorhabditis elegans OX=6239 GN=kars-1 PE=1 SV=1;Lysine--tRNA ligase OS=Caenorhabditis elegans OX=6239 GN=kars-1 PE=3 SV=1	kars-1	kars-1	WBGene00002238	27.2625	27.1507	26.6458	27.217	26.2996	26.7645	26.8264	26.7895	26.3762	26.002	26.0212	26.4202	determination of adult lifespan [GO:0008340];lysyl-tRNA aminoacylation [GO:0006430];negative regulation of gene expression [GO:0010629];positive regulation of nematode larval development [GO:0061063];positive regulation of protein phosphorylation [GO:0001934];regulation of brood size [GO:0060378]	aminoacyl-tRNA synthetase multienzyme complex [GO:0017101];cytoplasm [GO:0005737];cytosol [GO:0005829];mitochondrion [GO:0005739]	ATP binding [GO:0005524];lysine-tRNA ligase activity [GO:0004824];metal ion binding [GO:0046872];nucleic acid binding [GO:0003676];tRNA binding [GO:0000049]	aminoacyl-tRNA synthetase multienzyme complex [GO:0017101];ATP binding [GO:0005524];cytoplasm [GO:0005737];cytosol [GO:0005829];determination of adult lifespan [GO:0008340];lysine-tRNA ligase activity [GO:0004824];lysyl-tRNA aminoacylation [GO:0006430];metal ion binding [GO:0046872];mitochondrion [GO:0005739];negative regulation of gene expression [GO:0010629];nucleic acid binding [GO:0003676];po…	GO:0000049;GO:0001934;GO:0003676;GO:0004824;GO:0005524;GO:0005737;GO:0005739;GO:0005829;GO:0006430;GO:0008340;GO:0010629;GO:0017101;GO:0046872;GO:0060378;GO:0061063	Class-II aminoacyl-tRNA synthetase family	Aminoacyl-tRNA synthetase;ATP-binding;Coiled coil;Cytoplasm;Ligase;Metal-binding;Nucleotide-binding;Protein biosynthesis;Proteomics identification;Reference proteome	T02G5.9a;T02G5.9b	0	264.83	50	596	67.8	6.51	519.74	28	28	0	297	-0.8641	-0.399	0.4651	2.49103	0.0152892	+	OP50_PFMYB115	2.49088	0.012	+	OP50_PFMYB115	Q95ZQ3
Q22347	Probable medium-chain specific acyl-CoA dehydrogenase 10, mitochondrial OS=Caenorhabditis elegans OX=6239 GN=acdh-10 PE=2 SV=1	Q22347	Probable medium-chain specific acyl-CoA dehydrogenase 10, mitochondrial OS=Caenorhabditis elegans OX=6239 GN=acdh-10 PE=2 SV=1	acdh-10	acdh-10	WBGene00020366	26.0793	25.895	25.5609	25.1488	25.1015	24.3307	24.3975	24.989	24.4234	24.6918	24.3778	24.8191	fatty acid beta-oxidation using acyl-CoA dehydrogenase [GO:0033539];medium-chain fatty acid catabolic process [GO:0051793]	cytoplasm [GO:0005737];mitochondrial matrix [GO:0005759];mitochondrion [GO:0005739]	acyl-CoA dehydrogenase activity [GO:0003995];flavin adenine dinucleotide binding [GO:0050660];medium-chain-acyl-CoA dehydrogenase activity [GO:0070991]	acyl-CoA dehydrogenase activity [GO:0003995];cytoplasm [GO:0005737];fatty acid beta-oxidation using acyl-CoA dehydrogenase [GO:0033539];flavin adenine dinucleotide binding [GO:0050660];medium-chain fatty acid catabolic process [GO:0051793];medium-chain-acyl-CoA dehydrogenase activity [GO:0070991];mitochondrial matrix [GO:0005759];mitochondrion [GO:0005739]	GO:0003995;GO:0005737;GO:0005739;GO:0005759;GO:0033539;GO:0050660;GO:0051793;GO:0070991	Acyl-CoA dehydrogenase family	FAD;Fatty acid metabolism;Flavoprotein;Lipid metabolism;Mitochondrion;Oxidoreductase;Reference proteome;Transit peptide	T08G2.3	0	100.296	35	417	44.8	8.18	264.95	8	13	5	127	-1.09298	-0.966325	0.12665	2.49122	0.0153147	+	OP50_PFMYB115;OP50_PLMYB11	2.49113	0.0120397	+	OP50_PFMYB115;OP50_PLMYB11	Q22347
Q9U1X9	60S acidic ribosomal protein P2 OS=Caenorhabditis elegans OX=6239 GN=rla-2 PE=1 SV=1	Q9U1X9	60S acidic ribosomal protein P2 OS=Caenorhabditis elegans OX=6239 GN=rla-2 PE=1 SV=1	rla-2	rla-2	WBGene00004410	24.4488	24.3444	24.7543	23.5983	24.0275	23.7594	24.0275	23.9406	22.7119	22.8442	22.85	23.6649	cytoplasmic translational elongation [GO:0002182]	cytosolic large ribosomal subunit [GO:0022625]	structural constituent of ribosome [GO:0003735]	cytoplasmic translational elongation [GO:0002182];cytosolic large ribosomal subunit [GO:0022625];structural constituent of ribosome [GO:0003735]	GO:0002182;GO:0003735;GO:0022625	Eukaryotic ribosomal protein P1/P2 family	Proteomics identification;Reference proteome;Ribonucleoprotein;Ribosomal protein	Y62E10A.1	0	54.584	51	110	10.9	4.56	109.33	3	4	0	46	-1.2687	-0.3477	0.921	2.48404	0.0153931	+	PLMYB11_PFMYB115;OP50_PFMYB115	2.48405	0.0120261	+	PLMYB11_PFMYB115;OP50_PFMYB115	Q9U1X9
P49583	Putative choline-phosphate cytidylyltransferase OS=Caenorhabditis elegans OX=6239 GN=F08C6.2 PE=3 SV=2	P49583;Q3HKC4	Putative choline-phosphate cytidylyltransferase OS=Caenorhabditis elegans OX=6239 GN=F08C6.2 PE=3 SV=2;Choline-phosphate cytidylyltransferase OS=Caenorhabditis elegans OX=6239 GN=pcyt-1 PE=1 SV=1	F08C6.2	F08C6.2;pcyt-1	WBGene00017241	21.417	21.8113	21.9707	22.3348	22.1642	22.2877	22.0393	21.7836	21.1704	20.7471	19.7521	21.0224	phosphatidylcholine biosynthetic process [GO:0006656]		choline-phosphate cytidylyltransferase activity [GO:0004105];phosphatidylcholine binding [GO:0031210]	choline-phosphate cytidylyltransferase activity [GO:0004105];phosphatidylcholine binding [GO:0031210];phosphatidylcholine biosynthetic process [GO:0006656]	GO:0004105;GO:0006656;GO:0031210	Cytidylyltransferase family	Lipid biosynthesis;Lipid metabolism;Nucleotidyltransferase;Phospholipid biosynthesis;Phospholipid metabolism;Proteomics identification;Reference proteome;Transferase	F08C6.2a;F08C6.2b	0	50.425	31	362	41.7	6.37	66.04	9	9	0	36	-1.21045	0.18525	1.3957	2.48079	0.0155052	+	OP50_PFMYB115;PLMYB11_PFMYB115	2.48089	0.0120518	+	OP50_PFMYB115;PLMYB11_PFMYB115	P49583
A0A1C3NSL9	Apical junction molecule OS=Caenorhabditis elegans OX=6239 GN=ajm-1 PE=1 SV=1	A0A1C3NSL9;Q95ZY7;H2KYC5	Apical junction molecule OS=Caenorhabditis elegans OX=6239 GN=ajm-1 PE=1 SV=1;Apical junction molecule OS=Caenorhabditis elegans OX=6239 GN=ajm-1 PE=1 SV=2;Apical junction molecule OS=Caenorhabditis elegans OX=6239 GN=ajm-1 PE=1 SV=2	ajm-1	ajm-1	WBGene00000100	22.0054	21.953	21.6929	22.7675	20.2989	21.0821	21.1269	20.343	21.4375	21.953	21.4118	22.0886	cell-cell junction organization [GO:0045216];embryo development ending in birth or egg hatching [GO:0009792]	adherens junction [GO:0005912];apical junction complex [GO:0043296];apical plasma membrane [GO:0016324];apicolateral plasma membrane [GO:0016327];cell-cell junction [GO:0005911];ciliary basal body [GO:0036064];dendrite terminus [GO:0044292];integral component of membrane [GO:0016021];plasma membrane [GO:0005886]	cytoskeletal protein binding [GO:0008092];metal ion binding [GO:0046872]	adherens junction [GO:0005912];apical junction complex [GO:0043296];apical plasma membrane [GO:0016324];apicolateral plasma membrane [GO:0016327];cell-cell junction [GO:0005911];cell-cell junction organization [GO:0045216];ciliary basal body [GO:0036064];cytoskeletal protein binding [GO:0008092];dendrite terminus [GO:0044292];embryo development ending in birth or egg hatching [GO:0009792];integra…	GO:0005886;GO:0005911;GO:0005912;GO:0008092;GO:0009792;GO:0016021;GO:0016324;GO:0016327;GO:0036064;GO:0043296;GO:0044292;GO:0045216;GO:0046872		Alternative splicing;Cell junction;Cell membrane;Cell projection;Coiled coil;Membrane;Metal-binding;Proteomics identification;Reference proteome;Transmembrane;Transmembrane helix;Zinc;Zinc-finger	C25A11.4a [A0A1C3NSL9-10];C25A11.4b;C25A11.4c;C25A11.4d [A0A1C3NSL9-8];C25A11.4e [A0A1C3NSL9-2];C25A11.4f [A0A1C3NSL9-6];C25A11.4g [A0A1C3NSL9-9];C25A11.4h [A0A1C3NSL9-7];C25A11.4i [A0A1C3NSL9-11];C25A11.4j [A0A1C3NSL9-3];C25A11.4k [A0A1C3NSL9-1];C25A11.4l [A0A1C3NSL9-5];C25A11.4m [A0A1C3NSL9-4]	0	55.523	7	1644	193.3	6.19	38.41	10	10	0	28	-0.381975	-1.39197	-1.01	2.47611	0.0155753	+	PFMYB115_PLMYB11;OP50_PLMYB11	2.4762	0.0120514	+	PFMYB115_PLMYB11;OP50_PLMYB11	A0A1C3NSL9
O76365	Cytoplasmic tRNA 2-thiolation protein 1 OS=Caenorhabditis elegans OX=6239 GN=tut-1 PE=1 SV=1	O76365	Cytoplasmic tRNA 2-thiolation protein 1 OS=Caenorhabditis elegans OX=6239 GN=tut-1 PE=1 SV=1	tut-1	tut-1	WBGene00017928	19.9316	20.5638	20.9024	20.4476	20.8113	20.9098	20.714	20.265	18.5545	19.29	18.5988	20.0559	embryonic morphogenesis [GO:0048598];oocyte development [GO:0048599];protein urmylation [GO:0032447];spermatogenesis [GO:0007283];translation [GO:0006412];tRNA thio-modification [GO:0034227];tRNA wobble position uridine thiolation [GO:0002143];tRNA wobble uridine modification [GO:0002098];vulval development [GO:0040025]	cytosol [GO:0005829];cytosolic tRNA wobble base thiouridylase complex [GO:0002144]	nucleotidyltransferase activity [GO:0016779];sulfurtransferase activity [GO:0016783];tRNA binding [GO:0000049]	cytosol [GO:0005829];cytosolic tRNA wobble base thiouridylase complex [GO:0002144];embryonic morphogenesis [GO:0048598];nucleotidyltransferase activity [GO:0016779];oocyte development [GO:0048599];protein urmylation [GO:0032447];spermatogenesis [GO:0007283];sulfurtransferase activity [GO:0016783];translation [GO:0006412];tRNA binding [GO:0000049];tRNA thio-modification [GO:0034227];tRNA wobble po…	GO:0000049;GO:0002098;GO:0002143;GO:0002144;GO:0005829;GO:0006412;GO:0007283;GO:0016779;GO:0016783;GO:0032447;GO:0034227;GO:0040025;GO:0048598;GO:0048599	CTU1/NCS6/ATPBD3 subfamily;TtcA family	Cytoplasm;Reference proteome;RNA-binding;Transferase;tRNA processing;tRNA-binding	F29C4.6	0	8.194	9	373	41.3	8.32	0	3	3	0	11	-1.33655	0.213675	1.55022	2.46915	0.0158225	+	OP50_PFMYB115;PLMYB11_PFMYB115	2.46918	0.0121146	+	OP50_PFMYB115;PLMYB11_PFMYB115	O76365
Q11190	Electron transfer flavoprotein-ubiquinone oxidoreductase, mitochondrial OS=Caenorhabditis elegans OX=6239 GN=let-721 PE=3 SV=2	Q11190	Electron transfer flavoprotein-ubiquinone oxidoreductase, mitochondrial OS=Caenorhabditis elegans OX=6239 GN=let-721 PE=3 SV=2	let-721	let-721	WBGene00002855	23.5404	23.6757	23.7995	23.5165	23.1316	23.4425	23.1379	23.2961	22.2419	22.7013	23.019	23.1238	electron transport chain [GO:0022900]	integral component of mitochondrial inner membrane [GO:0031305];mitochondrion [GO:0005739]	4 iron, 4 sulfur cluster binding [GO:0051539];electron-transferring-flavoprotein dehydrogenase activity [GO:0004174];metal ion binding [GO:0046872]	integral component of mitochondrial inner membrane [GO:0031305];4 iron, 4 sulfur cluster binding [GO:0051539];electron transport chain [GO:0022900];electron-transferring-flavoprotein dehydrogenase activity [GO:0004174];metal ion binding [GO:0046872];mitochondrion [GO:0005739]	GO:0004174;GO:0005739;GO:0022900;GO:0031305;GO:0046872;GO:0051539	ETF-QO/FixC family	4Fe-4S;Electron transport;FAD;Flavoprotein;Iron;Iron-sulfur;Membrane;Metal-binding;Mitochondrion;Mitochondrion inner membrane;Oxidoreductase;Reference proteome;Transit peptide;Transport;Ubiquinone	C05D11.12	0	131.867	38	597	65.3	6.73	134.4	14	14	0	73	-0.861525	-0.381	0.480525	2.46773	0.0158231	+	OP50_PFMYB115	2.46768	0.0121524	+	OP50_PFMYB115	Q11190
Q9UAW8	GP-PDE domain-containing protein OS=Caenorhabditis elegans OX=6239 GN=CELE_T12B3.3 PE=1 SV=1	Q9UAW8;W6RTL8	GP-PDE domain-containing protein OS=Caenorhabditis elegans OX=6239 GN=CELE_T12B3.3 PE=1 SV=1;GP-PDE domain-containing protein OS=Caenorhabditis elegans OX=6239 GN=CELE_Y40C5A.4 PE=4 SV=1	CELE_T12B3.3	CELE_T12B3.3;CELE_Y40C5A.4	WBGene00020446	21.7512	21.953	21.5592	21.9459	22.7776	22.4551	22.1642	22.7451	22.3045	22.5522	22.343	22.1079	ethanolamine metabolic process [GO:0006580];lipid metabolic process [GO:0006629];N-acylethanolamine metabolic process [GO:0070291];phospholipid metabolic process [GO:0006644]	integral component of membrane [GO:0016021];plasma membrane [GO:0005886]	glycerophosphodiester phosphodiesterase activity [GO:0008889];phosphoric diester hydrolase activity [GO:0008081]	ethanolamine metabolic process [GO:0006580];glycerophosphodiester phosphodiesterase activity [GO:0008889];integral component of membrane [GO:0016021];lipid metabolic process [GO:0006629];N-acylethanolamine metabolic process [GO:0070291];phospholipid metabolic process [GO:0006644];phosphoric diester hydrolase activity [GO:0008081];plasma membrane [GO:0005886]	GO:0005886;GO:0006580;GO:0006629;GO:0006644;GO:0008081;GO:0008889;GO:0016021;GO:0070291		Membrane;Proteomics identification;Reference proteome;Transmembrane;Transmembrane helix	T12B3.3;Y40C5A.4d	0	70.477	33	356	40.6	6.95	83.66	10	10	0	39	0.524575	0.733175	0.2086	2.46455	0.0159458	+	PFMYB115_OP50;PLMYB11_OP50	2.46453	0.0122019	+	PFMYB115_OP50;PLMYB11_OP50	Q9UAW8
H2KZV6	Rho GTPase-activating protein 26 OS=Caenorhabditis elegans OX=6239 GN=CELE_T04C9.1 PE=1 SV=1	H2KZV6;H2KZV7	Rho GTPase-activating protein 26 OS=Caenorhabditis elegans OX=6239 GN=CELE_T04C9.1 PE=1 SV=1;Rho GTPase-activating protein 26 OS=Caenorhabditis elegans OX=6239 GN=CELE_T04C9.1 PE=1 SV=1	CELE_T04C9.1	CELE_T04C9.1	WBGene00020209	19.0951	18.9459	19.1482	18.9431	NaN	18.0047	18.4211	17.6593	NaN	NaN	17.1357	NaN	signal transduction [GO:0007165]		GTPase activator activity [GO:0005096]	GTPase activator activity [GO:0005096];signal transduction [GO:0007165]	GO:0005096;GO:0007165		Coiled coil;GTPase activation;Proteomics identification;Reference proteome;SH3 domain	T04C9.1a;T04C9.1b	0	9.64	5	881	99	7.62	0	3	3	0	3	-1.89738	-1.00471	0.892667	2.4488	0.0160399	+	OP50_PLMYB11	2.18486	0.0166605	+	OP50_PFMYB115	H2KZV6
O45227	Uncharacterized protein OS=Caenorhabditis elegans OX=6239 GN=B0513.4 PE=1 SV=1	O45227;D3YT72	Uncharacterized protein OS=Caenorhabditis elegans OX=6239 GN=B0513.4 PE=1 SV=1;Transposase OS=Caenorhabditis elegans OX=6239 GN=B0513.4 PE=1 SV=1	B0513.4	B0513.4	WBGene00007196	NaN	18.724	19.0047	17.1357	22.6431	20.6971	20.8876	21.9423	19.8727	20.0559	21.2764	19.9185							Proteomics identification;Reference proteome;Signal	B0513.4a;B0513.4b	0	28.73	33	120	13.1	7.87	23.1	3	3	0	11	1.99274	3.25439	1.26165	2.44791	0.0160662	+	PFMYB115_OP50;PLMYB11_OP50	3.06445	0.00628916	+	PFMYB115_OP50;PLMYB11_OP50	O45227
Q21352	Translocon-associated protein subunit beta OS=Caenorhabditis elegans OX=6239 GN=CELE_K08F4.3 PE=1 SV=1	Q21352	Translocon-associated protein subunit beta OS=Caenorhabditis elegans OX=6239 GN=CELE_K08F4.3 PE=1 SV=1	CELE_K08F4.3	CELE_K08F4.3	WBGene00010678	19.2989	19.5638	19.7553	17.1946	19.4676	20.5823	19.8361	20.4972	17.1357	17.1357	NaN	16.8846		endoplasmic reticulum membrane [GO:0005789];integral component of membrane [GO:0016021]		endoplasmic reticulum membrane [GO:0005789];integral component of membrane [GO:0016021]	GO:0005789;GO:0016021	TRAP-beta family	Endoplasmic reticulum;Glycoprotein;Membrane;Proteomics identification;Reference proteome;Signal;Transmembrane;Transmembrane helix	K08F4.3	0	25.404	20	182	20.2	9.28	15.97	3	3	0	11	-1.90115	1.14265	3.0438	2.45485	0.0160671	+	OP50_PFMYB115;PLMYB11_PFMYB115	3.09652	0.00635897	+	OP50_PFMYB115;PLMYB11_PFMYB115	Q21352
Q9N3H3	NmrA domain-containing protein OS=Caenorhabditis elegans OX=6239 GN=nduf-9 PE=1 SV=2	Q9N3H3	NmrA domain-containing protein OS=Caenorhabditis elegans OX=6239 GN=nduf-9 PE=1 SV=2	nduf-9	nduf-9	WBGene00021800	24.7543	24.7895	24.9361	24.0854	24.824	25.1795	24.9539	25.1371	24.2607	23.9316	24.2961	24.1565	mitochondrial respiratory chain complex I assembly [GO:0032981];ubiquinone-6 biosynthetic process [GO:1901006]	mitochondrial respiratory chain complex I [GO:0005747];mitochondrion [GO:0005739]	protein-containing complex binding [GO:0044877]	mitochondrial respiratory chain complex I [GO:0005747];mitochondrial respiratory chain complex I assembly [GO:0032981];mitochondrion [GO:0005739];protein-containing complex binding [GO:0044877];ubiquinone-6 biosynthetic process [GO:1901006]	GO:0005739;GO:0005747;GO:0032981;GO:0044877;GO:1901006		Proteomics identification;Reference proteome	Y53G8AL.2	0	163.95	47	431	48.2	9.19	347.88	18	18	0	160	-0.4801	0.3823	0.8624	2.45788	0.0160673	+	PLMYB11_PFMYB115	2.45805	0.0121881	+	PLMYB11_PFMYB115	Q9N3H3
P34384	Ribosomal protein L44, mitochondrial OS=Caenorhabditis elegans OX=6239 GN=mrpl-44 PE=3 SV=3	P34384	Ribosomal protein L44, mitochondrial OS=Caenorhabditis elegans OX=6239 GN=mrpl-44 PE=3 SV=3	mrpl-44	mrpl-44	WBGene00008514	22.538	22.3857	22.1143	21.0691	21.5213	21.5498	21.3045	21.5356	18.0899	17.8727	19.856	13.9385	mitochondrial translational elongation [GO:0070125];rRNA processing [GO:0006364]	mitochondrion [GO:0005739];ribonucleoprotein complex [GO:1990904];ribosome [GO:0005840]	double-stranded RNA binding [GO:0003725];ribonuclease III activity [GO:0004525];structural constituent of ribosome [GO:0003735]	double-stranded RNA binding [GO:0003725];mitochondrial translational elongation [GO:0070125];mitochondrion [GO:0005739];ribonuclease III activity [GO:0004525];ribonucleoprotein complex [GO:1990904];ribosome [GO:0005840];rRNA processing [GO:0006364];structural constituent of ribosome [GO:0003735]	GO:0003725;GO:0003735;GO:0004525;GO:0005739;GO:0005840;GO:0006364;GO:0070125;GO:1990904	Mitochondrion-specific ribosomal protein mL44 subfamily;Ribonuclease III family	Mitochondrion;Reference proteome;Ribonucleoprotein;Ribosomal protein;Transit peptide	F02A9.4	0	39.748	23	394	44.4	6.27	11.41	7	7	0	20	-4.5875	-0.548975	4.03853	2.44972	0.01608	+	PLMYB11_PFMYB115;OP50_PFMYB115	2.44975	0.0121858	+	PLMYB11_PFMYB115;OP50_PFMYB115	P34384
Q19687	Plastocyanin-like domain-containing protein OS=Caenorhabditis elegans OX=6239 GN=CELE_F21D5.3 PE=1 SV=2	Q19687	Plastocyanin-like domain-containing protein OS=Caenorhabditis elegans OX=6239 GN=CELE_F21D5.3 PE=1 SV=2	CELE_F21D5.3	CELE_F21D5.3	WBGene00009008	18.6523	18.9545	18.0743	19.29	17.6593	17.5127	17.624	18.4456	19.4991	19.1104	18.9992	19.0102	iron ion homeostasis [GO:0055072];iron ion transport [GO:0006826]	plasma membrane [GO:0005886]	copper ion binding [GO:0005507];oxidoreductase activity [GO:0016491]	copper ion binding [GO:0005507];iron ion homeostasis [GO:0055072];iron ion transport [GO:0006826];oxidoreductase activity [GO:0016491];plasma membrane [GO:0005886]	GO:0005507;GO:0005886;GO:0006826;GO:0016491;GO:0055072	Multicopper oxidase family	Proteomics identification;Reference proteome;Signal	F21D5.3a	0	6.724	1	743	85.1	6.09	3.44	1	1	0	9	0.41195	-0.932375	-1.34433	2.45152	0.0160803	+	OP50_PLMYB11;PFMYB115_PLMYB11	2.45139	0.0121988	+	OP50_PLMYB11;PFMYB115_PLMYB11	Q19687
P19826	Vinculin OS=Caenorhabditis elegans OX=6239 GN=deb-1 PE=1 SV=2	P19826	Vinculin OS=Caenorhabditis elegans OX=6239 GN=deb-1 PE=1 SV=2	deb-1	deb-1	WBGene00000942	23.9495	24.0691	23.6096	24.0772	22.3266	23.1916	23.0241	23.1976	23.3376	23.7695	23.9495	23.8288	cell adhesion [GO:0007155];positive regulation of ovulation [GO:0060279]	actin cytoskeleton [GO:0015629];adherens junction [GO:0005912];cell-cell contact zone [GO:0044291];cytoplasm [GO:0005737];cytoskeleton [GO:0005856];dense body [GO:0097433];focal adhesion [GO:0005925];plasma membrane [GO:0005886];striated muscle dense body [GO:0055120]	actin filament binding [GO:0051015];alpha-catenin binding [GO:0045294];beta-catenin binding [GO:0008013];structural constituent of cytoskeleton [GO:0005200]	actin cytoskeleton [GO:0015629];actin filament binding [GO:0051015];adherens junction [GO:0005912];alpha-catenin binding [GO:0045294];beta-catenin binding [GO:0008013];cell adhesion [GO:0007155];cell-cell contact zone [GO:0044291];cytoplasm [GO:0005737];cytoskeleton [GO:0005856];dense body [GO:0097433];focal adhesion [GO:0005925];plasma membrane [GO:0005886];positive regulation of ovulation [GO:0…	GO:0005200;GO:0005737;GO:0005856;GO:0005886;GO:0005912;GO:0005925;GO:0007155;GO:0008013;GO:0015629;GO:0044291;GO:0045294;GO:0051015;GO:0055120;GO:0060279;GO:0097433	Vinculin/alpha-catenin family	Actin-binding;Alternative splicing;Cell adhesion;Cell junction;Cell membrane;Cytoplasm;Cytoskeleton;Membrane;Reference proteome;Repeat	ZC477.9a [P19826-2];ZC477.9b [P19826-3];ZC477.9c [P19826-4];ZC477.9d [P19826-1];ZC477.9e [P19826-5];ZC477.9f [P19826-6];ZC477.9g [P19826-7];ZC477.9h [P19826-8]	0	188.159	30	1090	120.7	6.73	171.04	25	25	0	118	-0.205	-0.991375	-0.786375	2.45845	0.0160946	+	PFMYB115_PLMYB11;OP50_PLMYB11	2.45842	0.0122264	+	PFMYB115_PLMYB11;OP50_PLMYB11	P19826
Q21154	MICOS complex subunit MIC27 OS=Caenorhabditis elegans OX=6239 GN=moma-1 PE=2 SV=1	Q21154	MICOS complex subunit MIC27 OS=Caenorhabditis elegans OX=6239 GN=moma-1 PE=2 SV=1	moma-1	moma-1	WBGene00019333	22.7389	22.4273	22.85	21.8073	23.141	23.0309	23.1534	23.0207	22.0224	21.4825	21.9637	22.3403	cristae formation [GO:0042407]	MICOS complex [GO:0061617];mitochondrial outer membrane [GO:0005741]		cristae formation [GO:0042407];MICOS complex [GO:0061617];mitochondrial outer membrane [GO:0005741]	GO:0005741;GO:0042407;GO:0061617	Apolipoprotein O/MICOS complex subunit Mic27 family	Membrane;Mitochondrion;Mitochondrion outer membrane;Reference proteome;Transit peptide;Transmembrane;Transmembrane helix	K02F3.10	0	37.887	40	201	22.1	7.74	83.83	6	6	0	50	-0.50365	0.630625	1.13427	2.42904	0.0162179	+	PLMYB11_PFMYB115	2.42889	0.0123724	+	PLMYB11_PFMYB115	Q21154
Q94312	Apple domain-containing protein OS=Caenorhabditis elegans OX=6239 GN=CELE_ZK154.1 PE=1 SV=2	Q94312	Apple domain-containing protein OS=Caenorhabditis elegans OX=6239 GN=CELE_ZK154.1 PE=1 SV=2	CELE_ZK154.1	CELE_ZK154.1	WBGene00022665	20.7715	20.9243	20.3101	20.417	17.9024	NaN	16.4956	18.6937	NaN	NaN	16.5447	NaN							Proteomics identification;Reference proteome;Signal	ZK154.1	0	20.375	16	209	23.7	7.96	9.15	3	3	0	7	-4.06103	-2.90849	1.15253	2.44288	0.0162237	+	OP50_PLMYB11	5.09494	0.000333333	+	PLMYB11_PFMYB115;OP50_PFMYB115;OP50_PLMYB11	Q94312
Q9XUH4	CUB_2 domain-containing protein OS=Caenorhabditis elegans OX=6239 GN=C32H11.9 PE=4 SV=1	Q9XUH4;Q9U3N6	CUB_2 domain-containing protein OS=Caenorhabditis elegans OX=6239 GN=C32H11.9 PE=4 SV=1;CUB_2 domain-containing protein OS=Caenorhabditis elegans OX=6239 GN=dod-21 PE=4 SV=1	C32H11.9	C32H11.9;dod-21	WBGene00007872	19.68	20.1079	18.3624	18.9373	21.9566	23.1871	23.0526	23.48	23.0493	21.1395	21.3376	19.1728							Reference proteome;Signal	C32H11.10;C32H11.9	0	61.206	24	369	40.9	9.44	59.93	6	6	0	26	1.9029	3.64718	1.74428	2.44353	0.0162376	+	PLMYB11_OP50	2.44353	0.0123077	+	PLMYB11_OP50	Q9XUH4
A0A0K3AVH4	FTH domain-containing protein OS=Caenorhabditis elegans OX=6239 GN=fbxa-72 PE=1 SV=1	A0A0K3AVH4;A0A0K3ARZ7	FTH domain-containing protein OS=Caenorhabditis elegans OX=6239 GN=fbxa-72 PE=1 SV=1;FTH domain-containing protein OS=Caenorhabditis elegans OX=6239 GN=fbxa-72 PE=1 SV=1	fbxa-72	fbxa-72	WBGene00017962	23.3511	23.3645	22.9812	23.5983	17.4496	20.3962	21.3266	20.2535	20.5823	20.4676	19.7022	21.7553							Proteomics identification;Reference proteome	F31F4.15a;F31F4.15b	0	51.768	27	296	34.8	5.85	25.58	9	9	0	24	-2.69693	-3.4673	-0.770375	2.42916	0.0162701	+	OP50_PLMYB11;OP50_PFMYB115	2.42918	0.0124096	+	OP50_PLMYB11;OP50_PFMYB115	A0A0K3AVH4
Q9BKS2	GLTP domain-containing protein OS=Caenorhabditis elegans OX=6239 GN=CELE_Y82E9BR.14 PE=1 SV=1	Q9BKS2	GLTP domain-containing protein OS=Caenorhabditis elegans OX=6239 GN=CELE_Y82E9BR.14 PE=1 SV=1	CELE_Y82E9BR.14	CELE_Y82E9BR.14	WBGene00022347	20.9812	21.1825	19.8772	19.719	NaN	18.9054	20.2185	19.5897	16.7073	NaN	NaN	17.4252		cytoplasm [GO:0005737]	lipid transfer activity [GO:0120013]	cytoplasm [GO:0005737];lipid transfer activity [GO:0120013]	GO:0005737;GO:0120013		Proteomics identification;Reference proteome	Y82E9BR.14	0	21.876	11	231	25.7	6.61	8.37	2	2	0	4	-3.37373	-0.868775	2.50495	2.43159	0.016271	+	PLMYB11_PFMYB115;OP50_PFMYB115	3.64515	0.0039	+	PLMYB11_PFMYB115;OP50_PFMYB115	Q9BKS2
Q19699	Glutamine--fructose-6-phosphate transaminase (isomerizing) OS=Caenorhabditis elegans OX=6239 GN=gfat-2 PE=1 SV=1	Q19699	Glutamine--fructose-6-phosphate transaminase (isomerizing) OS=Caenorhabditis elegans OX=6239 GN=gfat-2 PE=1 SV=1	gfat-2	gfat-2	WBGene00009035	22.2361	22.1673	22.4349	21.7955	23.1688	23.6096	23.654	23.5869	23.7695	22.5237	23.0789	22.4526	fructose 6-phosphate metabolic process [GO:0006002];glutamine metabolic process [GO:0006541];protein N-linked glycosylation [GO:0006487];UDP-N-acetylglucosamine metabolic process [GO:0006047]		carbohydrate derivative binding [GO:0097367];glutamine-fructose-6-phosphate transaminase (isomerizing) activity [GO:0004360]	carbohydrate derivative binding [GO:0097367];fructose 6-phosphate metabolic process [GO:0006002];glutamine metabolic process [GO:0006541];glutamine-fructose-6-phosphate transaminase (isomerizing) activity [GO:0004360];protein N-linked glycosylation [GO:0006487];UDP-N-acetylglucosamine metabolic process [GO:0006047]	GO:0004360;GO:0006002;GO:0006047;GO:0006487;GO:0006541;GO:0097367		Glutamine amidotransferase;Proteomics identification;Reference proteome;Repeat;Transferase	F22B3.4	0	208.262	43	710	79.2	6.73	397.8	14	28	0	188	0.797725	1.34637	0.54865	2.43176	0.0163107	+	PLMYB11_OP50	2.43168	0.0124364	+	PLMYB11_OP50	Q19699
Q8T3U1	Alpha-CaTuliN (Catenin/vinculin related) OS=Caenorhabditis elegans OX=6239 GN=ctn-1 PE=1 SV=2	Q8T3U1;G8JYB2;H2L011	Alpha-CaTuliN (Catenin/vinculin related) OS=Caenorhabditis elegans OX=6239 GN=ctn-1 PE=1 SV=2;Alpha-CaTuliN (Catenin/vinculin related) OS=Caenorhabditis elegans OX=6239 GN=ctn-1 PE=1 SV=1;Alpha-CaTuliN (Catenin/vinculin related) OS=Caenorhabditis elegans OX=6239 GN=ctn-1 PE=1 SV=2	ctn-1	ctn-1	WBGene00000832	18.2466	18.2466	17.185	17.9142	17.805	17.6311	17.8846	17.5507	19.5915	18.8423	19.2442	21.1581	cell adhesion [GO:0007155];regulation of locomotion [GO:0040012];Rho protein signal transduction [GO:0007266]	plasma membrane [GO:0005886];striated muscle dense body [GO:0055120]	actin filament binding [GO:0051015];cadherin binding [GO:0045296]	actin filament binding [GO:0051015];cadherin binding [GO:0045296];cell adhesion [GO:0007155];plasma membrane [GO:0005886];regulation of locomotion [GO:0040012];Rho protein signal transduction [GO:0007266];striated muscle dense body [GO:0055120]	GO:0005886;GO:0007155;GO:0007266;GO:0040012;GO:0045296;GO:0051015;GO:0055120	Vinculin/alpha-catenin family	Coiled coil;Cytoplasm;Proteomics identification;Reference proteome	Y23H5A.5a;Y23H5A.5c;Y23H5A.5d	0	8.739	7	642	71	6.14	6.04	2	2	0	3	1.81093	-0.18025	-1.99118	2.44028	0.0163148	+	PFMYB115_PLMYB11;PFMYB115_OP50	2.44023	0.0123058	+	PFMYB115_PLMYB11;PFMYB115_OP50	Q8T3U1
O16319	Uncharacterized protein OS=Caenorhabditis elegans OX=6239 GN=C10B5.3 PE=1 SV=2	O16319	Uncharacterized protein OS=Caenorhabditis elegans OX=6239 GN=C10B5.3 PE=1 SV=2	C10B5.3	C10B5.3	WBGene00015671	NaN	16.4366	16.3718	16.185	17.0211	16.0276	16.624	16.8361	NaN	15.5296	14.5567	15.2061							Proteomics identification;Reference proteome	C10B5.3	0.001	4.902	9	148	16.7	4.88	0	1	1	0	5	-1.23367	0.296067	1.52973	2.43213	0.0163506	+	OP50_PFMYB115;PLMYB11_PFMYB115	1.05846	0.108202			O16319
Q18120	TWiK family of potassium channels protein 18 OS=Caenorhabditis elegans OX=6239 GN=twk-18 PE=1 SV=2	Q18120	TWiK family of potassium channels protein 18 OS=Caenorhabditis elegans OX=6239 GN=twk-18 PE=1 SV=2	twk-18	twk-18	WBGene00006672	22.0756	22.1765	21.9495	22.8093	20.8191	21.2535	21.5069	21.0691	21.8538	22.0658	22.3017	21.5261	locomotion [GO:0040011];muscle contraction [GO:0006936];potassium ion transmembrane transport [GO:0071805];potassium ion transport [GO:0006813];stabilization of membrane potential [GO:0030322]	integral component of plasma membrane [GO:0005887];membrane [GO:0016020]	outward rectifier potassium channel activity [GO:0015271];potassium ion leak channel activity [GO:0022841]	integral component of plasma membrane [GO:0005887];locomotion [GO:0040011];membrane [GO:0016020];muscle contraction [GO:0006936];outward rectifier potassium channel activity [GO:0015271];potassium ion leak channel activity [GO:0022841];potassium ion transmembrane transport [GO:0071805];potassium ion transport [GO:0006813];stabilization of membrane potential [GO:0030322]	GO:0005887;GO:0006813;GO:0006936;GO:0015271;GO:0016020;GO:0022841;GO:0030322;GO:0040011;GO:0071805	Two pore domain potassium channel (TC 1.A.1.8) family	Glycoprotein;Ion channel;Ion transport;Membrane;Potassium;Potassium channel;Potassium transport;Reference proteome;Transmembrane;Transmembrane helix;Transport	C24A3.6	0	24.703	15	461	52.7	5.08	18.53	6	6	0	24	-0.315875	-1.09058	-0.7747	2.43428	0.0163518	+	PFMYB115_PLMYB11;OP50_PLMYB11	2.43429	0.0124134	+	PFMYB115_PLMYB11;OP50_PLMYB11	Q18120
O02115	Proliferating cell nuclear antigen OS=Caenorhabditis elegans OX=6239 GN=pcn-1 PE=1 SV=3	O02115	Proliferating cell nuclear antigen OS=Caenorhabditis elegans OX=6239 GN=pcn-1 PE=1 SV=3	pcn-1	pcn-1	WBGene00003955	22.4273	22.7776	23.1749	21.85	24.9134	23.867	23.6757	24.3778	23.48	22.741	23.2961	23.4425	leading strand elongation [GO:0006272];mismatch repair [GO:0006298];positive regulation of DNA repair [GO:0045739];positive regulation of DNA replication [GO:0045740];translesion synthesis [GO:0019985]	nucleus [GO:0005634];PCNA complex [GO:0043626]	DNA binding [GO:0003677];DNA polymerase binding [GO:0070182];DNA polymerase processivity factor activity [GO:0030337]	DNA binding [GO:0003677];DNA polymerase binding [GO:0070182];DNA polymerase processivity factor activity [GO:0030337];leading strand elongation [GO:0006272];mismatch repair [GO:0006298];nucleus [GO:0005634];PCNA complex [GO:0043626];positive regulation of DNA repair [GO:0045739];positive regulation of DNA replication [GO:0045740];translesion synthesis [GO:0019985]	GO:0003677;GO:0005634;GO:0006272;GO:0006298;GO:0019985;GO:0030337;GO:0043626;GO:0045739;GO:0045740;GO:0070182	PCNA family	DNA replication;DNA-binding;Nucleus;Reference proteome	W03D2.4	0	64.58	41	263	29	4.58	94.49	9	9	0	67	0.68245	1.65103	0.968575	2.43483	0.016366	+	PLMYB11_OP50	2.43483	0.0124024	+	PLMYB11_OP50	O02115
Q23500	Cytoplasmic aconitate hydratase OS=Caenorhabditis elegans OX=6239 GN=aco-1 PE=1 SV=1	Q23500;UPI00083E3A0B;UPI000CFED806	Cytoplasmic aconitate hydratase OS=Caenorhabditis elegans OX=6239 GN=aco-1 PE=1 SV=1;status=active;status=active	aco-1	aco-1	WBGene00000040	28.0137	28.066	27.5969	28.0965	27.4314	27.7771	27.7581	27.726	27.1015	27.4154	27.4862	27.189	cellular iron ion homeostasis [GO:0006879];citrate metabolic process [GO:0006101];tricarboxylic acid cycle [GO:0006099];tricarboxylic acid metabolic process [GO:0072350]	cytosol [GO:0005829];mitochondrion [GO:0005739]	4 iron, 4 sulfur cluster binding [GO:0051539];aconitate hydratase activity [GO:0003994];citrate dehydratase activity [GO:0047780];metal ion binding [GO:0046872]	cytosol [GO:0005829];4 iron, 4 sulfur cluster binding [GO:0051539];aconitate hydratase activity [GO:0003994];cellular iron ion homeostasis [GO:0006879];citrate dehydratase activity [GO:0047780];citrate metabolic process [GO:0006101];metal ion binding [GO:0046872];mitochondrion [GO:0005739];tricarboxylic acid cycle [GO:0006099];tricarboxylic acid metabolic process [GO:0072350]	GO:0003994;GO:0005739;GO:0005829;GO:0006099;GO:0006101;GO:0006879;GO:0046872;GO:0047780;GO:0051539;GO:0072350	Aconitase/IPM isomerase family	4Fe-4S;Cytoplasm;Iron;Iron-sulfur;Lyase;Metal-binding;Reference proteome;Tricarboxylic acid cycle	ZK455.1	0	409.302	56	887	96.6	5.74	1308.84	41	41	0	576	-0.64525	-0.270125	0.375125	2.42223	0.0163949	+	OP50_PFMYB115	2.422	0.0125134	+	OP50_PFMYB115	Q23500
Q1ENI8	Peroxidasin homolog pxn-1 OS=Caenorhabditis elegans OX=6239 GN=pxn-1 PE=1 SV=1	Q1ENI8	Peroxidasin homolog pxn-1 OS=Caenorhabditis elegans OX=6239 GN=pxn-1 PE=1 SV=1	pxn-1	pxn-1	WBGene00004256	21.0559	21.3962	21.5261	21.3211	19.5601	20.9742	20.4067	20.6186	19.4756	18.1655	20.2419	18.1053	embryonic body morphogenesis [GO:0010172];hydrogen peroxide catabolic process [GO:0042744];muscle attachment [GO:0016203];positive regulation of axon guidance [GO:1902669];regulation of axon regeneration [GO:0048679];response to oxidative stress [GO:0006979]	basement membrane [GO:0005604];extracellular matrix [GO:0031012];extracellular space [GO:0005615]	heme binding [GO:0020037];lactoperoxidase activity [GO:0140825];metal ion binding [GO:0046872];peroxidase activity [GO:0004601]	basement membrane [GO:0005604];embryonic body morphogenesis [GO:0010172];extracellular matrix [GO:0031012];extracellular space [GO:0005615];heme binding [GO:0020037];hydrogen peroxide catabolic process [GO:0042744];lactoperoxidase activity [GO:0140825];metal ion binding [GO:0046872];muscle attachment [GO:0016203];peroxidase activity [GO:0004601];positive regulation of axon guidance [GO:1902669];r…	GO:0004601;GO:0005604;GO:0005615;GO:0006979;GO:0010172;GO:0016203;GO:0020037;GO:0031012;GO:0042744;GO:0046872;GO:0048679;GO:0140825;GO:1902669	Peroxidase family;XPO subfamily	Calcium;Coiled coil;Disulfide bond;Extracellular matrix;Glycoprotein;Heme;Hydrogen peroxide;Immunoglobulin domain;Iron;Leucine-rich repeat;Metal-binding;Oxidoreductase;Peroxidase;Reference proteome;Repeat;Secreted;Signal	ZK994.3	0	30.273	6	1285	146.2	7.93	6	6	6	0	13	-2.32775	-0.934925	1.39282	2.42469	0.0164089	+	PLMYB11_PFMYB115;OP50_PFMYB115	2.42466	0.012503	+	PLMYB11_PFMYB115;OP50_PFMYB115	Q1ENI8
Q21153	Probable calcium-binding mitochondrial carrier K02F3.2 OS=Caenorhabditis elegans OX=6239 GN=K02F3.2 PE=3 SV=3	Q21153	Probable calcium-binding mitochondrial carrier K02F3.2 OS=Caenorhabditis elegans OX=6239 GN=K02F3.2 PE=3 SV=3	K02F3.2	K02F3.2	WBGene00019326	24.5225	24.3844	24.217	24.1565	24.2463	24.4676	24.7389	24.654	23.0275	24.0105	23.6865	23.7389	aspartate transmembrane transport [GO:0015810];L-glutamate transmembrane transport [GO:0015813];malate-aspartate shuttle [GO:0043490]	integral component of membrane [GO:0016021];mitochondrial inner membrane [GO:0005743]	calcium ion binding [GO:0005509];identical protein binding [GO:0042802];L-aspartate transmembrane transporter activity [GO:0015183];L-glutamate transmembrane transporter activity [GO:0005313];transmembrane transporter activity [GO:0022857]	aspartate transmembrane transport [GO:0015810];calcium ion binding [GO:0005509];identical protein binding [GO:0042802];integral component of membrane [GO:0016021];L-aspartate transmembrane transporter activity [GO:0015183];L-glutamate transmembrane transport [GO:0015813];L-glutamate transmembrane transporter activity [GO:0005313];malate-aspartate shuttle [GO:0043490];mitochondrial inner membrane …	GO:0005313;GO:0005509;GO:0005743;GO:0015183;GO:0015810;GO:0015813;GO:0016021;GO:0022857;GO:0042802;GO:0043490	Mitochondrial carrier (TC 2.A.29) family	Alternative splicing;Calcium;Membrane;Metal-binding;Mitochondrion;Mitochondrion inner membrane;Reference proteome;Repeat;Transmembrane;Transmembrane helix;Transport	K02F3.2a [Q21153-2];K02F3.2b [Q21153-1]	0	170.972	38	716	79.5	8.06	222.31	24	24	0	151	-0.70425	0.2066	0.91085	2.4141	0.01653	+	OP50_PFMYB115;PLMYB11_PFMYB115	2.41418	0.0125546	+	OP50_PFMYB115;PLMYB11_PFMYB115	Q21153
Q18625	Galectin OS=Caenorhabditis elegans OX=6239 GN=lec-4 PE=1 SV=1	Q18625	Galectin OS=Caenorhabditis elegans OX=6239 GN=lec-4 PE=1 SV=1	lec-4	lec-4	WBGene00002267	26.2944	26.1565	26.0854	25.705	25.654	25.8764	25.9716	26.1115	25.0935	24.8528	25.673	25.2499		membrane raft [GO:0045121]	carbohydrate binding [GO:0030246];galactoside binding [GO:0016936]	carbohydrate binding [GO:0030246];galactoside binding [GO:0016936];membrane raft [GO:0045121]	GO:0016936;GO:0030246;GO:0045121		Lectin;Proteomics identification;Reference proteome	C44F1.3	0	191.562	70	283	32.4	6.47	487.25	19	19	0	201	-0.843025	-0.15695	0.686075	2.41525	0.0165316	+	PLMYB11_PFMYB115;OP50_PFMYB115	2.41515	0.0125799	+	PLMYB11_PFMYB115;OP50_PFMYB115	Q18625
A0A1D3PDA8	WD_REPEATS_REGION domain-containing protein OS=Caenorhabditis elegans OX=6239 GN=CELE_Y41C4A.32 PE=1 SV=1	A0A1D3PDA8	WD_REPEATS_REGION domain-containing protein OS=Caenorhabditis elegans OX=6239 GN=CELE_Y41C4A.32 PE=1 SV=1	CELE_Y41C4A.32	CELE_Y41C4A.32	WBGene00270321	24.2891	23.8191	23.48	23.7796	23.2258	22.239	21.4874	21.0951	19.3255	19.5768	22.5189	20.5261	endoplasmic reticulum to Golgi vesicle-mediated transport [GO:0006888];intracellular protein transport [GO:0006886];intra-Golgi vesicle-mediated transport [GO:0006891];retrograde vesicle-mediated transport, Golgi to endoplasmic reticulum [GO:0006890]	COPI vesicle coat [GO:0030126]		COPI vesicle coat [GO:0030126];endoplasmic reticulum to Golgi vesicle-mediated transport [GO:0006888];intracellular protein transport [GO:0006886];intra-Golgi vesicle-mediated transport [GO:0006891];retrograde vesicle-mediated transport, Golgi to endoplasmic reticulum [GO:0006890]	GO:0006886;GO:0006888;GO:0006890;GO:0006891;GO:0030126		Proteomics identification;Reference proteome;Repeat;WD repeat	Y41C4A.32	0	60.759	41	291	33	5.64	46.76	9	9	0	28	-3.35513	-1.83012	1.525	2.40976	0.0165392	+	OP50_PFMYB115	2.40981	0.0126118	+	OP50_PFMYB115	A0A1D3PDA8
O62275	Argonaute protein wago-4 OS=Caenorhabditis elegans OX=6239 GN=wago-4 PE=1 SV=1	O62275	Argonaute protein wago-4 OS=Caenorhabditis elegans OX=6239 GN=wago-4 PE=1 SV=1	wago-4	wago-4	WBGene00010263	23.4041	23.3645	23.2961	23.6757	24.1174	23.9406	23.9043	24.3101	24.8093	25.2317	23.8288	25.1332	gene silencing by RNA [GO:0031047];heterochromatin assembly by small RNA [GO:0031048];regulation of gene silencing by RNA [GO:0060966]	perinuclear region of cytoplasm [GO:0048471]	endoribonuclease activity [GO:0004521];miRNA binding [GO:0035198];RNA binding [GO:0003723];single-stranded RNA binding [GO:0003727]	endoribonuclease activity [GO:0004521];gene silencing by RNA [GO:0031047];heterochromatin assembly by small RNA [GO:0031048];miRNA binding [GO:0035198];perinuclear region of cytoplasm [GO:0048471];regulation of gene silencing by RNA [GO:0060966];RNA binding [GO:0003723];single-stranded RNA binding [GO:0003727]	GO:0003723;GO:0003727;GO:0004521;GO:0031047;GO:0031048;GO:0035198;GO:0048471;GO:0060966	Argonaute family;WAGO subfamily	Cytoplasm;Reference proteome;RNA-binding;RNA-mediated gene silencing	F58G1.1	0	141.852	29	965	106.4	8.18	115.74	24	26	2	108	1.31565	0.633	-0.68265	2.41571	0.0165841	+	PFMYB115_OP50	2.41572	0.0126172	+	PFMYB115_OP50	O62275
Q23628	Cuticle collagen lon-3 OS=Caenorhabditis elegans OX=6239 GN=lon-3 PE=2 SV=1	Q23628	Cuticle collagen lon-3 OS=Caenorhabditis elegans OX=6239 GN=lon-3 PE=2 SV=1	lon-3	lon-3	WBGene00003057	19.6364	19.5432	20.5638	20.0559	NaN	18.2372	18.6347	17.8113	NaN	NaN	NaN	NaN	body morphogenesis [GO:0010171];negative regulation of multicellular organism growth [GO:0040015]	annuli extracellular matrix [GO:0060107];collagen and cuticulin-based cuticle extracellular matrix [GO:0060102];collagen trimer [GO:0005581]	structural constituent of collagen and cuticulin-based cuticle [GO:0042329]	annuli extracellular matrix [GO:0060107];body morphogenesis [GO:0010171];collagen and cuticulin-based cuticle extracellular matrix [GO:0060102];collagen trimer [GO:0005581];negative regulation of multicellular organism growth [GO:0040015];structural constituent of collagen and cuticulin-based cuticle [GO:0042329]	GO:0005581;GO:0010171;GO:0040015;GO:0042329;GO:0060102;GO:0060107	Cuticular collagen family	Collagen;Cuticle;Disulfide bond;Reference proteome;Repeat;Signal	ZK836.1	0	11.14	6	324	32.9	4.63	20.6	1	1	0	10		-1.72209		2.41073	0.0165912	+	OP50_PLMYB11	3.60588	0.00390588	+	PLMYB11_PFMYB115;OP50_PFMYB115;OP50_PLMYB11	Q23628
Q965W1	Fatty acid-binding protein homolog 9 OS=Caenorhabditis elegans OX=6239 GN=lbp-9 PE=3 SV=1	Q965W1;Q3LFN1	Fatty acid-binding protein homolog 9 OS=Caenorhabditis elegans OX=6239 GN=lbp-9 PE=3 SV=1;FABP domain-containing protein OS=Caenorhabditis elegans OX=6239 GN=lbp-9 PE=1 SV=1	lbp-9	lbp-9	WBGene00021486	24.7077	24.4362	25.5105	23.8576	26.1214	26.2571	26.2188	26.1565	24.9933	25.1055	24.7129	25.8093	fatty acid transport [GO:0015908]	cytosol [GO:0005829];nucleus [GO:0005634]	fatty acid binding [GO:0005504];lipid binding [GO:0008289]	cytosol [GO:0005829];fatty acid binding [GO:0005504];fatty acid transport [GO:0015908];lipid binding [GO:0008289];nucleus [GO:0005634]	GO:0005504;GO:0005634;GO:0005829;GO:0008289;GO:0015908	Calycin superfamily;Fatty-acid binding protein (FABP) family	Lipid-binding;Proteomics identification;Reference proteome;Transport	Y40B10A.1a;Y40B10A.1b	0	57.995	47	152	16.9	7.77	136.81	5	5	0	52	0.52725	1.56045	1.0332	2.40589	0.0166125	+	PLMYB11_OP50;PLMYB11_PFMYB115	2.40588	0.01261	+	PLMYB11_OP50;PLMYB11_PFMYB115	Q965W1
Q93725	NEDD8 OS=Caenorhabditis elegans OX=6239 GN=ned-8 PE=1 SV=1	Q93725	NEDD8 OS=Caenorhabditis elegans OX=6239 GN=ned-8 PE=1 SV=1	ned-8	ned-8	WBGene00003587	20.1457	21.4972	21.1581	20.654	18.4129	21.4221	20.9316	20.9316	18.9882	17.977	17.5127	17.2042	modification-dependent protein catabolic process [GO:0019941];negative regulation of apoptotic process [GO:0043066];negative regulation of DNA damage response, signal transduction by p53 class mediator [GO:0043518];negative regulation of gene expression [GO:0010629];positive regulation of apoptotic process [GO:0043065];protein neddylation [GO:0045116];regulation of proteolysis [GO:0030162]	cytoplasm [GO:0005737];nucleus [GO:0005634]	protein tag [GO:0031386];ubiquitin protein ligase binding [GO:0031625]	cytoplasm [GO:0005737];modification-dependent protein catabolic process [GO:0019941];negative regulation of apoptotic process [GO:0043066];negative regulation of DNA damage response, signal transduction by p53 class mediator [GO:0043518];negative regulation of gene expression [GO:0010629];nucleus [GO:0005634];positive regulation of apoptotic process [GO:0043065];protein neddylation [GO:0045116];p…	GO:0005634;GO:0005737;GO:0010629;GO:0019941;GO:0030162;GO:0031386;GO:0031625;GO:0043065;GO:0043066;GO:0043518;GO:0045116	Ubiquitin family	Cytoplasm;Developmental protein;Isopeptide bond;Nucleus;Reference proteome;Ubl conjugation pathway	F45H11.2	0	28.616	48	77	8.6	7.25	6.15	4	4	0	16	-2.94323	-0.4392	2.50403	2.38789	0.0167349	+	PLMYB11_PFMYB115;OP50_PFMYB115	2.38789	0.0126932	+	PLMYB11_PFMYB115;OP50_PFMYB115	Q93725
G5EGA4	Endostatin domain-containing protein OS=Caenorhabditis elegans OX=6239 GN=cle-1 PE=1 SV=1	G5EGA4;G5EF89;G5EDQ4;G5EDV5	Endostatin domain-containing protein OS=Caenorhabditis elegans OX=6239 GN=cle-1 PE=1 SV=1;Endostatin domain-containing protein OS=Caenorhabditis elegans OX=6239 GN=cle-1 PE=1 SV=1;CLE-1C protein OS=Caenorhabditis elegans OX=6239 GN=cle-1 PE=1 SV=1;CLE-1B protein OS=Caenorhabditis elegans OX=6239 GN=cle-1 PE=1 SV=1	cle-1	cle-1	WBGene00000527	20.6886	20.8576	21.4775	21.002	21.7389	21.8913	21.8987	21.7995	21.9637	21.8307	21.391	21.3962	axon guidance [GO:0007411];extracellular matrix organization [GO:0030198];inductive cell migration [GO:0040039];neuron migration [GO:0001764];protein localization to synapse [GO:0035418];synapse organization [GO:0050808];synaptic transmission, cholinergic [GO:0007271]	basement membrane [GO:0005604];cell junction [GO:0030054];collagen trimer [GO:0005581];extracellular matrix [GO:0031012];extracellular space [GO:0005615];synapse [GO:0045202]	extracellular matrix structural constituent [GO:0005201]	basement membrane [GO:0005604];axon guidance [GO:0007411];cell junction [GO:0030054];collagen trimer [GO:0005581];extracellular matrix [GO:0031012];extracellular matrix organization [GO:0030198];extracellular matrix structural constituent [GO:0005201];extracellular space [GO:0005615];inductive cell migration [GO:0040039];neuron migration [GO:0001764];protein localization to synapse [GO:0035418];s…	GO:0001764;GO:0005201;GO:0005581;GO:0005604;GO:0005615;GO:0007271;GO:0007411;GO:0030054;GO:0030198;GO:0031012;GO:0035418;GO:0040039;GO:0045202;GO:0050808	Cuticular collagen family	Collagen;Disulfide bond;Proteomics identification;Reference proteome;Repeat;Signal	C36B1.1a;C36B1.1b;C36B1.1c;C36B1.1d	0	49.35	7	1175	128.3	7.01	23.86	8	8	0	18	0.638975	0.825675	0.1867	2.39097	0.0167416	+	PFMYB115_OP50;PLMYB11_OP50	2.39095	0.0127221	+	PFMYB115_OP50;PLMYB11_OP50	G5EGA4
P91423	EF-hand domain-containing protein OS=Caenorhabditis elegans OX=6239 GN=CELE_T03F1.11 PE=1 SV=2	P91423	EF-hand domain-containing protein OS=Caenorhabditis elegans OX=6239 GN=CELE_T03F1.11 PE=1 SV=2	CELE_T03F1.11	CELE_T03F1.11	WBGene00020192	19.7876	19.8621	20.8576	19.2066	NaN	19.9601	19.7273	19.6276	16.92	17.8423	17.7005	18.9142			calcium ion binding [GO:0005509]	calcium ion binding [GO:0005509]	GO:0005509		Calcium;Proteomics identification;Reference proteome	T03F1.11	0	11.112	23	81	9.4	5.1	5.95	2	2	0	8	-2.08422	-0.156808	1.92742	2.40058	0.0167477	+	PLMYB11_PFMYB115;OP50_PFMYB115	0.607066	0.271898			P91423
Q9XUS8	TYRosinase OS=Caenorhabditis elegans OX=6239 GN=tyr-2 PE=1 SV=1	Q9XUS8	TYRosinase OS=Caenorhabditis elegans OX=6239 GN=tyr-2 PE=1 SV=1	tyr-2	tyr-2	WBGene00010661	18.9658	19.1556	18.0638	19.2741	16.9431	17.6096	17.8238	17.1053	18.4616	18.0319	18.3794	17.6168	cellular metabolic process [GO:0044237]		dopachrome isomerase activity [GO:0004167];oxidoreductase activity [GO:0016491]	cellular metabolic process [GO:0044237];dopachrome isomerase activity [GO:0004167];oxidoreductase activity [GO:0016491]	GO:0004167;GO:0016491;GO:0044237		Disulfide bond;Proteomics identification;Reference proteome;Signal	K08E3.1	0	8.457	2	681	77.7	9.11	1.99	1	1	0	7	-0.7424	-1.49438	-0.751975	2.38909	0.0167492	+	OP50_PLMYB11	2.38908	0.0127066	+	OP50_PLMYB11	Q9XUS8
Q20848	Putative pyrroline-5-carboxylate reductase OS=Caenorhabditis elegans OX=6239 GN=F55G1.9 PE=3 SV=1	Q20848	Putative pyrroline-5-carboxylate reductase OS=Caenorhabditis elegans OX=6239 GN=F55G1.9 PE=3 SV=1	F55G1.9	F55G1.9	WBGene00018904	21.4626	22.4425	22.4825	21.8576	22.0625	22.3266	22.2273	21.3484	16.7731	18.6628	20.9601	19.4334	L-proline biosynthetic process [GO:0055129]		pyrroline-5-carboxylate reductase activity [GO:0004735]	L-proline biosynthetic process [GO:0055129];pyrroline-5-carboxylate reductase activity [GO:0004735]	GO:0004735;GO:0055129	Pyrroline-5-carboxylate reductase family	Amino-acid biosynthesis;NADP;Oxidoreductase;Proline biosynthesis;Reference proteome	F55G1.9	0	54.794	37	299	32	6.09	21.25	8	8	0	14	-3.10395	-0.0701	3.03385	2.40015	0.0167578	+	PLMYB11_PFMYB115;OP50_PFMYB115	2.40015	0.0126764	+	PLMYB11_PFMYB115;OP50_PFMYB115	Q20848
P30632	ATPase asna-1 OS=Caenorhabditis elegans OX=6239 GN=asna-1 PE=1 SV=1	P30632	ATPase asna-1 OS=Caenorhabditis elegans OX=6239 GN=asna-1 PE=1 SV=1	asna-1	asna-1	WBGene00014025	23.7389	23.7077	23.3645	23.2229	23.1488	23.4676	23.6971	23.6865	22.3778	22.8132	22.953	22.9225	detoxification of arsenic-containing substance [GO:0071722];positive regulation of insulin secretion [GO:0032024];post-translational protein targeting to endoplasmic reticulum membrane [GO:0006620];protein insertion into ER membrane [GO:0045048]	axon [GO:0030424];GET complex [GO:0043529];neuronal cell body [GO:0043025]	ATP binding [GO:0005524];ATP hydrolysis activity [GO:0016887];metal ion binding [GO:0046872]	ATP binding [GO:0005524];ATP hydrolysis activity [GO:0016887];axon [GO:0030424];detoxification of arsenic-containing substance [GO:0071722];GET complex [GO:0043529];metal ion binding [GO:0046872];neuronal cell body [GO:0043025];positive regulation of insulin secretion [GO:0032024];post-translational protein targeting to endoplasmic reticulum membrane [GO:0006620];protein insertion into ER membran…	GO:0005524;GO:0006620;GO:0016887;GO:0030424;GO:0032024;GO:0043025;GO:0043529;GO:0045048;GO:0046872;GO:0071722	ArsA ATPase family	ATP-binding;Cytoplasm;Endoplasmic reticulum;Hydrolase;Metal-binding;Nucleotide-binding;Reference proteome;Transport;Zinc	ZK637.5	0	74.359	35	342	37.5	4.93	123.72	9	9	0	58	-0.741875	-0.0085	0.733375	2.38955	0.0167636	+	PLMYB11_PFMYB115;OP50_PFMYB115	2.38967	0.0127086	+	PLMYB11_PFMYB115;OP50_PFMYB115	P30632
Q19980	GTP cyclohydrolase 1 OS=Caenorhabditis elegans OX=6239 GN=cat-4 PE=1 SV=1	Q19980	GTP cyclohydrolase 1 OS=Caenorhabditis elegans OX=6239 GN=cat-4 PE=1 SV=1	cat-4	cat-4	WBGene00000298	18.8727	18.8392	18.8995	19.417	22.265	22.8054	21.6628	22.7327	21.6843	18.1257	NaN	20.7056	7,8-dihydroneopterin 3'-triphosphate biosynthetic process [GO:0035998];dopamine biosynthetic process from tyrosine [GO:0006585];melanin biosynthetic process [GO:0042438];tetrahydrobiopterin biosynthetic process [GO:0006729];tetrahydrofolate biosynthetic process [GO:0046654]	cytoplasm [GO:0005737]	GTP binding [GO:0005525];GTP cyclohydrolase I activity [GO:0003934];zinc ion binding [GO:0008270]	cytoplasm [GO:0005737];7,8-dihydroneopterin 3'-triphosphate biosynthetic process [GO:0035998];dopamine biosynthetic process from tyrosine [GO:0006585];GTP binding [GO:0005525];GTP cyclohydrolase I activity [GO:0003934];melanin biosynthetic process [GO:0042438];tetrahydrobiopterin biosynthetic process [GO:0006729];tetrahydrofolate biosynthetic process [GO:0046654];zinc ion binding [GO:0008270]	GO:0003934;GO:0005525;GO:0005737;GO:0006585;GO:0006729;GO:0008270;GO:0035998;GO:0042438;GO:0046654	GTP cyclohydrolase I family	Allosteric enzyme;GTP-binding;Hydrolase;Metal-binding;Nucleotide-binding;Reference proteome;Tetrahydrobiopterin biosynthesis;Zinc	F32G8.6	0	65.174	48	223	25.1	6.64	57.6	7	7	0	25	1.16477	3.35938	2.19461	2.39132	0.0167927	+	PLMYB11_OP50;PLMYB11_PFMYB115	1.78482	0.0295448	+	PLMYB11_OP50;PLMYB11_PFMYB115	Q19980
Q19680	Phosphoacetylglucosamine mutase OS=Caenorhabditis elegans OX=6239 GN=CELE_F21D5.1 PE=1 SV=1	Q19680	Phosphoacetylglucosamine mutase OS=Caenorhabditis elegans OX=6239 GN=CELE_F21D5.1 PE=1 SV=1	CELE_F21D5.1	CELE_F21D5.1	WBGene00009006	24.1719	23.9495	23.4923	23.5285	24.6153	24.8904	24.8288	25.2607	24.6757	23.9847	24.5165	23.8385	carbohydrate metabolic process [GO:0005975];UDP-N-acetylglucosamine biosynthetic process [GO:0006048]		magnesium ion binding [GO:0000287];phosphoacetylglucosamine mutase activity [GO:0004610]	carbohydrate metabolic process [GO:0005975];magnesium ion binding [GO:0000287];phosphoacetylglucosamine mutase activity [GO:0004610];UDP-N-acetylglucosamine biosynthetic process [GO:0006048]	GO:0000287;GO:0004610;GO:0005975;GO:0006048	Phosphohexose mutase family	Carbohydrate metabolism;Isomerase;Magnesium;Metal-binding;Proteomics identification;Reference proteome	F21D5.1	0	162.241	48	550	61	5.48	285.53	22	22	0	136	0.4683	1.11325	0.64495	2.3982	0.0168173	+	PLMYB11_OP50	2.39831	0.012686	+	PLMYB11_OP50	Q19680
O45815	ACTin OS=Caenorhabditis elegans OX=6239 GN=act-5 PE=1 SV=1	O45815	ACTin OS=Caenorhabditis elegans OX=6239 GN=act-5 PE=1 SV=1	act-5	act-5	WBGene00000067	28.4668	28.55	28.0965	27.9316	27.7958	28.1459	28.141	28.1065	27.8445	27.391	27.3578	27.4394	larval feeding behavior [GO:0030536];microvillus assembly [GO:0030033];nematode larval development [GO:0002119];positive regulation of eating behavior [GO:1904000];tube formation [GO:0035148]	microvillar actin bundle [GO:0097516];terminal web [GO:1990357]		larval feeding behavior [GO:0030536];microvillar actin bundle [GO:0097516];microvillus assembly [GO:0030033];nematode larval development [GO:0002119];positive regulation of eating behavior [GO:1904000];terminal web [GO:1990357];tube formation [GO:0035148]	GO:0002119;GO:0030033;GO:0030536;GO:0035148;GO:0097516;GO:1904000;GO:1990357	Actin family	Proteomics identification;Reference proteome	T25C8.2	0	369.93	72	375	41.8	5.68	2114.53	11	22	0	1098	-0.75305	-0.213925	0.539125	2.39454	0.0168395	+	PLMYB11_PFMYB115;OP50_PFMYB115	2.39458	0.012742	+	PLMYB11_PFMYB115;OP50_PFMYB115	O45815
O17003	Protein MAK10 homolog OS=Caenorhabditis elegans OX=6239 GN=natc-1 PE=1 SV=2	O17003	Protein MAK10 homolog OS=Caenorhabditis elegans OX=6239 GN=natc-1 PE=1 SV=2	natc-1	natc-1	WBGene00020719	20.7876	20.5545	20.7389	19.92	19.9098	20.9951	20.8802	20.895	18.7987	18.7731	19.5582	17.0426	dauer larval development [GO:0040024];determination of adult lifespan [GO:0008340];N-terminal peptidyl-methionine acetylation [GO:0017196];N-terminal protein amino acid acetylation [GO:0006474];response to heat [GO:0009408];response to paraquat [GO:1901562];stress response to cadmium ion [GO:1990170];stress response to copper ion [GO:1990169];stress response to zinc ion [GO:1990359]	cytoplasm [GO:0005737];NatC complex [GO:0031417]		cytoplasm [GO:0005737];dauer larval development [GO:0040024];determination of adult lifespan [GO:0008340];NatC complex [GO:0031417];N-terminal peptidyl-methionine acetylation [GO:0017196];N-terminal protein amino acid acetylation [GO:0006474];response to heat [GO:0009408];response to paraquat [GO:1901562];stress response to cadmium ion [GO:1990170];stress response to copper ion [GO:1990169];stres…	GO:0005737;GO:0006474;GO:0008340;GO:0009408;GO:0017196;GO:0031417;GO:0040024;GO:1901562;GO:1990169;GO:1990170;GO:1990359	MAK10 family	Cytoplasm;Proteomics identification;Reference proteome	T23B12.4	0	39.332	13	799	91.4	5.47	22.49	7	7	0	14	-1.9571	0.169775	2.12688	2.39138	0.016844	+	OP50_PFMYB115;PLMYB11_PFMYB115	2.39145	0.0127471	+	OP50_PFMYB115;PLMYB11_PFMYB115	O17003
Q9TZ65	AAA domain-containing protein OS=Caenorhabditis elegans OX=6239 GN=CELE_F56F11.4 PE=1 SV=2	Q9TZ65;Q8MXF1	AAA domain-containing protein OS=Caenorhabditis elegans OX=6239 GN=CELE_F56F11.4 PE=1 SV=2;AAA domain-containing protein OS=Caenorhabditis elegans OX=6239 GN=CELE_F56F11.4 PE=1 SV=1	CELE_F56F11.4	CELE_F56F11.4	WBGene00018991	19.2581	19.2945	19.9742	18.0102	22.741	20.5069	20.4273	21.9098	19.0532	17.4656	19.2349	17.8113	proteasome-mediated ubiquitin-dependent protein catabolic process [GO:0043161]	cytoplasm [GO:0005737];proteasome regulatory particle, base subcomplex [GO:0008540]	ATP binding [GO:0005524];ATP hydrolysis activity [GO:0016887];proteasome-activating activity [GO:0036402]	cytoplasm [GO:0005737];ATP binding [GO:0005524];ATP hydrolysis activity [GO:0016887];proteasome regulatory particle, base subcomplex [GO:0008540];proteasome-activating activity [GO:0036402];proteasome-mediated ubiquitin-dependent protein catabolic process [GO:0043161]	GO:0005524;GO:0005737;GO:0008540;GO:0016887;GO:0036402;GO:0043161	AAA ATPase family	ATP-binding;Coiled coil;Nucleotide-binding;Proteasome;Proteomics identification;Reference proteome	F56F11.4a;F56F11.4b	0	144.715	44	411	45.7	8.62	160.11	2	14	0	100	-0.743	2.262	3.005	2.39345	0.0168615	+	PLMYB11_PFMYB115;PLMYB11_OP50	2.39351	0.0127514	+	PLMYB11_PFMYB115;PLMYB11_OP50	Q9TZ65
D6RYD3	Copper transport protein OS=Caenorhabditis elegans OX=6239 GN=CELE_Y58A7A.1 PE=1 SV=1	D6RYD3;Q966A8	Copper transport protein OS=Caenorhabditis elegans OX=6239 GN=CELE_Y58A7A.1 PE=1 SV=1;Copper transport protein OS=Caenorhabditis elegans OX=6239 GN=CELE_Y58A7A.1 PE=1 SV=1	CELE_Y58A7A.1	CELE_Y58A7A.1	WBGene00021975	20.7389	20.68	20.9388	20.5915	19.6731	20.0559	19.9742	20.0292	20.5261	20.4067	20.68	19.8606	cellular copper ion homeostasis [GO:0006878]	integral component of membrane [GO:0016021];plasma membrane [GO:0005886]	copper ion transmembrane transporter activity [GO:0005375]	cellular copper ion homeostasis [GO:0006878];copper ion transmembrane transporter activity [GO:0005375];integral component of membrane [GO:0016021];plasma membrane [GO:0005886]	GO:0005375;GO:0005886;GO:0006878;GO:0016021	Copper transporter (Ctr) (TC 1.A.56) family;SLC31A subfamily	Copper;Copper transport;Ion transport;Membrane;Proteomics identification;Reference proteome;Transmembrane;Transmembrane helix;Transport	Y58A7A.1a;Y58A7A.1b	0	17.143	17	163	18.8	7.09	36.85	2	2	0	17	-0.36895	-0.8042	-0.43525	2.39202	0.0168712	+	OP50_PLMYB11	2.39198	0.0127608	+	OP50_PLMYB11	D6RYD3
Q20122	Acyl carrier protein OS=Caenorhabditis elegans OX=6239 GN=CELE_F37C12.3 PE=1 SV=2	Q20122	Acyl carrier protein OS=Caenorhabditis elegans OX=6239 GN=CELE_F37C12.3 PE=1 SV=2	CELE_F37C12.3	CELE_F37C12.3	WBGene00018151	21.0625	20.7056	20.9316	19.2535	19.7923	20.2989	20.5165	20.1946	19.0951	18.9545	18.8361	18.1655		mitochondrial respiratory chain complex I [GO:0005747];mitochondrion [GO:0005739]	acyl binding [GO:0000035];acyl carrier activity [GO:0000036]	acyl binding [GO:0000035];acyl carrier activity [GO:0000036];mitochondrial respiratory chain complex I [GO:0005747];mitochondrion [GO:0005739]	GO:0000035;GO:0000036;GO:0005739;GO:0005747	Acyl carrier protein (ACP) family	Fatty acid biosynthesis;Fatty acid metabolism;Lipid biosynthesis;Lipid metabolism;Phosphopantetheine;Phosphoprotein;Proteomics identification;Reference proteome	F37C12.3	0	8.389	14	145	16.6	5.44	13	2	2	0	14	-1.7255	-0.287725	1.43778	2.37478	0.0174491	+	PLMYB11_PFMYB115;OP50_PFMYB115	2.37476	0.0132465	+	PLMYB11_PFMYB115;OP50_PFMYB115	Q20122
O44557	MFS domain-containing protein OS=Caenorhabditis elegans OX=6239 GN=CELE_T08B1.1 PE=1 SV=2	O44557	MFS domain-containing protein OS=Caenorhabditis elegans OX=6239 GN=CELE_T08B1.1 PE=1 SV=2	CELE_T08B1.1	CELE_T08B1.1	WBGene00020340	18.3321	18.9024	18.1002	18.6382	19.3645	20.5915	19.7553	20.1457	16.0701	NaN	18.0479	NaN		integral component of membrane [GO:0016021]	transmembrane transporter activity [GO:0022857]	integral component of membrane [GO:0016021];transmembrane transporter activity [GO:0022857]	GO:0016021;GO:0022857		Membrane;Proteomics identification;Reference proteome;Transmembrane;Transmembrane helix	T08B1.1a	0	27.59	8	591	66.9	7.08	12.37	1	4	2	8	-1.43423	1.47103	2.90525	2.37157	0.0174524	+	PLMYB11_PFMYB115;PLMYB11_OP50	3.46839	0.00403846	+	OP50_PFMYB115;PLMYB11_PFMYB115	O44557
Q23360	Valine--tRNA ligase OS=Caenorhabditis elegans OX=6239 GN=vars-1 PE=1 SV=3	Q23360	Valine--tRNA ligase OS=Caenorhabditis elegans OX=6239 GN=vars-1 PE=1 SV=3	vars-1	vars-1	WBGene00006935	19.7828	19.816	18.7039	19.2764	20.3538	19.6731	19.6852	20.1332	20.3645	21.2707	20.6628	21.6929	valyl-tRNA aminoacylation [GO:0006438]	cytosol [GO:0005829]	aminoacyl-tRNA editing activity [GO:0002161];ATP binding [GO:0005524];valine-tRNA ligase activity [GO:0004832]	aminoacyl-tRNA editing activity [GO:0002161];ATP binding [GO:0005524];cytosol [GO:0005829];valine-tRNA ligase activity [GO:0004832];valyl-tRNA aminoacylation [GO:0006438]	GO:0002161;GO:0004832;GO:0005524;GO:0005829;GO:0006438	Class-I aminoacyl-tRNA synthetase family	Aminoacyl-tRNA synthetase;ATP-binding;Coiled coil;Ligase;Nucleotide-binding;Protein biosynthesis;Proteomics identification;Reference proteome	ZC513.4	0	27.459	9	978	111.5	6.61	9.91	6	6	0	10	1.60295	0.56655	-1.0364	2.37271	0.0174925	+	PFMYB115_OP50;PFMYB115_PLMYB11	2.37265	0.0132768	+	PFMYB115_OP50;PFMYB115_PLMYB11	Q23360
O16515	NopRA1 domain-containing protein OS=Caenorhabditis elegans OX=6239 GN=CELE_T05H4.10 PE=1 SV=2	O16515	NopRA1 domain-containing protein OS=Caenorhabditis elegans OX=6239 GN=CELE_T05H4.10 PE=1 SV=2	CELE_T05H4.10	CELE_T05H4.10	WBGene00020273	19.4952	21.5213	19.2232	NaN	16.8484	16.6068	17.4004	16.7207	NaN	NaN	17.8667	NaN	maturation of 5.8S rRNA from tricistronic rRNA transcript (SSU-rRNA, 5.8S rRNA, LSU-rRNA) [GO:0000466];maturation of LSU-rRNA from tricistronic rRNA transcript (SSU-rRNA, 5.8S rRNA, LSU-rRNA) [GO:0000463]	nucleolus [GO:0005730]		nucleolus [GO:0005730];maturation of 5.8S rRNA from tricistronic rRNA transcript (SSU-rRNA, 5.8S rRNA, LSU-rRNA) [GO:0000466];maturation of LSU-rRNA from tricistronic rRNA transcript (SSU-rRNA, 5.8S rRNA, LSU-rRNA) [GO:0000463]	GO:0000463;GO:0000466;GO:0005730		Proteomics identification;Reference proteome	T05H4.10	0	6.58	4	476	54.8	8.18	2.09	1	1	0	3	-2.2132	-3.18582	-0.972625	2.37484	0.0175015	+	OP50_PLMYB11	1.76426	0.0306149	+	OP50_PFMYB115;OP50_PLMYB11	O16515
Q18449	Uncharacterized Golgi apparatus membrane protein-like protein C34D4.4 OS=Caenorhabditis elegans OX=6239 GN=C34D4.4 PE=3 SV=2	Q18449	Uncharacterized Golgi apparatus membrane protein-like protein C34D4.4 OS=Caenorhabditis elegans OX=6239 GN=C34D4.4 PE=3 SV=2	C34D4.4	C34D4.4	WBGene00016400	17.1053	18.1155	18.3233	NaN	19.586	19.265	19.8454	20.0156	NaN	NaN	21.7098	NaN	protein secretion [GO:0009306];vesicle-mediated transport [GO:0016192]	integral component of Golgi membrane [GO:0030173]		integral component of Golgi membrane [GO:0030173];protein secretion [GO:0009306];vesicle-mediated transport [GO:0016192]	GO:0009306;GO:0016192;GO:0030173	TVP23 family	Membrane;Reference proteome;Transmembrane;Transmembrane helix	C34D4.4	0.002	3.36	4	205	23.8	9.58	5.3	1	1	0	5	3.86177	1.82997	-2.0318	2.36909	0.0175905	+	PLMYB11_OP50	0.865707	0.161944			Q18449
O17087	Poly(A) RNA polymerase gld-2 OS=Caenorhabditis elegans OX=6239 GN=gld-2 PE=1 SV=2	O17087;A0A0K3AWQ7;A0A0K3ARE1	Poly(A) RNA polymerase gld-2 OS=Caenorhabditis elegans OX=6239 GN=gld-2 PE=1 SV=2;PAP-associated domain-containing protein OS=Caenorhabditis elegans OX=6239 GN=gld-2 PE=1 SV=1;PAP-associated domain-containing protein OS=Caenorhabditis elegans OX=6239 GN=gld-2 PE=1 SV=1	gld-2	gld-2	WBGene00001596	18.0426	17.8906	17.5049	17.6523	18.9516	19.1777	19.1332	19.0899	15.6855	15.2586	18.0047	NaN	embryo development ending in birth or egg hatching [GO:0009792];meiotic cell cycle [GO:0051321];mRNA polyadenylation [GO:0006378];mRNA processing [GO:0006397];nucleus organization [GO:0006997];positive regulation of meiosis I [GO:0060903];positive regulation of mitotic nuclear division [GO:0045840];regulation of cell division [GO:0051302];RNA 3'-end processing [GO:0031123];RNA polyadenylation [GO…	cytoplasm [GO:0005737];cytosol [GO:0005829];P granule [GO:0043186];protein-containing complex [GO:0032991];RNA polymerase complex [GO:0030880];RNA-directed RNA polymerase complex [GO:0031379]	ATP binding [GO:0005524];metal ion binding [GO:0046872];nucleotidyltransferase activity [GO:0016779];polynucleotide adenylyltransferase activity [GO:0004652]	ATP binding [GO:0005524];cytoplasm [GO:0005737];cytosol [GO:0005829];embryo development ending in birth or egg hatching [GO:0009792];meiotic cell cycle [GO:0051321];metal ion binding [GO:0046872];mRNA polyadenylation [GO:0006378];mRNA processing [GO:0006397];nucleotidyltransferase activity [GO:0016779];nucleus organization [GO:0006997];P granule [GO:0043186];polynucleotide adenylyltransferase act…	GO:0004652;GO:0005524;GO:0005737;GO:0005829;GO:0006378;GO:0006397;GO:0006997;GO:0009792;GO:0016779;GO:0030880;GO:0031123;GO:0031379;GO:0032991;GO:0043186;GO:0043631;GO:0045840;GO:0046872;GO:0051302;GO:0051321;GO:0060903	DNA polymerase type-B-like family;GLD2 subfamily	3D-structure;Alternative splicing;ATP-binding;Cytoplasm;Developmental protein;Magnesium;Manganese;Meiosis;Metal-binding;mRNA processing;Nucleotide-binding;Proteomics identification;Reference proteome;RNA editing;Transferase	ZC308.1a [O17087-1];ZC308.1b [O17087-2];ZC308.1c [O17087-3];ZC308.1d [O17087-4];ZC308.1e;ZC308.1f	0	11.787	3	1113	124.5	9.07	2.65	2	2	0	2	-1.45633	1.3155	2.77183	2.36058	0.0177361	+	PLMYB11_PFMYB115	2.47582	0.0120128	+	PLMYB11_PFMYB115	O17087
O44857	Neprilysin-2 OS=Caenorhabditis elegans OX=6239 GN=nep-2 PE=1 SV=2	O44857	Neprilysin-2 OS=Caenorhabditis elegans OX=6239 GN=nep-2 PE=1 SV=2	nep-2	nep-2	WBGene00020230	21.4221	21.1206	20.7796	21.5309	20.9243	19.528	20.5261	20.2989	20.0426	18.7699	19.9742	19.1704	olfactory learning [GO:0008355];protein processing [GO:0016485];regulation of chemotaxis [GO:0050920]	cell surface [GO:0009986];integral component of membrane [GO:0016021];plasma membrane [GO:0005886]	metalloendopeptidase activity [GO:0004222];metallopeptidase activity [GO:0008237];zinc ion binding [GO:0008270]	cell surface [GO:0009986];integral component of membrane [GO:0016021];metalloendopeptidase activity [GO:0004222];metallopeptidase activity [GO:0008237];olfactory learning [GO:0008355];plasma membrane [GO:0005886];protein processing [GO:0016485];regulation of chemotaxis [GO:0050920];zinc ion binding [GO:0008270]	GO:0004222;GO:0005886;GO:0008237;GO:0008270;GO:0008355;GO:0009986;GO:0016021;GO:0016485;GO:0050920	Peptidase M13 family	Coiled coil;Disulfide bond;Hydrolase;Membrane;Metal-binding;Metalloprotease;Protease;Reference proteome;Signal-anchor;Transmembrane;Transmembrane helix;Zinc	T05A8.4	0	28.282	10	736	85.4	6.1	18.86	5	5	0	18	-1.72403	-0.893975	0.83005	2.35927	0.0177544	+	OP50_PFMYB115	2.35931	0.0134972	+	OP50_PFMYB115	O44857
G4SF79	Ig-like domain-containing protein OS=Caenorhabditis elegans OX=6239 GN=CELE_F25E2.2 PE=1 SV=2	G4SF79;Q19780	Ig-like domain-containing protein OS=Caenorhabditis elegans OX=6239 GN=CELE_F25E2.2 PE=1 SV=2;Ig-like domain-containing protein OS=Caenorhabditis elegans OX=6239 GN=CELE_F25E2.2 PE=1 SV=3	CELE_F25E2.2	CELE_F25E2.2	WBGene00017780	21.8034	21.8307	22.632	22.4298	22.9225	22.882	23.0393	22.9061	23.1749	22.9968	22.6992	22.8839							Proteomics identification;Reference proteome;Signal	F25E2.2a;F25E2.2b	0	84.032	30	624	69.4	7.39	91.3	13	13	0	53	0.764725	0.7635	-0.001225	2.35852	0.0177609	+	PLMYB11_OP50;PFMYB115_OP50	2.3585	0.0135153	+	PLMYB11_OP50;PFMYB115_OP50	G4SF79
Q17899	N-acyl-aliphatic-L-amino acid amidohydrolase OS=Caenorhabditis elegans OX=6239 GN=C10C5.4 PE=1 SV=2	Q17899	N-acyl-aliphatic-L-amino acid amidohydrolase OS=Caenorhabditis elegans OX=6239 GN=C10C5.4 PE=1 SV=2	C10C5.4	C10C5.4	WBGene00007508	22.2989	21.6628	21.9985	22.2155	21.3538	21.5777	21.8538	21.7955	22.6029	22.4726	22.3778	22.1765	cellular amino acid metabolic process [GO:0006520]	cytoplasm [GO:0005737]	aminoacylase activity [GO:0004046]	aminoacylase activity [GO:0004046];cellular amino acid metabolic process [GO:0006520];cytoplasm [GO:0005737]	GO:0004046;GO:0005737;GO:0006520	Peptidase M20A family	Hydrolase;Proteomics identification;Reference proteome	C10C5.4	0	48.188	30	397	45.2	5.59	41.88	10	10	0	28	0.363525	-0.398725	-0.76225	2.36485	0.017787	+	PFMYB115_PLMYB11	2.36502	0.0134761	+	PFMYB115_PLMYB11	Q17899
O45722	RING-type domain-containing protein OS=Caenorhabditis elegans OX=6239 GN=CELE_R74.8 PE=1 SV=2	O45722;Q6BEV8	RING-type domain-containing protein OS=Caenorhabditis elegans OX=6239 GN=CELE_R74.8 PE=1 SV=2;RING-type domain-containing protein OS=Caenorhabditis elegans OX=6239 GN=CELE_R74.8 PE=1 SV=1	CELE_R74.8	CELE_R74.8	WBGene00011282	21.5213	21.2821	21.6671	21.5777	21.3538	22.3857	21.9672	21.6409	20.0821	21.0292	21.0088	20.417							Proteomics identification;Reference proteome	R74.8a;R74.8b	0	61.222	32	506	57.4	7.01	25.95	12	12	0	21	-0.877775	0.32485	1.20262	2.36059	0.0177882	+	OP50_PFMYB115;PLMYB11_PFMYB115	2.36064	0.0135126	+	OP50_PFMYB115;PLMYB11_PFMYB115	O45722
Q22170	L-type lectin-like domain-containing protein OS=Caenorhabditis elegans OX=6239 GN=ile-2 PE=1 SV=2	Q22170	L-type lectin-like domain-containing protein OS=Caenorhabditis elegans OX=6239 GN=ile-2 PE=1 SV=2	ile-2	ile-2	WBGene00002071	23.0576	22.2066	22.0854	22.2679	22.4221	23.1901	23.1719	23.3376	21.823	21.8423	22.0592	21.3538	endoplasmic reticulum organization [GO:0007029];endoplasmic reticulum to Golgi vesicle-mediated transport [GO:0006888];Golgi organization [GO:0007030]	COPII-coated ER to Golgi transport vesicle [GO:0030134];endoplasmic reticulum membrane [GO:0005789];endoplasmic reticulum-Golgi intermediate compartment [GO:0005793];Golgi membrane [GO:0000139];integral component of membrane [GO:0016021]	mannose binding [GO:0005537]	COPII-coated ER to Golgi transport vesicle [GO:0030134];endoplasmic reticulum membrane [GO:0005789];endoplasmic reticulum organization [GO:0007029];endoplasmic reticulum to Golgi vesicle-mediated transport [GO:0006888];endoplasmic reticulum-Golgi intermediate compartment [GO:0005793];Golgi membrane [GO:0000139];Golgi organization [GO:0007030];integral component of membrane [GO:0016021];mannose bi…	GO:0000139;GO:0005537;GO:0005789;GO:0005793;GO:0006888;GO:0007029;GO:0007030;GO:0016021;GO:0030134		Membrane;Proteomics identification;Reference proteome;Signal;Transmembrane;Transmembrane helix	T04G9.3	0	61.886	21	347	38.2	6.42	71.63	7	7	0	39	-0.6348	0.62605	1.26085	2.35471	0.0178023	+	PLMYB11_PFMYB115	2.35461	0.0135778	+	PLMYB11_PFMYB115	Q22170
P34308	Calpain clp-1 OS=Caenorhabditis elegans OX=6239 GN=clp-1 PE=2 SV=4	P34308	Calpain clp-1 OS=Caenorhabditis elegans OX=6239 GN=clp-1 PE=2 SV=4	clp-1	clp-1	WBGene00000542	24.3778	24.4551	23.417	24.002	23.3511	23.2961	23.2214	23.2332	23.1111	22.895	23.391	22.5615	cellular response to calcium ion [GO:0071277];mitochondrion organization [GO:0007005];muscle cell cellular homeostasis [GO:0046716];positive regulation of necrotic cell death [GO:0010940];positive regulation of sarcomere organization [GO:0060298];proteolysis [GO:0006508]	cytoplasm [GO:0005737];M band [GO:0031430];sarcomere [GO:0030017]	calcium-dependent cysteine-type endopeptidase activity [GO:0004198]	calcium-dependent cysteine-type endopeptidase activity [GO:0004198];cellular response to calcium ion [GO:0071277];cytoplasm [GO:0005737];M band [GO:0031430];mitochondrion organization [GO:0007005];muscle cell cellular homeostasis [GO:0046716];positive regulation of necrotic cell death [GO:0010940];positive regulation of sarcomere organization [GO:0060298];proteolysis [GO:0006508];sarcomere [GO:00…	GO:0004198;GO:0005737;GO:0006508;GO:0007005;GO:0010940;GO:0030017;GO:0031430;GO:0046716;GO:0060298;GO:0071277	Peptidase C2 family	Alternative splicing;Cytoplasm;Hydrolase;Protease;Reference proteome;Thiol protease	C06G4.2a [P34308-1];C06G4.2b [P34308-2];C06G4.2c [P34308-3];C06G4.2d [P34308-4]	0	121.023	29	780	83.6	5.01	75.81	17	17	0	58	-1.07333	-0.787525	0.2858	2.36137	0.0178407	+	OP50_PFMYB115;OP50_PLMYB11	2.36143	0.0135506	+	OP50_PFMYB115;OP50_PLMYB11	P34308
Q9U2D6	Calcineurin-interacting protein 2 OS=Caenorhabditis elegans OX=6239 GN=cnp-2 PE=1 SV=3	Q9U2D6	Calcineurin-interacting protein 2 OS=Caenorhabditis elegans OX=6239 GN=cnp-2 PE=1 SV=3	cnp-2	cnp-2	WBGene00012901	23.2434	23.2199	23.3239	23.6757	22.7876	23.3511	22.695	22.4551	22.5189	22.1395	22.5237	22.6584							Reference proteome	Y46G5A.10	0	63.563	19	732	84.4	9.52	21.88	12	12	0	43	-0.9056	-0.543525	0.362075	2.34676	0.0180116	+	OP50_PFMYB115	2.34685	0.0138343	+	OP50_PFMYB115	Q9U2D6
G5EG54	Carn_acyltransf domain-containing protein OS=Caenorhabditis elegans OX=6239 GN=cpt-5 PE=1 SV=1	G5EG54	Carn_acyltransf domain-containing protein OS=Caenorhabditis elegans OX=6239 GN=cpt-5 PE=1 SV=1	cpt-5	cpt-5	WBGene00008629	22.7451	22.6051	22.5522	22.5892	22.2821	23.2288	22.8876	23.5638	21.6497	22.1946	21.3592	21.9423	carnitine metabolic process [GO:0009437];fatty acid metabolic process [GO:0006631]	mitochondrion [GO:0005739]	carnitine O-palmitoyltransferase activity [GO:0004095]	carnitine metabolic process [GO:0009437];carnitine O-palmitoyltransferase activity [GO:0004095];fatty acid metabolic process [GO:0006631];mitochondrion [GO:0005739]	GO:0004095;GO:0005739;GO:0006631;GO:0009437	Carnitine/choline acetyltransferase family	Acyltransferase;Proteomics identification;Reference proteome;Transferase	F09F3.9	0	75.75	22	735	84.7	8.12	55.28	14	14	0	45	-0.83645	0.367675	1.20412	2.34676	0.0180638	+	OP50_PFMYB115;PLMYB11_PFMYB115	2.34689	0.0138726	+	OP50_PFMYB115;PLMYB11_PFMYB115	G5EG54
H2KMK6	Armadillo-type protein OS=Caenorhabditis elegans OX=6239 GN=CELE_Y38E10A.22 PE=1 SV=2	H2KMK6;Q9NAI9;E8MDV8	Armadillo-type protein OS=Caenorhabditis elegans OX=6239 GN=CELE_Y38E10A.22 PE=1 SV=2;CID domain-containing protein OS=Caenorhabditis elegans OX=6239 GN=CELE_Y38E10A.22 PE=1 SV=2;GLOBIN domain-containing protein OS=Caenorhabditis elegans OX=6239 GN=CELE_Y38E10A.22 PE=1 SV=2	CELE_Y38E10A.22	CELE_Y38E10A.22	WBGene00012600	21.1704	20.7307	20.7715	20.417	19.3189	19.4933	20.417	20.4067	19.5185	19.185	19.724	18.6523			adenyl-nucleotide exchange factor activity [GO:0000774]	adenyl-nucleotide exchange factor activity [GO:0000774]	GO:0000774		Proteomics identification;Reference proteome	Y38E10A.22a;Y38E10A.22b;Y38E10A.22c	0	23.795	15	428	48.5	5.91	30.04	6	6	0	19	-1.50245	-0.863425	0.639025	2.33864	0.0181609	+	OP50_PFMYB115	2.33857	0.013989	+	OP50_PFMYB115	H2KMK6
Q9GUM1	Coiled-coil domain-containing protein 124 OS=Caenorhabditis elegans OX=6239 GN=CELE_Y73E7A.1 PE=1 SV=2	Q9GUM1;Q2AAB8	Coiled-coil domain-containing protein 124 OS=Caenorhabditis elegans OX=6239 GN=CELE_Y73E7A.1 PE=1 SV=2;Coiled-coil domain-containing protein 124 OS=Caenorhabditis elegans OX=6239 GN=CELE_Y73E7A.1 PE=1 SV=1	CELE_Y73E7A.1	CELE_Y73E7A.1	WBGene00022268	21.5915	21.5165	22.9601	21.9742	17.6662	15.1317	18.1002	NaN	20.9882	18.92	NaN	22.3376	transcription by RNA polymerase II [GO:0006366]	nucleus [GO:0005634]	transcription coactivator activity [GO:0003713]	nucleus [GO:0005634];transcription by RNA polymerase II [GO:0006366];transcription coactivator activity [GO:0003713]	GO:0003713;GO:0005634;GO:0006366	CCDC124 family	Coiled coil;Proteomics identification;Reference proteome	Y73E7A.1a;Y73E7A.1b	0	22.803	14	223	25.9	9.11	7.53	3	3	0	9	-1.26197	-5.04454	-3.78257	2.33875	0.0182133	+	PFMYB115_PLMYB11;OP50_PLMYB11	2.20919	0.0163558	+	OP50_PLMYB11	Q9GUM1
[truncated: 3,108 more rows]
[truncated: 6 more columns]

## Sheet: RawDataset
PG Members	PG Descriptions	Accession	Description	Exp. q-value: Combined	Contaminant	Marked as	Sum PEP Score	Coverage [%]	# Peptides	# PSMs	# Unique Peptides	# AAs	MW [kDa]	calc. pI	Score Sequest HT: Sequest HT	# Peptides (by Search Engine): Sequest HT	# Razor Peptides	LFI_KK04_OP50	LFI_KK10_OP50	LFI_KK16_OP50	LFI_KK29_OP50	LFI_KK01_MYB11	LFI_KK08_MYB11	LFI_KK09_MYB11	LFI_KK13_MYB11	LFI_KK13_MYB11	LFI_KK15_MYB115	LFI_KK27_MYB115	LFI_KK28_MYB115	LFI_KK30_MYB115	Found in Sample: KK04_OP50	Found in Sample: KK10_OP50	Found in Sample: KK16_OP50	Found in Sample: KK29_OP50	Found in Sample: KK01_MYB11	Found in Sample: KK08_MYB11	Found in Sample: KK09_MYB11	Found in Sample: KK13_MYB11	Found in Sample: KK13_MYB11	Found in Sample: KK15_MYB115	Found in Sample: KK27_MYB115	Found in Sample: KK28_MYB115	Found in Sample: KK30_MYB115
[truncated: 4,314 more rows]

[truncated: 1 more sheets: Bacteria]
