# Supplementary material for: The Caenorhabditis elegans proteome response to two protective Pseudomonas symbionts
Source: mBio. 2024 Feb 27;15(4):e03463-23. doi: 10.1128/mbio.03463-23 (PMC11005407; doi:10.1128/mbio.03463-23)
Supplement: Table S7 — Raw data and statistical analyses of experiments. [file mbio.03463-23-s0005.xlsx]

## Sheet: statistics
Figure	pairwise comparison	p-value	asterisks	test	correction
1B	OP50 vs MYb11	< 0.001	***	Kruskal-Wallis rank sum, post hoc Dunn's test	Bonferroni
1B	OP50 vs MYb115	< 0.001	***	Kruskal-Wallis rank sum, post hoc Dunn's test	Bonferroni
1B	MYb11 vs MYb115	0.246		Kruskal-Wallis rank sum, post hoc Dunn's test	Bonferroni
4C	clec-41p::gfp on OP50 vs clec-41p::gfp on MYb11	< 0.001	***	Kruskal-Wallis rank sum, post hoc Dunn's test	Bonferroni
4C	clec-41p::gfp on OP50 vs clec-41p::gfp on MYb115	< 0.001	***	Kruskal-Wallis rank sum, post hoc Dunn's test	Bonferroni
4C	clec-41p::gfp on MYb11 vs clec-41p::gfp on MYb115	0.632		Kruskal-Wallis rank sum, post hoc Dunn's test	Bonferroni
4C	dod-24p::gfp on OP50 vs dod-24p::gfp on MYb11	< 0.001	***	Kruskal-Wallis rank sum, post hoc Dunn's test	Bonferroni
4C	dod-24p::gfp on OP50 vs dod-24p::gfp on MYb115	< 0.001	***	Kruskal-Wallis rank sum, post hoc Dunn's test	Bonferroni
4C	dod-24p::gfp on MYb11 vs dod-24p::gfp on MYb115	0.002	**	Kruskal-Wallis rank sum, post hoc Dunn's test	Bonferroni
4C	lys-1::gfp on OP50 vs lys-1::gfp on MYb11	0.006		Kruskal-Wallis rank sum, post hoc Dunn's test	Bonferroni
4C	lys-1::gfp on OP50 vs lys-1::gfp on MYb115	< 0.001	***	Kruskal-Wallis rank sum, post hoc Dunn's test	Bonferroni
4C	lys-1::gfp on MYb11 vs lys-1::gfp on MYb115	0.11		Kruskal-Wallis rank sum, post hoc Dunn's test	Bonferroni
4C	F55G11.4p::gfp on OP50 vs F55G11.4p::gfp on MYb11	< 0.001	***	Kruskal-Wallis rank sum, post hoc Dunn's test	Bonferroni
4C	F55G11.4p::gfp on OP50 vs F55G11.4p::gfp on MYb115	0.666		Kruskal-Wallis rank sum, post hoc Dunn's test	Bonferroni
4C	F55G11.4p::gfp on MYb11 vs F55G11.4p::gfp on MYb115	< 0.001	***	Kruskal-Wallis rank sum, post hoc Dunn's test	Bonferroni
4D	N2 on OP50 vs N2 on MYb11	< 0.001	***	generalized linear model	Bonferroni
4D	clec-41(tm6722) on OP50 vs clec-41(tm6722) on MYb11	< 0.001	***	generalized linear model	Bonferroni
4E	N2 on OP50 vs N2 on MYb11	< 0.001	***	generalized linear model	Bonferroni
4E	dod-24(ok2629) on OP50 vs dod-24(ok2629) on MYb11	< 0.001	***	generalized linear model	Bonferroni
4E	lys-1(ok2445) on OP50 vs lys-1(ok2445) on MYb11	< 0.001	***	generalized linear model	Bonferroni
5A	fat-7::gfp on OP50 vs fat-7::gfp on MYb11	0.153		Kruskal-Wallis rank sum, post hoc Dunn's test	Bonferroni
5A	fat-7::gfp on OP50 vs fat-7::gfp on MYb115	< 0.001	***	Kruskal-Wallis rank sum, post hoc Dunn's test	Bonferroni
5A	fat-7::gfp on MYb11 vs fat-7::gfp on MYb115	< 0.001	***	Kruskal-Wallis rank sum, post hoc Dunn's test	Bonferroni
5B	N2 on OP50 vs N2 on MYb11	< 0.001	***	generalized linear model	Bonferroni
5B	N2 on OP50 vs N2 on MYb115	< 0.001	***	generalized linear model	Bonferroni
5B	N2 on MYb11 vs N2 on MYb115	0.00216	**	generalized linear model	Bonferroni
5B	nhr-49(ok2165) on OP50 vs nhr-49(ok2165) on MYb11	< 0.001	***	generalized linear model	Bonferroni
5B	nhr-49(ok2165) on OP50 vs nhr-49(ok2165) on MYb115	< 0.001	***	generalized linear model	Bonferroni
5B	nhr-49(ok2165) on MY11 vs nhr-49(ok2165) on MYb115	0.01805	*	generalized linear model	Bonferroni
5C	N2 on OP50 vs N2 on MYb11	< 0.001	***	generalized linear model	Bonferroni
5C	N2 on OP50 vs N2 on MYb115	< 0.001	***	generalized linear model	Bonferroni
5C	N2 on MYb11 vs N2 on MYb115	1		generalized linear model	Bonferroni
5C	nhr-49(ok2165) on OP50 vs nhr-49(ok2165) on MYb11	< 0.001	***	generalized linear model	Bonferroni
5C	nhr-49(ok2165) on OP50 vs nhr-49(ok2165) on MYb115	< 0.001	***	generalized linear model	Bonferroni
5C	nhr-49(ok2165) on MY11 vs nhr-49(ok2165) on MYb115	0.103		generalized linear model	Bonferroni
6B	N2 on OP50 vs N2 on MYb11	< 0.001	***	generalized linear model	Bonferroni
6B	N2 on OP50 vs N2 on MYb115	< 0.001	***	generalized linear model	Bonferroni
6B	N2 on MYb11 vs N2 on MYb115	0.444168		generalized linear model	Bonferroni
6B	ifb-2(kc14) on OP50 vs ifb-2(kc14) on MYb11	< 0.001	***	generalized linear model	Bonferroni
6B	ifb-2(kc14) on OP50 vs ifb-2(kc14) on MYb115	< 0.001	***	generalized linear model	Bonferroni
6B	ifb-2(kc14) on MYb11 vs ifb-2(kc14) on MYb115	< 0.001	***	generalized linear model	Bonferroni
6C	N2 on OP50 vs N2 on MYb11	< 0.001	***	generalized linear model	Bonferroni
6C	N2 on OP50 vs N2 on MYb115	< 0.001	***	generalized linear model	Bonferroni
6C	N2 on MYb11 vs N2 on MYb115	< 0.001	***	generalized linear model	Bonferroni
6C	ifb-2(kc14) on OP50 vs ifb-2(kc14) on MYb11	< 0.001	***	generalized linear model	Bonferroni
6C	ifb-2(kc14) on OP50 vs ifb-2(kc14) on MYb115	1		generalized linear model	Bonferroni
6C	ifb-2(kc14) on MYb11 vs ifb-2(kc14) on MYb115	< 0.001	***	generalized linear model	Bonferroni
S1A	OP50 vs MYb11	< 0.001	***	log-rank test
S1B	OP50 vs MYb11	< 0.001	***	log-rank test
S2A	clec-60p::gfp on OP50 vs clec-60p::gfp on MYb11	0.109		Kruskal-Wallis rank sum, post hoc Dunn's test	Bonferroni
S2A	clec-60p::gfp on OP50 vs clec-60p::gfp on MYb115	0.176		Kruskal-Wallis rank sum, post hoc Dunn's test	Bonferroni
S2A	clec-60p::gfp on MYb11 vs clec-60p::gfp on MYb115	0.001	**	Kruskal-Wallis rank sum, post hoc Dunn's test	Bonferroni
S2A	gst-4p::gfp on OP50 vs gst-4p::gfp on MYb11	0.025		Kruskal-Wallis rank sum, post hoc Dunn's test	Bonferroni
S2A	gst-4p::gfp on OP50 vs gst-4p::gfp on MYb115	0.609		Kruskal-Wallis rank sum, post hoc Dunn's test	Bonferroni
S2A	gst-4p::gfp on MYb11 vs gst-4p::gfp on MYb115	0.002	**	Kruskal-Wallis rank sum, post hoc Dunn's test	Bonferroni
S4	N2 on OP50 vs N2 on MYb11	< 0.001	***	generalized linear model	Bonferroni
S4	clec-41(tm6722) on OP50 vs clec-41(tm6722) on MYb11	< 0.001	***	generalized linear model	Bonferroni
S5A	N2 on OP50 vs N2 on MYb11	< 0.001	***	generalized linear model	Bonferroni
S5A	nhr-49(ok2165) on OP50 vs nhr-49(ok2165) on MYb11	< 0.001	***	generalized linear model	Bonferroni
S5B	N2 on OP50 vs N2 on MYb11	< 0.001	***	generalized linear model	Bonferroni
S5B	nhr-49(ok2165) on OP50 vs nhr-49(ok2165) on MYb11	< 0.001	***	generalized linear model	Bonferroni
S6A	N2 on OP50 vs N2 on MYb115	< 0.001	***	generalized linear model	Bonferroni
S6A	ifb-2(kc14) on OP50 vs ifb-2(kc14) on MYb115	0.00478	**	generalized linear model	Bonferroni
S6B	N2 on OP50 vs N2 on MYb115	< 0.001	***	generalized linear model	Bonferroni
S6B	ifb-2(kc14) on OP50 vs ifb-2(kc14) on MYb115	0.33074		generalized linear model	Bonferroni
S6C	N2 on OP50 vs N2 on MYb11	< 0.001	***	generalized linear model	Bonferroni
S6C	ifb-2(kc14) on OP50 vs ifb-2(kc14) on MYb11	0.0031	**	generalized linear model	Bonferroni
S6D	N2 on OP50 vs N2 on MYb11	< 0.001	***	generalized linear model	Bonferroni
S6D	N2 on OP50 vs N2 on MYb115	< 0.001	***	generalized linear model	Bonferroni
S6D	N2 on MYb11 vs N2 on MYb115	1		generalized linear model	Bonferroni
S6D	ifb-2(kc14) on OP50 vs ifb-2(kc14) on MYb11	< 0.001	***	generalized linear model	Bonferroni
S6D	ifb-2(kc14) on OP50 vs ifb-2(kc14) on MYb115	< 0.001	***	generalized linear model	Bonferroni
S6D	ifb-2(kc14) on MYb11 vs ifb-2(kc14) on MYb115	1		generalized linear model	Bonferroni

## Sheet: raw data Fig 1A
UniProt Accession	Gene Name	WormBase Gene IDs	WormBase	Venn diagram
G5EEZ4	3E324	WBGene00012858	Y44F5A.1	MYb115-specific response
Q21750	aagr-2	WBGene00019895	R05F9.12	MYb11-specific response
O17352	aagr-4	WBGene00018682	F52D1.1	MYb11-specific response
Q7YXH5	aat-4	WBGene00000005	T13A10.10a	common response
Q9GUM5	aatf-1	WBGene00022269	Y73E7A.2	common response
O45707	abhd-11.2	WBGene00011029	R05D7.4	MYb11-specific response
H2KZG6	acdh-1	WBGene00016943	C55B7.4a;C55B7.4b	common response
Q22347	acdh-10	WBGene00020366	T08G2.3	common response
Q19057	acdh-12	WBGene00017125	E04F6.5a	common response
Q22781	acdh-7	WBGene00020812	T25G12.5	MYb115-specific response
P91156	acin-1	WBGene00016601	C43E11.1	MYb115-specific response
I2HA82	acl-2	WBGene00011543	T06E8.1a;T06E8.1b	MYb115-specific response
G5EFP8	acl-7	WBGene00012911	Y46G5A.21	MYb115-specific response
P53585	acly-1	WBGene00016995	D1005.1	common response
Q23500	aco-1	WBGene00000040	ZK455.1	MYb115-specific response
Q23534	acp-1	WBGene00022770	ZK563.6	common response
Q9GUF2	acp-6	WBGene00022245	Y73B6BL.24	common response
Q9UAV8	acs-1	WBGene00018488	F46E10.1a;F46E10.1b;F46E10.1c	common response
Q19339	acs-14	WBGene00008669	F11A3.1	common response
Q18660	acs-17	WBGene00016716	C46F4.2a;C46F4.2b	common response
P10984	act-2	WBGene00000064	T04C12.5	MYb11-specific response
O45815	act-5	WBGene00000067	T25C8.2	MYb115-specific response
Q93934	adk-1	WBGene00011128	R07H5.8	common response
Q21774	adsl-1	WBGene00011064	R06C7.5a [Q21774-1];R06C7.5b [Q21774-2]	MYb115-specific response
P91134	adss-1	WBGene00016509	C37H5.6a [P91134-1];C37H5.6b [P91134-2]	MYb115-specific response
O62334	agl-1	WBGene00011050	R06A4.8	MYb115-specific response
P27604	ahcy-1	WBGene00019322	K02F2.2	common response
Q21221	aho-3	WBGene00045192	K04G2.2	MYb11-specific response
Q93168	ahsa-1	WBGene00007235	C01G10.8	MYb115-specific response
A0A1C3NSL9	ajm-1	WBGene00000100	C25A11.4a [A0A1C3NSL9-10];C25A11.4b;C25A11.4c;C25A11.4d [A0A1C3NSL9-8];C25A11.4e [A0A1C3NSL9-2];C25A11.4f [A0A1C3NSL9-6];C25A11.4g [A0A1C3NSL9-9];C25A11.4h [A0A1C3NSL9-7];C25A11.4i [A0A1C3NSL9-11];C25A11.4j [A0A1C3NSL9-3];C25A11.4k [A0A1C3NSL9-1];C25A11.4l [A0A1C3NSL9-5];C25A11.4m [A0A1C3NSL9-4]	MYb11-specific response
O16720	alg-2	WBGene00000106	T07D3.7a;T07D3.7b	MYb11-specific response
P53993	algn-11	WBGene00015162	B0361.8	MYb11-specific response
Q18822	alh-10	WBGene00000116	C54D1.4	MYb115-specific response
P54889	alh-13	WBGene00011938	T22H6.2a [P54889-2];T22H6.2b [P54889-1]	common response
P52713	alh-8	WBGene00000114	F13D12.4a;F13D12.4b	common response
P34552	alx-1	WBGene00007010	R10E12.1a [P34552-2];R10E12.1b [P34552-1];R10E12.1c [P34552-3];R10E12.1d [P34552-4]	common response
O62183	aly-2	WBGene00000121	F23B2.6	MYb11-specific response
Q2PJ74	aman-2	WBGene00010284	F58H1.1	common response
H2KZ18	ampd-1	WBGene00016415	C34F11.3a;C34F11.3b;C34F11.3c;C34F11.3d	MYb115-specific response
A0A2C9C3A7	anc-1	WBGene00000140	ZK973.6;ZK973.6b;ZK973.6c	MYb11-specific response
O44750	app-1	WBGene00000155	W03G9.4	MYb11-specific response
O45518	argk-1	WBGene00009706	F44G3.2	common response
Q20758	arl-1	WBGene00000187	F54C9.10	MYb115-specific response
O17983	arrd-14	WBGene00011055	R06B9.4	MYb115-specific response
Q9N4I0	arx-1	WBGene00000199	Y71F9AL.16	MYb115-specific response
A0A3P6PCS5	arx-3	WBGene00000201	Y79H2A.6a;Y79H2A.6b	MYb11-specific response
P30632	asna-1	WBGene00014025	ZK637.5	MYb115-specific response
G5EEI4	asp-1	WBGene00000214	Y39B6A.20	common response
O01531	asp-12	WBGene00017678	F21F8.4	common response
Q22972	asp-13	WBGene00017881	F28A12.4	common response
Q94271	asp-14	WBGene00019619	K10C2.3	common response
Q86NE0	asp-2	WBGene00000215	T18H9.2	MYb115-specific response
P55956	asp-3	WBGene00000216	H22K11.1	MYb115-specific response
O01532	asp-5	WBGene00000218	F21F8.3	MYb115-specific response
Q9XVU3	atgp-1	WBGene00000224	F26D10.9a;F26D10.9b	MYb115-specific response
A0A061ACY0	ath-1	WBGene00010564	K04G2.5a;K04G2.5b	MYb115-specific response
Q17432	B0035.3	WBGene00007106	B0035.3	MYb115-specific response
O16487	B0238.11	WBGene00015075	B0238.11	MYb115-specific response
O45227	B0513.4	WBGene00007196	B0513.4a;B0513.4b	common response
Q03565	baf-1	WBGene00000235	B0464.7	MYb11-specific response
H2KYG4	bas-1	WBGene00000239	C05D2.4a;C05D2.4b	MYb115-specific response
P54688	bcat-1	WBGene00001149	K02A4.1	common response
Q18817	ben-1	WBGene00000248	C54C6.2	common response
Q09457	bli-1	WBGene00000251	C09G5.6	MYb11-specific response
Q23493	bpnt-1	WBGene00044063	ZK430.2	MYb115-specific response
Q18801	bre-1	WBGene00000266	C53B4.7a [Q18801-2];C53B4.7b [Q18801-1];C53B4.7c [Q18801-3];C53B4.7d [Q18801-4];C53B4.7e [Q18801-5];F56H6.5	common response
Q20697	bus-5	WBGene00044621	F53B1.4	MYb11-specific response
Q3Y3Z9	C01B10.11	WBGene00044294	C01B10.11	MYb11-specific response
Q17539	C01B10.8	WBGene00015282	C01B10.8	common response
P34280	C02F5.3	WBGene00015346	C02F5.3	MYb11-specific response
Q09450	C05C10.3	WBGene00007330	C05C10.3	common response
P48053	C05D11.1	WBGene00015481	C05D11.1	MYb115-specific response
Q6A4V9	C05D12.3	WBGene00014666	C05D12.3a;C05D12.3c	common response
O45136	C05D2.8	WBGene00015469	C05D2.8	common response
Q5WRS4	C06A6.4	WBGene00015509	C06A6.4b	MYb11-specific response
Q95QX5	C07A12.7	WBGene00015561	C07A12.7a;C07A12.7b	common response
S6FN37	C08F8.3	WBGene00007445	C08F8.3a;C08F8.3b	common response
O16319	C10B5.3	WBGene00015671	C10B5.3	MYb115-specific response
Q17956	C14A4.9	WBGene00007560	C14A4.9	MYb11-specific response
A0A2K5ATT8	C14B9.8	WBGene00015754	C14B9.8a;C14B9.8b	MYb115-specific response
O45078	C17H12.8	WBGene00015933	C17H12.8	MYb11-specific response
Q18075	C18B2.4	WBGene00015955	C18B2.4	MYb115-specific response
Q8IFY5	C23H3.2	WBGene00016018	C23H3.2a;C23H3.2b	MYb115-specific response
Q18198	C26B9.5	WBGene00016134	C26B9.5	MYb115-specific response
G5ED11	C27A7.6	WBGene00007757	C27A7.6a;C27A7.6c;C27A7.6d	common response
O17616	C29F3.7	WBGene00007807	C29F3.7a;C29F3.7b	MYb11-specific response
O16887	C29G2.6	WBGene00016234	C29G2.6	MYb11-specific response
Q09486	C30G12.2	WBGene00016274	C30G12.2	MYb11-specific response
O17626	C31C9.2	WBGene00007836	C31C9.2	common response
Q9XUH7	C32H11.4	WBGene00007867	C32H11.4	common response
Q9XUH4	C32H11.9	WBGene00007872	C32H11.10;C32H11.9	MYb11-specific response
Q18449	C34D4.4	WBGene00016400	C34D4.4	MYb11-specific response
Q8WQG1	C35D10.1	WBGene00016439	C35D10.1	MYb115-specific response
Q95Q68	C37H5.13	WBGene00016511	C37H5.13a;C37H5.13b;C37H5.13c	MYb115-specific response
Q18529	C39D10.7	WBGene00016534	C39D10.7	MYb11-specific response
Q7JLS6	C39E9.8	WBGene00008032	C39E9.8a;C39E9.8b;C39E9.8c;C39E9.8d;C39E9.8e	MYb115-specific response
Q18600	C44B7.11	WBGene00016631	C44B7.11	MYb115-specific response
Q18655	C46C2.2	WBGene00008110	C46C2.2	MYb115-specific response
P91177	C50F2.4	WBGene00016838	C50F2.4	MYb115-specific response
Q18805	C53B7.2	WBGene00016893	C53B7.2	MYb115-specific response
Q09936	C53C9.2	WBGene00016898	C53C9.2	common response
Q27504	cah-3	WBGene00000281	K05G3.3	MYb115-specific response
P34685	cap-1	WBGene00000292	D2024.6	MYb115-specific response
P34686	cap-2	WBGene00000293	M106.5	MYb115-specific response
Q19980	cat-4	WBGene00000298	F32G8.6	MYb11-specific response
Q94051	cav-1	WBGene00000301	T13F2.8a	MYb11-specific response
O45599	cbd-1	WBGene00010351	H02I12.1	common response
G5EFH8	cbs-1	WBGene00013866	ZC373.1a;ZC373.1b	common response
Q9N4J8	cct-3	WBGene00018782	F54A3.3	MYb11-specific response
Q9N358	cct-8	WBGene00021934	Y55F3AR.3a;Y55F3AR.3b	MYb115-specific response
G5EFC4	cdc-5l	WBGene00008386	D1081.8	MYb115-specific response
Q9N5U5	cdc-73	WBGene00018064	F35F11.1	MYb115-specific response
Q09599	cdl-1	WBGene00000411	R06F6.1	common response
G5EDZ7	cdr-4	WBGene00010470	K01D12.11	MYb11-specific response
G5EET3	cdr-6	WBGene00010471	K01D12.12	MYb115-specific response
P34358	ced-7	WBGene00000421	C48B4.4a [P34358-2];C48B4.4b [P34358-3];C48B4.4c [P34358-1];C48B4.4d	MYb11-specific response
Q19824	cee-1	WBGene00017825	F26F4.1	MYb115-specific response
H9G2Z8	F10D11.6	WBGene00008652	F10D11.6a;F10D11.6b	common response
G4SF79	F25E2.2	WBGene00017780	F25E2.2a;F25E2.2b	common response
Q8I4K2	F32D8.12	WBGene00009334	F32D8.12a;F32D8.12b;F32D8.12c	common response
G5EFS5	F45D11.15	WBGene00018460;WBGene00018461	F45D11.14;F45D11.15;F45D11.16	common response
A0A4V0IJD5	F49E2.5	WBGene00009888	F49E2.5a;F49E2.5b;F49E2.5c;F49E2.5d;F49E2.5e;F49E2.5f;F49E2.5g;F49E2.5h;F49E2.5i;F49E2.5j;F49E2.5k;F49E2.5l;F49E2.5m;F49E2.5n;F49E2.5o;F49E2.5p;F49E2.5q;F49E2.5r;F49E2.5s;F49E2.5t;F49E2.5u;F49E2.5v;F49E2.5w	MYb11-specific response
O17893	F55B11.3	WBGene00010085	F55B11.3;F55B11.5	MYb11-specific response
G5EC22	F55G11.4	WBGene00010124	F55G11.4;F55G11.8	MYb11-specific response
Q9TZ65	F56F11.4	WBGene00018991	F56F11.4a;F56F11.4b	MYb11-specific response
H2L0A8	H05C05.1	WBGene00019157	H05C05.1a;H05C05.1c	common response
O62342	R07E5.15	WBGene00011120	F17C8.7;R07E5.15;T23F11.2	MYb11-specific response
O45722	R74.8	WBGene00011282	R74.8a;R74.8b	MYb115-specific response
H2KZV6	T04C9.1	WBGene00020209	T04C9.1a;T04C9.1b	MYb11-specific response
O44557	T08B1.1	WBGene00020340	T08B1.1a	MYb11-specific response
Q9UAW8	T12B3.3	WBGene00020446	T12B3.3;Y40C5A.4d	common response
G5EBU8	T12D8.9	WBGene00011736	T12D8.9a;T12D8.9b	MYb115-specific response
H2KZV5	T21H3.1	WBGene00020662	T21H3.1a;T21H3.1b	common response
H2KYU3	T23B3.1	WBGene00020709	T23B3.1a;T23B3.1b	MYb11-specific response
O45812	T23G11.7	WBGene00011972	T23G11.7b	MYb115-specific response
H8ESE9	Y11D7A.10	WBGene00012434	Y11D7A.10a;Y11D7A.10c;Y11D7A.10d	MYb115-specific response
H2KMK6	Y38E10A.22	WBGene00012600	Y38E10A.22a;Y38E10A.22b;Y38E10A.22c	MYb115-specific response
H2L0P9	Y39A3CL.4	WBGene00021442	Y39A3CL.4a;Y39A3CL.4b;Y39A3CL.4c	MYb115-specific response
Q95Y11	Y41D4B.11	WBGene00021514	Y41D4B.11a	MYb11-specific response
D3YT98	Y41E3.7	WBGene00012765	Y41E3.7a;Y41E3.7b;Y41E3.7c;Y41E3.7e;Y41E3.7g;Y41E3.7h	MYb115-specific response
Q9U2G6	Y43F8A.2	WBGene00012809	Y43F8A.2	common response
Q9N4V3	Y47D9A.1	WBGene00021628	Y47D9A.1a;Y47D9A.1b	MYb115-specific response
Q65XX4	Y47G6A.15	WBGene00021641	Y47G6A.15	MYb11-specific response
A0A0K3ASH9	Y50D4B.4	WBGene00021743	Y50D4B.4a;Y50D4B.4b;Y50D4B.4c;Y50D4B.4d;Y50D4B.4e;Y50D4B.4f	MYb11-specific response
Q9XWJ5	Y51H1A.3	WBGene00013094	Y51H1A.3a;Y51H1A.3b	MYb115-specific response
Q4R165	Y54G2A.45	WBGene00044488	Y54G2A.45a;Y54G2A.45b	common response
D6RYD3	Y58A7A.1	WBGene00021975	Y58A7A.1a;Y58A7A.1b	MYb11-specific response
Q9TZI1	cerk-1	WBGene00020398	T10B11.2	common response
O62213	cey-1	WBGene00000472	F33A8.3	common response
P91306	cey-2	WBGene00000473	F46F11.2	MYb115-specific response
P91398	cey-3	WBGene00000474	M01E11.5	common response
Q93716	cfim-1	WBGene00009668	F43G9.5	MYb115-specific response
Q18143	cht-3	WBGene00016084	C25A8.4	common response
Q9GZF3	ckb-4	WBGene00000514	F22F7.5a	common response
Q21829	cku-80	WBGene00000520	R07E5.8a	common response
G5EGA4	cle-1	WBGene00000527	C36B1.1a;C36B1.1b;C36B1.1c;C36B1.1d	common response
Q22966	clec-1	WBGene00017772	F25B4.9	common response
P90732	clec-41	WBGene00007153	B0365.6	MYb11-specific response
O18076	clec-47	WBGene00011668	T09F5.9	common response
O45443	clec-65	WBGene00009396	F35C5.8	common response
Q95XX2	clec-85	WBGene00021872	Y54G2A.6a;Y54G2A.6b	MYb11-specific response
Q9XVS3	clec-87	WBGene00007709	C25A1.8	common response
Q94417	clec-91	WBGene00014117	ZK858.3	common response
P90961	clic-1	WBGene00020246	T05B11.3	MYb11-specific response
Q23050	clik-1	WBGene00020808	T25F10.6a;T25F10.6b	common response
P34308	clp-1	WBGene00000542	C06G4.2a [P34308-1];C06G4.2b [P34308-2];C06G4.2c [P34308-3];C06G4.2d [P34308-4]	common response
P34466	clu-1	WBGene00000550	F55H2.6	common response
Q9U2D6	cnp-2	WBGene00012901	Y46G5A.10	MYb115-specific response
Q2XN04	col-181	WBGene00000754	W03G11.1a;W03G11.1b	common response
P18833	col-8	WBGene00000597	F11H8.3	common response
Q09456	col-80	WBGene00000656	C09G5.5	MYb11-specific response
Q20135	col-81	WBGene00000657	F38A3.1	MYb11-specific response
O17805	col-98	WBGene00000673	F14F7.1	common response
Q965W3	comt-3	WBGene00021487	Y40B10A.2a;Y40B10A.2b	MYb11-specific response
Q22251	cox-15	WBGene00011526	T06D8.5	MYb115-specific response
P55954	cox-5A	WBGene00012553	Y37D8A.14	MYb115-specific response
Q20779	cox-6A	WBGene00006519	F54D8.2	MYb115-specific response
Q19864	cpf-1	WBGene00000773	F28C6.3	MYb115-specific response
Q17802	cpg-1	WBGene00000465	C07G2.1a [Q17802-1];C07G2.1b [Q17802-2]	common response
P41996	cpg-2	WBGene00015102	B0280.5	common response
O45734	cpl-1	WBGene00000776	T03E6.7a [O45734-1];T03E6.7b [O45734-2]	common response
G5EFB5	cpn-1	WBGene00000777	F43G9.9	MYb115-specific response
P43509	cpr-5	WBGene00000785	W07B8.5	MYb115-specific response
Q20950	cpr-9	WBGene00010204	F57F5.1	MYb11-specific response
G5EG54	cpt-5	WBGene00008629	F09F3.9	MYb115-specific response
G5EGP8	cpz-1	WBGene00000788	F32B5.8a [G5EGP8-1];F32B5.8b [G5EGP8-2]	MYb115-specific response
Q21986	cra-1	WBGene00020068	R13F6.10	common response
Q21018	cri-3	WBGene00010303	F59A2.3	MYb115-specific response
Q19267	crld-1	WBGene00008624	F09E8.2a [Q19267-1];F09E8.2b [Q19267-2]	MYb115-specific response
O01916	crls-1	WBGene00017763	F23H11.9a [O01916-1];F23H11.9b [O01916-2]	MYb115-specific response
Q21301	crml-1	WBGene00010641	K07G5.1	MYb11-specific response
O01422	csn-2	WBGene00000814	B0025.2	common response
Q8WQ99	csnk-1	WBGene00013709	Y106G6E.6	MYb115-specific response
Q19520	ctf-4	WBGene00008921	F17C11.10	MYb115-specific response
B7WN92	ctg-2	WBGene00011756	T13H5.2a;T13H5.2b	MYb115-specific response
K8ESE2	cth-1	WBGene00009048	F22B8.6a;F22B8.6b	common response
P55216	cth-2	WBGene00022856	ZK1127.10	common response
Q8T3U1	ctn-1	WBGene00000832	Y23H5A.5a;Y23H5A.5c;Y23H5A.5d	MYb115-specific response
P91401	ctnb-1	WBGene00019711	M01E11.2	MYb11-specific response
Q18853	cyc-1	WBGene00000869	C54G4.8	MYb115-specific response
Q9U1Q3	cyn-15	WBGene00000891	Y87G2A.6	common response
P52012	cyn-4	WBGene00000880	F59E10.2	MYb115-specific response
P52014	cyn-6	WBGene00000882	F42G9.2	MYb11-specific response
Q27531	cyp-14a5	WBGene00000373	F08F3.7	MYb11-specific response
Q1HB05	cyp-25a3	WBGene00014697	C36A4.3;K06B9.1	MYb115-specific response
O01592	cysl-3	WBGene00019962	F59A7.7;F59A7.9;R08E5.2	MYb115-specific response
Q93315	cytb-5.1	WBGene00007848	C31E10.7	MYb11-specific response
O01816	cytb-5.2	WBGene00020931	W02D3.1	MYb115-specific response
Q19642	czw-1	WBGene00017643	F20D12.4	MYb11-specific response
Q18943	D1054.10	WBGene00008377	D1054.10	common response
B1Q273	D1086.10	WBGene00044080	D1086.10a;D1086.10c	MYb115-specific response
O17729	D1086.6	WBGene00008393	D1086.6	MYb11-specific response
Q7YTG7	D2030.2	WBGene00008412	D2030.2a;D2030.2b	common response
P91194	D2092.4	WBGene00017065	D2092.4	MYb115-specific response
G5EDP2	daf-22	WBGene00013284	Y57A10C.6	MYb115-specific response
Q21285	dao-3	WBGene00000929	K07E3.3	MYb11-specific response
Q9UAW2	DC2.5	WBGene00017082	DC2.5a	common response
Q19564	ddo-2	WBGene00017565	F18E3.7a [Q19564-1]	MYb11-specific response
Q9N408	ddp-1	WBGene00000941	Y39A3CR.4	MYb115-specific response
P19826	deb-1	WBGene00000942	ZC477.9a [P19826-2];ZC477.9b [P19826-3];ZC477.9c [P19826-4];ZC477.9d [P19826-1];ZC477.9e [P19826-5];ZC477.9f [P19826-6];ZC477.9g [P19826-7];ZC477.9h [P19826-8]	MYb11-specific response
Q8MPW0	del-6	WBGene00011891	T21C9.3a;T21C9.3b	common response
G5EE46	dhgd-1	WBGene00010055	F54D5.12	common response
A0A163UT65	dhs-11	WBGene00000974	Y39A1A.11a;Y39A1A.11b	MYb115-specific response
Q18639	dhs-18	WBGene00000981	C45B11.3	MYb115-specific response
Q22392	dhs-19	WBGene00000982	T11F9.11	MYb11-specific response
Q19246	dhs-25	WBGene00000988	F09E10.3	MYb115-specific response
Q09979	dhs-6	WBGene00000970	C17G10.8	MYb115-specific response
Q9N538	dhs-9	WBGene00000973	F59E11.2;Y32H12A.3	common response
Q17632	dis-3	WBGene00001001	C04G2.6	MYb115-specific response
Q18194	dnc-4	WBGene00016124	C26B2.1	MYb115-specific response
Q9N4I1	dnc-5	WBGene00022118	Y71F9AL.14	MYb115-specific response
Q94216	dnj-11	WBGene00001029	F38A5.13	MYb115-specific response
G5EDJ6	dnj-25	WBGene00001043	W07A8.3a;W07A8.3b;W07A8.3c;W07A8.3d	common response
O45667	dod-17	WBGene00010745	K10D11.1	common response
Q9XUH3	dod-24	WBGene00007875	C32H11.12	MYb11-specific response
Q10576	dpy-18	WBGene00001077	Y47D3B.10	MYb11-specific response
O62432	dpy-4	WBGene00001066	Y41E3.2	common response
Q20840	drd-5	WBGene00018885	F55E10.6	common response
G5EET2	dut-1	WBGene00010609	K07A1.2	common response
Q19056	E04F6.4	WBGene00017124	E04F6.4	MYb115-specific response
O17612	ech-1.1	WBGene00001150	C29F3.1	MYb11-specific response
P34559	ech-6	WBGene00001155	T05G5.6	common response
Q21740	edc-3	WBGene00011036	R05D11.8	common response
Q5FC45	eea-1	WBGene00011696	T10G3.5a;T10G3.5b	MYb115-specific response
P29691	eef-2	WBGene00001167	F25H5.4a [P29691-1];F25H5.4b [P29691-2]	MYb115-specific response
G5EGU1	egl-30	WBGene00001196	C16A11.1a [O76584-1];C16A11.1b [O76584-2];F48C11.1;M01D7.7a;M01D7.7b;M01D7.7c	MYb115-specific response
O76360	egl-4	WBGene00001173	F55A8.2a [O76360-1];F55A8.2b [O76360-2];F55A8.2c [O76360-3];F55A8.2d [O76360-4];F55A8.2e [O76360-5];F55A8.2f [O76360-6];F55A8.2g;F55A8.2h	common response
Q9XWI6	eif-3.B	WBGene00001225	Y54E2A.11a [Q9XWI6-1];Y54E2A.11b [Q9XWI6-2]	MYb11-specific response
Q19706	eif-3.G	WBGene00001230	F22B5.2a [Q19706-1];F22B5.2b [Q19706-2]	MYb115-specific response
Q95QW0	eif-3.L	WBGene00015920	C17G10.9a [Q95QW0-1];C17G10.9b [Q95QW0-2]	MYb11-specific response
O62106	eif-6	WBGene00001234	C47B2.5	MYb115-specific response
Q23651	elpc-3	WBGene00014123	ZK863.3	MYb115-specific response
G5EG38	emb-27	WBGene00001281	F10B5.6	MYb115-specific response
Q09590	emb-8	WBGene00001262	K10D2.6	common response
Q21109	endu-1	WBGene00010488	K02A11.3	MYb11-specific response
Q9GYM9	endu-2	WBGene00019779	M60.2	common response
Q93871	ent-2	WBGene00010701	K09A9.3	common response
Q9XWU8	epg-3	WBGene00012559	Y37D8A.22;Y37D8A.22b;Y37D8A.22c;Y37D8A.22d	MYb115-specific response
Q22352	exc-15	WBGene00020369	T08H10.1	MYb115-specific response
G5EDS8	exos-7	WBGene00009289	F31D4.1	MYb115-specific response
Q95QG7	exos-8	WBGene00018305	F41G3.14	MYb115-specific response
Q19133	F07A11.5	WBGene00008548	F07A11.5	common response
P49583	F08C6.2	WBGene00017241	F08C6.2a;F08C6.2b	MYb115-specific response
Q19264	F09E5.3	WBGene00017283	F09E5.3	MYb115-specific response
P90829	F10C2.4	WBGene00008645	F10C2.4	common response
A0A5S9MML0	F10G7.10	WBGene00017373	F10G7.10	MYb115-specific response
Q19433	F13H8.2	WBGene00017435	F13H8.2	MYb115-specific response
Q19459	F14E5.2	WBGene00008800	F14E5.2a [Q19459-1];F14E5.2b [Q19459-2]	common response
Q19536	F18A1.7	WBGene00017548	F18A1.7	MYb11-specific response
Q93535	F20D1.3	WBGene00008975	F20D1.3	MYb115-specific response
Q19663	F21C10.7	WBGene00017657	F21C10.7	MYb11-specific response
Q19661	F21C10.9	WBGene00017658	F21C10.9	MYb115-specific response
Q19680	F21D5.1	WBGene00009006	F21D5.1	MYb11-specific response
Q19687	F21D5.3	WBGene00009008	F21D5.3a	MYb11-specific response
O45394	F22B8.7	WBGene00009049	F22B8.7	common response
Q19891	F28H7.3	WBGene00009237	F28H7.3	common response
Q19948	F32A5.4	WBGene00017970	F32A5.4a [Q19948-1];F32A5.4b [Q19948-2]	MYb115-specific response
Q19965	F32D8.4	WBGene00009329	F32D8.4	MYb11-specific response
O62219	F33H2.2	WBGene00009366	F33H2.2	MYb11-specific response
O62220	F33H2.3	WBGene00009367	F33H2.3	MYb115-specific response
Q20027	F35C8.5	WBGene00018036	F35C8.5	common response
Q20058	F35G12.12	WBGene00009445	F35G12.12	MYb115-specific response
Q20122	F37C12.3	WBGene00018151	F37C12.3	MYb115-specific response
Q09320	F40B5.2	WBGene00018226	F40B5.2a;F40B5.2b	common response
Q20287	F41G3.6	WBGene00018302	F41G3.6	common response
Q20311	F42A10.6	WBGene00018342	F42A10.6	MYb11-specific response
Q09321	F42A8.1	WBGene00009626	F42A8.1	common response
Q20329	F42C5.9	WBGene00018349	F42C5.9	MYb115-specific response
Q09393	F42G10.1	WBGene00009645	F42G10.1	MYb115-specific response
P34429	F44B9.8	WBGene00018409	F44B9.8	MYb115-specific response
Q2PJ97	F52E1.14	WBGene00044696	F52E1.14	common response
P91318	F53E10.6	WBGene00018762	F53E10.6	MYb115-specific response
P91998	F53F1.3	WBGene00009981	F53F1.3	MYb115-specific response
Q93786	F54E4.3	WBGene00010059	F54E4.3	MYb11-specific response
O01756	F55A12.5	WBGene00018864	F55A12.5	MYb115-specific response
Q20848	F55G1.9	WBGene00018904	F55G1.9	MYb115-specific response
Q20974	F58B4.5	WBGene00010238	F58B4.5	common response
O61880	F59B1.2	WBGene00019097	F59B1.2	MYb115-specific response
O61882	F59B1.8	WBGene00019100	F59B1.8	MYb11-specific response
Q17447	faah-2	WBGene00015048	B0218.2	MYb115-specific response
Q9XTW2	famk-1	WBGene00010356	H03A11.1	MYb115-specific response
Q19478	far-3	WBGene00001387	F15B9.1	common response
Q9XUB7	far-6	WBGene00001390	W02A2.2	MYb115-specific response
Q9TZL9	fard-1	WBGene00022200	Y71H10A.2	common response
Q9NEQ0	fat-1	WBGene00001393	Y67H2A.8	common response
G5EGH6	fat-7	WBGene00001399	F10D2.9	MYb115-specific response
Q9XVS0	fath-1	WBGene00007707	C25A1.5	common response
A0A0K3AVH4	fbxa-72	WBGene00017962	F31F4.15a;F31F4.15b	common response
G5EBW5	fecl-1	WBGene00010645	K07G5.6	MYb11-specific response
U4PBJ9	fln-1	WBGene00022048	Y66H1B.2a;Y66H1B.2b;Y66H1B.2c;Y66H1B.2f;Y66H1B.2g;Y66H1B.2h;Y66H1B.2i;Y66H1B.2j;Y66H1B.2k;Y66H1B.2l;Y66H1B.2m;Y66H1B.2n;Y66H1B.2o;Y66H1B.2p;Y66H1B.2q;Y66H1B.2r;Y66H1B.2s;Y66H1B.2t	common response
O45166	folt-2	WBGene00018138	F37B4.7	common response
H2KYZ6	frm-4	WBGene00001491	C24A11.8a;C24A11.8b;C24A11.8c	MYb115-specific response
Q564Q1	gale-1	WBGene00008132	C47B2.6a [Q564Q1-2];C47B2.6b [Q564Q1-1]	MYb11-specific response
O16580	gba-1	WBGene00016335	C33C12.3a [O16580-1];C33C12.3b [O16580-2]	MYb115-specific response
Q20117	gcs-1	WBGene00001527	F37B12.2	MYb11-specific response
Q20634	gcsh-2	WBGene00009918	F52A8.5	MYb115-specific response
Q19130	gfat-1	WBGene00008546	F07A11.2a;F07A11.2b	MYb11-specific response
Q19699	gfat-2	WBGene00009035	F22B3.4	MYb11-specific response
Q9XV52	gfm-1	WBGene00009246	F29C12.4	MYb11-specific response
G5EF84	gip-2	WBGene00044008	C45G3.5	common response
Q2HQL4	gln-3	WBGene00001604	Y105C5B.28a;Y105C5B.28b;Y105C5B.28c	common response
O02225	gln-6	WBGene00001607	C28D4.3	MYb11-specific response
H2KZJ5	glrx-3	WBGene00017062	D2063.3a;D2063.3b	MYb115-specific response
P51875	goa-1	WBGene00001648	C26C6.2;F56H9.3	MYb115-specific response
Q19572	gpa-12	WBGene00001674	F18G5.3	common response
Q9N2V6	gpa-16	WBGene00001678	Y95B8A.5a	MYb115-specific response
P17343	gpb-1	WBGene00001679	F13D12.7a;F13D12.7b	MYb115-specific response
P17331	gpd-4	WBGene00001686	F33H1.2	MYb11-specific response
Q7KPV0	gsa-1	WBGene00001745	R06A10.2a;R06A10.2b	common response
Q93379	gsr-1	WBGene00008117	C46F11.2a [Q93379-1];C46F11.2b [Q93379-2]	MYb11-specific response
Q21355	gst-4	WBGene00001752	K08F4.7	common response
Q17558	gtf-2f1	WBGene00015296	C01F1.1	MYb115-specific response
H2KYQ5	gyg-1	WBGene00006863	F56B6.4a [H2KYQ5-1];F56B6.4b [H2KYQ5-2];F56B6.4c [H2KYQ5-3]	MYb115-specific response
O45819	gyg-2	WBGene00012020	T25E12.5	MYb11-specific response
Q17335	H24K24.3	WBGene00019240	H24K24.3a [Q17335-1];H24K24.3b [Q17335-2]	common response
Q19278	hach-1	WBGene00017301	F09F7.4a;F09F7.4b	common response
O02086	haf-2	WBGene00001812	F43E2.4	MYb115-specific response
P34183	hars-1	WBGene00002001	T11G6.1a [P34183-2];T11G6.1b [P34183-1]	MYb115-specific response
Q21484	hat-1	WBGene00044069	M03C11.4	MYb11-specific response
Q22492	hex-1	WBGene00020509	T14F9.3	MYb115-specific response
G5EFL1	hex-2	WBGene00015767	C14C11.3	MYb115-specific response
P10771	his-24	WBGene00001898	M163.3	MYb115-specific response
G5EDQ2	hmg-12	WBGene00001977	Y17G7A.1	MYb115-specific response
O01683	hmg-3	WBGene00001973	C32F10.5	MYb115-specific response
P41848	hmg-4	WBGene00001974	T20B12.8	MYb115-specific response
G5EFD4	hmt-1	WBGene00001815	W09D6.6	MYb115-specific response
Q22633	hpd-1	WBGene00001993	T21C12.2	common response
Q9U2M4	hphd-1	WBGene00012608	Y38F1A.6	common response
K8ERU3	hpo-27	WBGene00016418	C34G6.1	common response
Q2L6Y6	hsp-75	WBGene00020110	R151.7	MYb11-specific response
Q7JKP6	hsr-9	WBGene00002027	T05F1.6	MYb115-specific response
Q9N4A5	hxk-3	WBGene00022306	Y77E11A.1a;Y77E11A.1b;Y77E11A.1c	MYb115-specific response
Q10663	icl-1	WBGene00001564	C05E4.9a [Q10663-1];C05E4.9b [Q10663-2]	common response
Q93714	idha-1	WBGene00009664	F43G9.1	MYb115-specific response
P90901	ifa-1	WBGene00002050	F38B2.1a [P90901-1];F38B2.1b [P90901-2];F38B2.1c [P90901-3];F38B2.1d [P90901-4]	MYb11-specific response
A0A4V0IIR6	ifa-1	WBGene00002050	F38B2.1e	MYb11-specific response
Q19286	ifb-2	WBGene00002054	F10C1.7a [Q19286-1];F10C1.7c [Q19286-2];F10C1.7e;F10C1.8	MYb115-specific response
Q19782	ifd-2	WBGene00002058	F25E2.4	common response
Q20751	iff-2	WBGene00002065	F54C9.1	MYb11-specific response
Q21531	ifg-1	WBGene00002066	M110.4a;M110.4b;M110.4c;M110.4d;M110.4e	MYb115-specific response
Q09501	ifp-1	WBGene00002067	C43C3.1	MYb115-specific response
P91276	ima-2	WBGene00002073	F26B1.3	common response
O18167	ints-4	WBGene00012234	W04A4.5	MYb11-specific response
O01634	inx-12	WBGene00002134	ZK770.3	MYb115-specific response
Q19746	inx-3	WBGene00002125	F22F4.2	MYb11-specific response
G5EFZ1	ipgm-1	WBGene00019001	F57B10.3a [G5EFZ1-1];F57B10.3b [G5EFZ1-2]	MYb115-specific response
P91316	irg-3	WBGene00018760	F53E10.4a;F53E10.4b;F53E10.4c	common response
G5EEH6	ivd-1	WBGene00015326	C02B10.1	MYb115-specific response
Q21153	K02F3.2	WBGene00019326	K02F3.2a [Q21153-2];K02F3.2b [Q21153-1]	MYb115-specific response
O44551	K06A5.2	WBGene00019430	K06A5.2	common response
P90919	K07A12.1	WBGene00010620	K07A12.1	MYb115-specific response
Q21275	K07C5.3	WBGene00010626	K07C5.3	MYb115-specific response
Q21352	K08F4.3	WBGene00010678	K08F4.3	MYb115-specific response
P91369	K11H12.4	WBGene00019660	K11H12.4	MYb11-specific response
P34519	K11H3.3	WBGene00010780	K11H3.3;Y37B11A.3	MYb115-specific response
P34528	K12H4.7	WBGene00019682	K12H4.7a [P34528-1];K12H4.7b [P34528-2]	MYb11-specific response
Q95ZQ3	kars-1	WBGene00002238	T02G5.9a;T02G5.9b	MYb115-specific response
Q95PZ1	kdp-1	WBGene00013463	Y67H2A.5	MYb115-specific response
O44408	kgb-1	WBGene00002187	T07A9.3;ZC416.4	MYb11-specific response
P42168	kin-19	WBGene00002202	C03C10.1	MYb115-specific response
O44561	kin-36	WBGene00020678	T22B11.4a;T22B11.4b;T22B11.4c	common response
P46822	klc-2	WBGene00002215	C18C4.10a [P46822-2];C18C4.10b [P46822-1];C18C4.10c [P46822-3]	common response
P34629	lap-1	WBGene00002249	ZK353.6	common response
Q09996	lars-1	WBGene00003073	R74.1	MYb115-specific response
Q965W1	lbp-9	WBGene00021486	Y40B10A.1a;Y40B10A.1b	MYb11-specific response
Q27888	ldh-1	WBGene00002262	F13D12.2a;F13D12.2b	common response
Q9GZE9	ldp-1	WBGene00017719	F22F7.1a [Q9GZE9-1];F22F7.1b [Q9GZE9-2]	MYb115-specific response
Q18625	lec-4	WBGene00002267	C44F1.3	MYb115-specific response
Q09610	lec-8	WBGene00002271	R07B1.10	MYb11-specific response
G5EC10	lec-9	WBGene00002272	C16H3.2	MYb11-specific response
O01598	let-355	WBGene00020263	T05E8.3	MYb115-specific response
Q966L6	let-504	WBGene00002696	E01A2.4	MYb11-specific response
Q11190	let-721	WBGene00002855	C05D11.12	MYb115-specific response
Q9XVL7	letm-1	WBGene00010279	F58G11.1a;F58G11.1b	MYb11-specific response
Q22588	lgc-32	WBGene00020569	T19D7.1	MYb115-specific response
Q27474	lig-1	WBGene00002985	C29A12.3a [Q27474-1];C29A12.3b [Q27474-2]	MYb115-specific response
Q3S1I9	lim-9	WBGene00006407	F25H5.1b;F25H5.1c;F25H5.1d;F25H5.1e;F25H5.1f;F25H5.1g;F25H5.1h;F25H5.1i	MYb115-specific response
Q23628	lon-3	WBGene00003057	ZK836.1	MYb11-specific response
Q9XXT5	lpin-1	WBGene00010425	H37A05.1	MYb115-specific response
A0A4V0IJI7	lron-7	WBGene00019351	K03A1.2a;K03A1.2b;K03A1.2c	MYb115-specific response
O62415	lys-1	WBGene00003090	Y22F5A.4	MYb11-specific response
Q20964	lys-4	WBGene00003093	F17E9.11;F58B3.1	common response
G5ECL1	M05D6.2	WBGene00010875	M05D6.2	MYb115-specific response
Q8I116	M28.10	WBGene00010901	M28.10	MYb115-specific response
Q20062	marb-1	WBGene00009436	F35G2.2	MYb115-specific response
O45430	mccc-1	WBGene00009319	F32B6.2	MYb115-specific response
Q9XXI9	mcm-2	WBGene00003154	Y17G7B.5a	common response
Q95XQ8	mcm-4	WBGene00003156	Y39G10AR.14a;Y39G10AR.14b	MYb11-specific response
Q21902	mcm-5	WBGene00003157	R10E4.4	MYb11-specific response
P34647	mcm-6	WBGene00003158	ZK632.1a [P34647-1];ZK632.1b [P34647-2]	MYb11-specific response
O16297	mcm-7	WBGene00003159	F32D1.10	MYb115-specific response
Q93896	mct-3	WBGene00010834	M03B6.2	common response
P91910	mec-12	WBGene00003175	C44B11.3;F16D3.1;F40F4.5	MYb115-specific response
P12456	mec-7	WBGene00003171	ZK154.3	MYb115-specific response
Q9U296	men-1	WBGene00012983	Y48B6A.12	MYb11-specific response
Q7YWX7	mig-14	WBGene00003246	R06B9.6	common response
P90992	misc-1	WBGene00015186	B0432.4	MYb115-specific response
P53014	mlc-3	WBGene00003371	F09F7.2a;F09F7.2b	MYb115-specific response
Q9XVI9	mlc-5	WBGene00011734	T12D8.6	MYb115-specific response
P91040	mlst-8	WBGene00015697	C10H11.8a;C10H11.8b	common response
P34498	mog-1	WBGene00003389	K03H1.2	MYb115-specific response
G5ECA0	mpst-6	WBGene00022006;WBGene00022007	F11G11.9;Y59H11AM.2;Y59H11AM.3	MYb115-specific response
A0A0K3AVQ9	mrck-1	WBGene00006437	K08B12.5;K08B12.5b;K08B12.5c;K08B12.5d;K08B12.5e	MYb115-specific response
Q9U2G5	mrp-7	WBGene00003413	Y43F8C.12	MYb11-specific response
Q7KPW7	mrpl-1	WBGene00017997	F33D4.5	MYb115-specific response
O17005	mrpl-4	WBGene00020717	T23B12.2	common response
P34384	mrpl-44	WBGene00008514	F02A9.4	MYb115-specific response
Q9NAP9	mrps-15	WBGene00010624	K07A12.7	MYb115-specific response
O02089	msra-1	WBGene00018393	F43E2.5	common response
H2KYJ5	mtch-1	WBGene00018395	F43E2.7	MYb11-specific response
Q17693	mthf-1	WBGene00015512	C06A8.1a [Q17693-1];C06A8.1b [Q17693-2]	common response
Q23223	mtr-4	WBGene00012342	W08D2.7	MYb115-specific response
Q17574	mtrr-1	WBGene00006510	C01G6.6a	common response
Q27371	mup-2	WBGene00003495	T22E5.5	MYb11-specific response
O17003	natc-1	WBGene00020719	T23B12.4	MYb115-specific response
O01757	nath-10	WBGene00018866	F55A12.8	MYb115-specific response
H2KYP4	ncx-2	WBGene00003567	C10G8.5a;C10G8.5b;C10G8.5c;C10G8.5d	MYb11-specific response
G5ECW0	ncx-3	WBGene00003568	ZC168.1	common response
P24895	nduo-3	WBGene00010966	MTCE.34	MYb11-specific response
P24896	nduo-5	WBGene00010967	MTCE.35	common response
Q93725	ned-8	WBGene00003587	F45H11.2	MYb115-specific response
O44857	nep-2	WBGene00020230	T05A8.4	MYb115-specific response
Q22763	nep-22	WBGene00020788	T25B6.2	common response
Q20011	nlp-24	WBGene00003762	F35B12.7	MYb115-specific response
Q23655	nlt-1	WBGene00003773	ZK892.2	MYb115-specific response
Q95ZN7	nmt-1	WBGene00020549	T17E9.2a;T17E9.2b	MYb115-specific response
H8W3Y1	noah-1	WBGene00016422	C34G6.6a;C34G6.6b;C34G6.6c	common response
Q9XUE5	noah-2	WBGene00009926	F52B11.3	common response
G5EF32	npa-1	WBGene00003786	VC5.3a;VC5.3b	common response
G5EEH9	npp-10	WBGene00003796	ZK328.5a [G5EEH9-2];ZK328.5b [G5EEH9-1];ZK328.5c [G5EEH9-3]	MYb115-specific response
P34343	npp-15	WBGene00003801	C29E4.4	MYb115-specific response
Q95Y15	npp-8	WBGene00003794	Y41D4B.19a;Y41D4B.19b;Y41D4B.19c	MYb115-specific response
O01254	nspg-7.1	WBGene00011856	T20D3.2	common response
O17954	nspg-9	WBGene00010793	LLC1.2a;LLC1.2c	MYb115-specific response
O16658	nstp-4	WBGene00015404	C03H5.2	MYb11-specific response
Q95XR2	nsun-4	WBGene00021476	Y39G10AR.21a [Q95XR2-1];Y39G10AR.21b [Q95XR2-2];Y39G10AR.21c [Q95XR2-3]	MYb11-specific response
O45470	oac-20	WBGene00009488	F36G9.12	MYb11-specific response
O61199	ogdh-1	WBGene00020679	T22B11.5a;T22B11.5b	MYb115-specific response
Q09543	paa-1	WBGene00003901	F48E8.5	MYb115-specific response
Q9XW10	pad-1	WBGene00003905	Y18D10A.13	MYb115-specific response
Q966I8	pbs-1	WBGene00003947	K08D12.1	MYb11-specific response
Q23237	pbs-3	WBGene00003949	Y38A8.2	MYb11-specific response
Q9XUV0	pbs-5	WBGene00003951	K05C4.1	MYb11-specific response
Q8WQF1	pccb-1	WBGene00018701	F52E4.1a;F52E4.1b	MYb11-specific response
O44906	pck-1	WBGene00021043	W05G11.6	MYb11-specific response
O02286	pck-2	WBGene00011232	R11A5.4a;R11A5.4b;R11A5.4c;R11A5.4d	common response
O02115	pcn-1	WBGene00003955	W03D2.4	MYb11-specific response
G5EFJ8	pcp-2	WBGene00003957	F23B2.12	MYb11-specific response
Q9GRV9	pcp-4	WBGene00003959	Y116F11B.3	MYb115-specific response
O44145	perm-2	WBGene00016636	C44B12.1	common response
O44144	perm-4	WBGene00016638	C44B12.5	common response
Q19311	pfas-1	WBGene00008654	F10F2.2	common response
Q9N5M2	pfd-2	WBGene00019220	H20J04.5	MYb11-specific response
P52554	pfd-6	WBGene00009004	F21C3.5	MYb115-specific response
Q21430	pix-1	WBGene00010776	K11E4.4a;K11E4.4b	MYb115-specific response
P34331	plk-1	WBGene00004042	C14B9.4a [P34331-2];C14B9.4b [P34331-1]	MYb11-specific response
H2L035	pmp-5	WBGene00004062	T10H9.5a;T10H9.5c	common response
Q22993	pmt-2	WBGene00018811	F54D11.1	MYb115-specific response
P49595	ppm-1.G	WBGene00018362	F42G9.1a [P49595-1];F42G9.1b [P49595-2]	MYb11-specific response
Q22501	pps-1	WBGene00004091	T14G10.1a;T14G10.1b	MYb115-specific response
Q9N585	ppw-2	WBGene00004094	Y110A7A.18	MYb11-specific response
V6CLQ8	pqn-22	WBGene00004112	C46G7.4a;C46G7.4b;C46G7.4d;C46G7.4g;C46G7.4h;C46G7.4k;C46G7.4l;C46G7.4o;C46G7.4r;C46G7.4s	MYb11-specific response
P90786	prg-1	WBGene00004178	D2030.6	MYb115-specific response
Q9U2X0	prmt-1	WBGene00013766	Y113G7B.17	MYb115-specific response
Q9XW42	prmt-7	WBGene00012298	W06D4.4	MYb115-specific response
Q22006	pro-1	WBGene00004185	R166.4	MYb115-specific response
O17580	pro-2	WBGene00007413	C07E3.2	MYb115-specific response
Q21486	prp-3	WBGene00010844	M03C11.7	MYb115-specific response
Q9N592	prp-31	WBGene00022458	Y110A7A.8	MYb115-specific response
Q9GRZ2	prp-6	WBGene00013343	Y59A8B.6	MYb115-specific response
O62103	prx-11	WBGene00004196	C47B2.8	MYb115-specific response
G5EET8	pud-1.2	WBGene00017499;WBGene00021236	F15E11.13;Y19D10B.7	common response
G5EBF3	pud-2.1	WBGene00017490;WBGene00017500	F15E11.1;F15E11.14	common response
G5EEV5	pud-3	WBGene00017501	F15E11.15	common response
Q8IU00	puf-11	WBGene00022257	Y73B6BL.38	MYb11-specific response
Q1ENI8	pxn-1	WBGene00004256	ZK994.3	MYb115-specific response
O17732	pyc-1	WBGene00004258	D2023.2a;D2023.2b	common response
Q9N5U1	pygl-1	WBGene00020696	T22F3.3a;T22F3.3b;T22F3.3c;T22F3.3d	MYb115-specific response
B7WNA0	pyk-1	WBGene00009126	F25H5.3a;F25H5.3b;F25H5.3c;F25H5.3d;F25H5.3e	MYb11-specific response
Q21623	R01H10.7	WBGene00010975	R01H10.7	common response
Q21817	R07E4.3	WBGene00019937	R07E4.3	MYb115-specific response
Q22020	R53.5	WBGene00011274	R53.5	MYb115-specific response
Q23146	rab-7	WBGene00004271	W03C9.3	MYb115-specific response
O17915	ran-1	WBGene00004302	K01G5.4	MYb115-specific response
P34431	retr-1	WBGene00018416	F44E2.2c	MYb115-specific response
P34305	rha-2	WBGene00015525	C06E1.10	MYb115-specific response
Q20496	rhi-1	WBGene00004356	F46H6.1	MYb115-specific response
Q22947	rhr-1	WBGene00004358	F08F3.3	MYb115-specific response
Q9U1X9	rla-2	WBGene00004410	Y62E10A.1	MYb115-specific response
P34560	rmd-1	WBGene00011501	T05G5.7a [P34560-1];T05G5.7b [P34560-2]	MYb11-specific response
V6CIR8	rme-2	WBGene00004374	T11F8.3a;T11F8.3b	MYb11-specific response
Q03604	rnr-1	WBGene00004391	T23G5.1	common response
P42170	rnr-2	WBGene00004392	C03C10.3	MYb115-specific response
Q9NA83	rol-1	WBGene00004394	Y57A10A.11	common response
A0A6V7QZA6	rom-5	WBGene00004404	Y54E10A.14b	MYb115-specific response
Q19537	rpa-1	WBGene00017546	F18A1.5	MYb11-specific response
Q9N5K2	rpb-5	WBGene00019246	H27M09.2	MYb115-specific response
Q9XVF7	rpl-2	WBGene00004413	B0250.1	MYb11-specific response
P49405	rpl-5	WBGene00004416	F54C9.5	MYb11-specific response
Q95Y90	rpl-9	WBGene00004420	R13A5.8	MYb11-specific response
Q23449	rpn-12	WBGene00004468	ZK20.5	MYb115-specific response
Q09289	rpn-13	WBGene00016981	C56G2.7a;C56G2.7b	MYb11-specific response
P46769	rps-0	WBGene00004469	B0393.1	MYb115-specific response
P48154	rps-1	WBGene00004470	F56F3.5	MYb11-specific response
P49196	rps-12	WBGene00004481	F54E7.2	MYb11-specific response
P49197	rps-21	WBGene00004490	F37C12.11	MYb115-specific response
Q19877	rps-23	WBGene00004492	F28D1.7a	MYb11-specific response
Q9XUE3	rsd-2	WBGene00004681	F52G2.2a;F52G2.2b;F52G2.2c;F52G2.2d	MYb115-specific response
Q19491	rsd-6	WBGene00004684	F16D3.2	MYb11-specific response
O17680	sams-1	WBGene00008205	C49F5.1	MYb115-specific response
P50306	sams-4	WBGene00015540	C06E7.3a	common response
Q53U87	sax-7	WBGene00004732	C18F3.2a;C18F3.2b;C18F3.2c;C18F3.2d;C18F3.2e;C18F3.2f	MYb11-specific response
Q95XZ5	scc-2	WBGene00004166	Y43H11AL.3a [Q95XZ5-1];Y43H11AL.3b [Q95XZ5-2]	common response
O16689	sdz-24	WBGene00019495	K07E8.3	MYb115-specific response
Q21115	sec-12	WBGene00010496	K02B12.3	MYb115-specific response
Q23368	sec-24.2	WBGene00004756	ZC518.2	MYb11-specific response
Q19967	sec-61.G	WBGene00001303	F32D8.6	MYb11-specific response
A0A5S9MNR4	sel-2	WBGene00004760	F10F2.1a;F10F2.1b	common response
O16997	sftb-2	WBGene00021004	W03F9.10	MYb11-specific response
Q21746	sgt-1	WBGene00019893	R05F9.10	common response
G5EEW6	sig-7	WBGene00000890	F39H2.2a [G5EEW6-1];F39H2.2b [G5EEW6-2]	MYb115-specific response
Q20616	skpo-1	WBGene00009897	F49E12.1	MYb11-specific response
Q8WQB6	slc-30a5	WBGene00013668	Y105E8A.3	common response
Q3V5J4	slc-30a9	WBGene00022174	Y71H2AM.9	common response
A0A486WUT8	sma-1	WBGene00004855	R31.1a;R31.1b;R31.1c;R31.1d;R31.1e;R31.1f	common response
Q18237	smc-5	WBGene00016151	C27A2.1	MYb11-specific response
O76512	smg-2	WBGene00004880	Y48G8AL.6	MYb115-specific response
Q9BL68	smg-6	WBGene00004884	Y54F10AL.2a;Y54F10AL.2c	MYb11-specific response
Q9GYR5	sna-3	WBGene00016015	C23G10.8	MYb115-specific response
O02495	snb-1	WBGene00004897	T10H9.4	common response
P34697	sod-1	WBGene00004930	C15F1.7a [P34697-1];C15F1.7b [P34697-2];ZK430.3	MYb115-specific response
Q17334	sodh-1	WBGene00010790	K12G11.3;K12G11.4	common response
B4E3X6	spds-1	WBGene00012909	Y46G5A.19a;Y46G5A.19b	MYb115-specific response
Q9N3T5	spg-7	WBGene00004978	Y47G6A.10	MYb115-specific response
O44511	sph-1	WBGene00004979	F42G8.11	MYb115-specific response
P91079	sptl-1	WBGene00016020	C23H3.4a;C23H3.4b;C23H3.4c	common response
Q19905	sqv-4	WBGene00005022	F29F11.1	MYb11-specific response
O17365	srp-2	WBGene00005643	C05E4.1	MYb11-specific response
G5EFH4	srp-6	WBGene00005647	C03G6.19	MYb115-specific response
P91240	srpa-72	WBGene00017245	F08D12.1	common response
O44618	srr-4	WBGene00005655	K11D12.3a;K11D12.3b	common response
H2FLJ1	stl-1	WBGene00006061	F30A10.5a;F30A10.5b	MYb115-specific response
G5EDR3	sur-6	WBGene00006352	F26E4.1	MYb115-specific response
P91423	T03F1.11	WBGene00020192	T03F1.11	MYb115-specific response
Q22129	T03G6.3	WBGene00020195	T03G6.3	common response
O16515	T05H4.10	WBGene00020273	T05H4.10	MYb11-specific response
O02155	T09B4.5	WBGene00020379	T09B4.5	common response
O01600	T10E9.4	WBGene00020414	T10E9.4	MYb115-specific response
P92020	T10G3.3	WBGene00011694	T10G3.3	MYb115-specific response
Q22437	T12G3.4	WBGene00011739	T12G3.4	MYb115-specific response
Q9U368	T16G1.7	WBGene00011801	T16G1.7	common response
P91455	T19B4.3	WBGene00020557	T19B4.3	MYb115-specific response
Q22660	T22B3.3	WBGene00011911	T22B3.3	MYb11-specific response
G5ECR0	T25C12.3	WBGene00012018	T25C12.3	MYb115-specific response
O61856	T26C12.1	WBGene00020831	T26C12.1	MYb115-specific response
Q22816	T26C5.3	WBGene00012033	T26C5.3a;T26C5.3b;T26C5.3c;T26C5.3d;T26C5.3e	MYb115-specific response
O45864	T27E9.2	WBGene00012094	T27E9.2	common response
Q10020	T28D9.1	WBGene00020894	T28D9.1	common response
A0A131MBC3	tag-10	WBGene00006404	C31C9.1a;C31C9.1b;C31C9.1c;C31C9.1d	common response
Q93703	tatn-1	WBGene00009628	F42D1.2	common response
Q9XTQ6	tbh-1	WBGene00006541	H13N06.6a [Q9XTQ6-2];H13N06.6b [Q9XTQ6-1];H13N06.6c	MYb11-specific response
Q09474	tdo-2	WBGene00016201	C28H8.11a [Q09474-1];C28H8.11c [Q09474-3]	MYb11-specific response
Q9NEU3	tgt-2	WBGene00006567	Y39B6A.35	common response
O17759	tkt-1	WBGene00008506	F01G10.1	MYb11-specific response
Q93565	tli-1	WBGene00006578	F25H2.1	common response
G5EGK1	tln-1	WBGene00006771	Y71G12B.11a;Y71G12B.11b;Y71G12B.11c;Y71G12B.11d;Y71G12B.11e;Y71G12B.11f	MYb11-specific response
O76687	tmem-120	WBGene00019716	M01G5.3	MYb11-specific response
H2L045	tns-1	WBGene00006508	M01E11.7a [H2L045-1];M01E11.7b [H2L045-2];M01E11.7c [H2L045-3];M01E11.7d [H2L045-4];M01E11.7e [H2L045-5];M01E11.7f [H2L045-6];M01E11.7g [H2L045-7];M01E11.7h [H2L045-8]	common response
A0A4V0IK50	tnt-3	WBGene00006588	C14F5.3a;C14F5.3b;C14F5.3c;C14F5.3d;C14F5.3e;C14F5.3f	MYb11-specific response
Q23670	top-2	WBGene00010785	K12D12.1;ZK1127.7	MYb115-specific response
Q09541	tpp-2	WBGene00017686	F21H12.6	MYb11-specific response
P91127	tppp-1	WBGene00016321	C32E8.3	MYb115-specific response
Q95XT5	trap-1	WBGene00022122	Y71F9AM.6	common response
F5GUD3	tre-3	WBGene00006609	W05E10.4b	MYb115-specific response
P34605	trpp-3	WBGene00014222	ZK1098.5	common response
B3WFW9	tspo-1	WBGene00077771	C41G7.9a;C41G7.9b	MYb115-specific response
Q22288	ttr-15	WBGene00011561	T07C4.5	MYb11-specific response
P34500	ttr-2	WBGene00010539	K03H1.4	MYb11-specific response
Q86NH9	ttr-41	WBGene00017374	F10G7.11	MYb11-specific response
G5EDF5	tufm-2	WBGene00007001	C43E11.4	MYb115-specific response
O76365	tut-1	WBGene00017928	F29C4.6	MYb115-specific response
Q20173	twf-2	WBGene00018187	F38E9.5	MYb115-specific response
Q18120	twk-18	WBGene00006672	C24A3.6	MYb11-specific response
G5EES9	txl-1	WBGene00021826	Y54E10A.3	MYb115-specific response
Q9XUS8	tyr-2	WBGene00010661	K08E3.1	MYb11-specific response
Q9TZ33	ucr-2.3	WBGene00020757	T24C4.1	MYb115-specific response
Q03598	ufc-1	WBGene00008041	C40H1.6	MYb115-specific response
B1Q250	ugt-26	WBGene00015695	C10H11.6a;C10H11.6b	MYb11-specific response
Q22295	ugt-50	WBGene00011564	T07C5.1b [Q22295-2];T07C5.1c [Q22295-1];T07C5.1d;T07C5.1e	MYb11-specific response
O01780	ule-1	WBGene00021005	W03F11.1a;W03F11.1b	common response
Q18947	ule-3	WBGene00008378	D1054.11	common response
Q9XWT3	ule-5	WBGene00013394	Y62H9A.6	common response
G5EDZ2	umps-1	WBGene00011559	T07C4.1	MYb115-specific response
A0A2C9C2Y0	unc-108	WBGene00006833	F53F10.4a;F53F10.4b;F53F10.4c;F53F10.4d	MYb115-specific response
Q19240	unc-115	WBGene00006839	F09B9.2a;F09B9.2b	common response
E0AHA7	unc-70	WBGene00006803	K11C4.3a;K11C4.3b;K11C4.3c;K11C4.3d	MYb11-specific response
Q17361	usp-14	WBGene00006856	C13B4.2	MYb11-specific response
Q23360	vars-1	WBGene00006935	ZC513.4	MYb115-specific response
G5EDW8	VF13D12L.3	WBGene00012149	VF13D12L.3	MYb115-specific response
G5EGP4	vha-6	WBGene00006915	VW02B12L.1	MYb115-specific response
P55155	vit-1	WBGene00006925	K09F5.2	common response
P05690	vit-2	WBGene00006926	C42D8.2	common response
Q9N4J2	vit-3	WBGene00006927	F59D8.1	common response
P18947	vit-4	WBGene00006928	F59D8.2	common response
P06125	vit-5	WBGene00006929	C04F6.1	common response
P18948	vit-6	WBGene00006930	K07H8.6a [P18948-2];K07H8.6b [P18948-3];K07H8.6c [P18948-1]	common response
Q19346	vwa-8	WBGene00008694	F11C1.5a;F11C1.5e	MYb115-specific response
G5EGR8	W02A11.1	WBGene00012192	W02A11.1	MYb115-specific response
Q9N5C4	W02H5.8	WBGene00020962	W02H5.8	MYb115-specific response
O45003	W03D8.8	WBGene00020989	W03D8.8	MYb11-specific response
O62275	wago-4	WBGene00010263	F58G1.1	MYb115-specific response
G8XYY6	wdr-4	WBGene00022420	Y102E9.2b	MYb115-specific response
Q94128	wrt-1	WBGene00006947	ZK1290.12	MYb11-specific response
O17892	xdh-1	WBGene00010083	F55B11.1	common response
A0A078BQP7	Y105C5B.15	WBGene00013654	Y105C5B.15a;Y105C5B.15b	MYb11-specific response
Q9N488	Y110A2AR.1	WBGene00022452	Y110A2AR.1	common response
K8ESM2	Y16B4A.2	WBGene00012445	Y16B4A.2	MYb11-specific response
Q965Q1	Y22D7AL.10	WBGene00021248	Y22D7AL.10	MYb115-specific response
A0A1D3PDA8	Y41C4A.32	WBGene00270321	Y41C4A.32	MYb115-specific response
Q9U2I4	Y41C4A.9	WBGene00012756	Y41C4A.9	common response
Q9U2A9	Y48B6A.1	WBGene00012978	Y48B6A.1	MYb115-specific response
Q9N3I1	Y51H7C.13	WBGene00021791	Y51H7C.13	common response
Q9N3H9	Y52E8A.3	WBGene00021796	Y52E8A.3	MYb11-specific response
O18215	Y53C12B.1	WBGene00013143	Y53C12B.1	MYb115-specific response
Q9N4S3	Y53G8B.2	WBGene00021818	Y53G8B.2	common response
Q9N3F2	Y54E10A.6	WBGene00021828	Y54E10A.6	MYb11-specific response
Q9BL03	Y54F10AM.5	WBGene00021849	Y54F10AM.5	MYb115-specific response
Q9BL07	Y54F10AM.8	WBGene00021852	Y54F10AM.8	MYb115-specific response
Q9U241	Y56A3A.19	WBGene00013237	Y56A3A.19	MYb115-specific response
Q9NA71	Y57A10A.31	WBGene00013270	Y57A10A.31	MYb115-specific response
O18224	Y57G11B.5	WBGene00013297	Y57G11B.5	MYb11-specific response
Q2HQK3	Y62E10A.20	WBGene00044745	Y62E10A.20	MYb115-specific response
Q9XWT4	Y62H9A.4	WBGene00013392	Y62H9A.4	MYb11-specific response
Q9XWS6	Y62H9A.5	WBGene00013393	Y62H9A.5	common response
Q9N4G7	Y71F9B.2	WBGene00022126	Y71F9B.2a	MYb115-specific response
Q95XN1	Y71G12B.10	WBGene00022150	Y71G12B.10	MYb115-specific response
Q9BL33	Y71H2AM.4	WBGene00022169	Y71H2AM.4	MYb115-specific response
Q9GUM1	Y73E7A.1	WBGene00022268	Y73E7A.1a;Y73E7A.1b	MYb11-specific response
Q9BKS2	Y82E9BR.14	WBGene00022347	Y82E9BR.14	MYb115-specific response
Q9BKR5	Y82E9BR.18	WBGene00022350	Y82E9BR.18	MYb115-specific response
Q9U1Q5	Y87G2A.2	WBGene00013594	Y87G2A.2	MYb115-specific response
Q9BPN8	Y92H12BR.3	WBGene00022369	Y92H12BR.3a [Q9BPN8-1];Y92H12BR.3b [Q9BPN8-2]	common response
Q75MI6	Y94H6A.10	WBGene00022382	Y94H6A.10	MYb115-specific response
Q9N2W7	Y94H6A.8	WBGene00022380	Y94H6A.8	MYb11-specific response
Q23258	ZC373.2	WBGene00013867	ZC373.2	MYb11-specific response
Q09359	ZK1307.1	WBGene00014244	ZK1307.1	MYb115-specific response
Q94312	ZK154.1	WBGene00022665	ZK154.1	MYb11-specific response
Q23447	ZK180.6	WBGene00022680	ZK180.6a;ZK180.6b	common response
A5Z2W6	ZK228.4	WBGene00013947	ZK228.4a;ZK228.4b;ZK228.4c	MYb115-specific response
Q6EZG8	ZK6.11	WBGene00022645	ZK6.11a;ZK6.11b	common response
Q23604	ZK813.3	WBGene00022822	ZK813.3	common response
Q23624	ZK829.7	WBGene00014096	ZK829.7	MYb115-specific response
O18307	ZK909.3	WBGene00014148	ZK909.3	MYb115-specific response
Q95XP9	zwl-1	WBGene00021460	Y39G10AR.2a [Q95XP9-1];Y39G10AR.2b [Q95XP9-2];Y39G10AR.2c [Q95XP9-3];Y39G10AR.2d [Q95XP9-4]	common response

## Sheet: raw data Fig 1B
UniProt Accession	Gene Name	WormBase Gene IDs	WormBase	Venn diagram			bacterial treatment	replicate	eggs per worm
G5EEZ4	3E324	WBGene00012858	Y44F5A.1	MYb115-specific response			MYb11	1	7
Q7YXH5	aat-4	WBGene00000005	T13A10.10a	common response			MYb11	2	8
G5EFP8	acl-7	WBGene00012911	Y46G5A.21	MYb115-specific response			MYb11	3	8
P53585	acly-1	WBGene00016995	D1005.1	common response			MYb11	4	7
Q9GUF2	acp-6	WBGene00022245	Y73B6BL.24	common response			MYb11	5	9
Q9UAV8	acs-1	WBGene00018488	F46E10.1a;F46E10.1b;F46E10.1c	common response			MYb11	6	7
Q19339	acs-14	WBGene00008669	F11A3.1	common response			MYb11	7	8
P10984	act-2	WBGene00000064	T04C12.5	MYb11-specific response			MYb11	8	9
Q21221	aho-3	WBGene00045192	K04G2.2	MYb11-specific response			MYb11	9	7
Q93168	ahsa-1	WBGene00007235	C01G10.8	MYb115-specific response			MYb11	10	7
O16720	alg-2	WBGene00000106	T07D3.7a;T07D3.7b	MYb11-specific response			MYb11	11	7
P53993	algn-11	WBGene00015162	B0361.8	MYb11-specific response			MYb11	12	6
O62183	aly-2	WBGene00000121	F23B2.6	MYb11-specific response			MYb11	13	6
O44750	app-1	WBGene00000155	W03G9.4	MYb11-specific response			MYb11	14	6
A0A3P6PCS5	arx-3	WBGene00000201	Y79H2A.6a;Y79H2A.6b	MYb11-specific response			MYb11	15	5
G5EEI4	asp-1	WBGene00000214	Y39B6A.20	common response			MYb11	16	8
Q94271	asp-14	WBGene00019619	K10C2.3	common response			MYb11	17	9
O45227	B0513.4	WBGene00007196	B0513.4a;B0513.4b	common response			MYb11	18	6
Q18817	ben-1	WBGene00000248	C54C6.2	MYb11-specific response			MYb11	19	6
Q18801	bre-1	WBGene00000266	C53B4.7a [Q18801-2];C53B4.7b [Q18801-1];C53B4.7c [Q18801-3];C53B4.7d [Q18801-4];C53B4.7e [Q18801-5];F56H6.5	MYb11-specific response			MYb11	20	6
Q17539	C01B10.8	WBGene00015282	C01B10.8	MYb11-specific response			MYb115	1	9
Q6A4V9	C05D12.3	WBGene00014666	C05D12.3a;C05D12.3c	common response			MYb115	2	11
O45136	C05D2.8	WBGene00015469	C05D2.8	MYb11-specific response			MYb115	3	8
Q5WRS4	C06A6.4	WBGene00015509	C06A6.4b	MYb11-specific response			MYb115	4	12
O45078	C17H12.8	WBGene00015933	C17H12.8	MYb11-specific response			MYb115	5	7
Q8IFY5	C23H3.2	WBGene00016018	C23H3.2a;C23H3.2b	MYb115-specific response			MYb115	6	8
G5ED11	C27A7.6	WBGene00007757	C27A7.6a;C27A7.6c;C27A7.6d	common response			MYb115	7	8
O16887	C29G2.6	WBGene00016234	C29G2.6	MYb11-specific response			MYb115	8	6
Q9XUH7	C32H11.4	WBGene00007867	C32H11.4	common response			MYb115	9	7
Q9XUH4	C32H11.9	WBGene00007872	C32H11.10;C32H11.9	MYb11-specific response			MYb115	10	8
Q18449	C34D4.4	WBGene00016400	C34D4.4	MYb11-specific response			MYb115	11	10
Q18529	C39D10.7	WBGene00016534	C39D10.7	MYb11-specific response			MYb115	12	10
P91177	C50F2.4	WBGene00016838	C50F2.4	MYb115-specific response			MYb115	13	12
Q27504	cah-3	WBGene00000281	K05G3.3	MYb115-specific response			MYb115	14	8
P34685	cap-1	WBGene00000292	D2024.6	MYb115-specific response			MYb115	15	8
Q19980	cat-4	WBGene00000298	F32G8.6	MYb11-specific response			MYb115	16	8
Q94051	cav-1	WBGene00000301	T13F2.8a	MYb11-specific response			MYb115	17	9
O45599	cbd-1	WBGene00010351	H02I12.1	common response			MYb115	18	6
G5EFH8	cbs-1	WBGene00013866	ZC373.1a;ZC373.1b	common response			MYb115	19	6
Q9N4J8	cct-3	WBGene00018782	F54A3.3	MYb11-specific response			MYb115	20	5
Q9N358	cct-8	WBGene00021934	Y55F3AR.3a;Y55F3AR.3b	MYb115-specific response			OP50	1	2
G5EFC4	cdc-5l	WBGene00008386	D1081.8	MYb115-specific response			OP50	2	1
Q09599	cdl-1	WBGene00000411	R06F6.1	common response			OP50	3	2
Q18943	D1054.10	WBGene00008377	D1054.10	common response			OP50	4	0
B1Q273	D1086.10	WBGene00044080	D1086.10a;D1086.10c	MYb115-specific response			OP50	5	0
O17729	D1086.6	WBGene00008393	D1086.6	MYb11-specific response			OP50	6	0
Q19133	F07A11.5	WBGene00008548	F07A11.5	common response			OP50	7	0
A0A5S9MML0	F10G7.10	WBGene00017373	F10G7.10	MYb115-specific response			OP50	8	0
Q19536	F18A1.7	WBGene00017548	F18A1.7	MYb11-specific response			OP50	9	3
Q19680	F21D5.1	WBGene00009006	F21D5.1	MYb11-specific response			OP50	10	0
G4SF79	F25E2.2	WBGene00017780	F25E2.2a;F25E2.2b	common response			OP50	11	0
Q19891	F28H7.3	WBGene00009237	F28H7.3	common response			OP50	12	4
Q20058	F35G12.12	WBGene00009445	F35G12.12	MYb115-specific response			OP50	13	6
Q20287	F41G3.6	WBGene00018302	F41G3.6	MYb11-specific response			OP50	14	2
Q20311	F42A10.6	WBGene00018342	F42A10.6	MYb11-specific response			OP50	15	0
Q09393	F42G10.1	WBGene00009645	F42G10.1	MYb115-specific response			OP50	16	0
G5EFS5	F45D11.15	WBGene00018460;WBGene00018461	F45D11.14;F45D11.15;F45D11.16	common response			OP50	17	0
Q2PJ97	F52E1.14	WBGene00044696	F52E1.14	common response			OP50	18	0
O01756	F55A12.5	WBGene00018864	F55A12.5	MYb115-specific response			OP50	19	1
O17893	F55B11.3	WBGene00010085	F55B11.3;F55B11.5	MYb11-specific response			OP50	20	6
G5EC22	F55G11.4	WBGene00010124	F55G11.4;F55G11.8	MYb11-specific response
Q9TZ65	F56F11.4	WBGene00018991	F56F11.4a;F56F11.4b	MYb11-specific response
H2L0A8	H05C05.1	WBGene00019157	H05C05.1a;H05C05.1c	MYb11-specific response
P90919	K07A12.1	WBGene00010620	K07A12.1	MYb115-specific response
P91369	K11H12.4	WBGene00019660	K11H12.4	MYb11-specific response
G5ECL1	M05D6.2	WBGene00010875	M05D6.2	MYb115-specific response
Q8I116	M28.10	WBGene00010901	M28.10	MYb115-specific response
O62342	R07E5.15	WBGene00011120	F17C8.7;R07E5.15;T23F11.2	MYb11-specific response
O44557	T08B1.1	WBGene00020340	T08B1.1a	MYb11-specific response
Q9UAW8	T12B3.3	WBGene00020446	T12B3.3;Y40C5A.4d	common response
Q22437	T12G3.4	WBGene00011739	T12G3.4	MYb115-specific response
A0A078BQP7	Y105C5B.15	WBGene00013654	Y105C5B.15a;Y105C5B.15b	MYb11-specific response
Q9N488	Y110A2AR.1	WBGene00022452	Y110A2AR.1	common response
K8ESM2	Y16B4A.2	WBGene00012445	Y16B4A.2	MYb11-specific response
Q9U2I4	Y41C4A.9	WBGene00012756	Y41C4A.9	common response
A0A0K3ASH9	Y50D4B.4	WBGene00021743	Y50D4B.4a;Y50D4B.4b;Y50D4B.4c;Y50D4B.4d;Y50D4B.4e;Y50D4B.4f	MYb11-specific response
Q9N4S3	Y53G8B.2	WBGene00021818	Y53G8B.2	MYb115-specific response
Q4R165	Y54G2A.45	WBGene00044488	Y54G2A.45a;Y54G2A.45b	common response
Q9NA71	Y57A10A.31	WBGene00013270	Y57A10A.31	MYb115-specific response
O18224	Y57G11B.5	WBGene00013297	Y57G11B.5	MYb11-specific response
Q9XWT4	Y62H9A.4	WBGene00013392	Y62H9A.4	MYb11-specific response
Q9XWS6	Y62H9A.5	WBGene00013393	Y62H9A.5	common response
Q23258	ZC373.2	WBGene00013867	ZC373.2	MYb11-specific response
Q23604	ZK813.3	WBGene00022822	ZK813.3	common response
O18307	ZK909.3	WBGene00014148	ZK909.3	MYb115-specific response
Q9TZI1	cerk-1	WBGene00020398	T10B11.2	MYb11-specific response
P91306	cey-2	WBGene00000473	F46F11.2	MYb115-specific response
P91398	cey-3	WBGene00000474	M01E11.5	common response
Q18143	cht-3	WBGene00016084	C25A8.4	common response
G5EGA4	cle-1	WBGene00000527	C36B1.1a;C36B1.1b;C36B1.1c;C36B1.1d	common response
Q22966	clec-1	WBGene00017772	F25B4.9	common response
P90732	clec-41	WBGene00007153	B0365.6	MYb11-specific response
O45443	clec-65	WBGene00009396	F35C5.8	common response
Q95XX2	clec-85	WBGene00021872	Y54G2A.6a;Y54G2A.6b	MYb11-specific response
Q9XVS3	clec-87	WBGene00007709	C25A1.8	common response
Q94417	clec-91	WBGene00014117	ZK858.3	common response
Q2XN04	col-181	WBGene00000754	W03G11.1a;W03G11.1b	common response
P18833	col-8	WBGene00000597	F11H8.3	common response
Q09456	col-80	WBGene00000656	C09G5.5	MYb11-specific response
O17805	col-98	WBGene00000673	F14F7.1	common response
Q965W3	comt-3	WBGene00021487	Y40B10A.2a;Y40B10A.2b	MYb11-specific response
Q19864	cpf-1	WBGene00000773	F28C6.3	MYb115-specific response
Q17802	cpg-1	WBGene00000465	C07G2.1a [Q17802-1];C07G2.1b [Q17802-2]	common response
P41996	cpg-2	WBGene00015102	B0280.5	common response
O45734	cpl-1	WBGene00000776	T03E6.7a [O45734-1];T03E6.7b [O45734-2]	common response
Q20950	cpr-9	WBGene00010204	F57F5.1	MYb11-specific response
G5EGP8	cpz-1	WBGene00000788	F32B5.8a [G5EGP8-1];F32B5.8b [G5EGP8-2]	MYb115-specific response
O01422	csn-2	WBGene00000814	B0025.2	common response
Q19520	ctf-4	WBGene00008921	F17C11.10	MYb115-specific response
P55216	cth-2	WBGene00022856	ZK1127.10	common response
Q8T3U1	ctn-1	WBGene00000832	Y23H5A.5a;Y23H5A.5c;Y23H5A.5d	MYb115-specific response
P91401	ctnb-1	WBGene00019711	M01E11.2	MYb11-specific response
Q18853	cyc-1	WBGene00000869	C54G4.8	MYb115-specific response
P52012	cyn-4	WBGene00000880	F59E10.2	MYb115-specific response
P52014	cyn-6	WBGene00000882	F42G9.2	MYb11-specific response
Q27531	cyp-14a5	WBGene00000373	F08F3.7	MYb11-specific response
Q1HB05	cyp-25a3	WBGene00014697	C36A4.3;K06B9.1	MYb115-specific response
Q19642	czw-1	WBGene00017643	F20D12.4	MYb11-specific response
Q8MPW0	del-6	WBGene00011891	T21C9.3a;T21C9.3b	common response
Q17632	dis-3	WBGene00001001	C04G2.6	MYb115-specific response
Q18194	dnc-4	WBGene00016124	C26B2.1	MYb115-specific response
Q9N4I1	dnc-5	WBGene00022118	Y71F9AL.14	MYb115-specific response
Q94216	dnj-11	WBGene00001029	F38A5.13	MYb115-specific response
O45667	dod-17	WBGene00010745	K10D11.1	common response
Q9XUH3	dod-24	WBGene00007875	C32H11.12	MYb11-specific response
G5EET2	dut-1	WBGene00010609	K07A1.2	common response
O17612	ech-1.1	WBGene00001150	C29F3.1	MYb11-specific response
Q21740	edc-3	WBGene00011036	R05D11.8	common response
Q5FC45	eea-1	WBGene00011696	T10G3.5a;T10G3.5b	MYb115-specific response
P29691	eef-2	WBGene00001167	F25H5.4a [P29691-1];F25H5.4b [P29691-2]	MYb115-specific response
Q9XWI6	eif-3.B	WBGene00001225	Y54E2A.11a [Q9XWI6-1];Y54E2A.11b [Q9XWI6-2]	MYb11-specific response
Q9GYM9	endu-2	WBGene00019779	M60.2	common response
Q93871	ent-2	WBGene00010701	K09A9.3	MYb11-specific response
P90829	F10C2.4	WBGene00008645	F10C2.4	common response
O62220	F33H2.3	WBGene00009367	F33H2.3	MYb115-specific response
Q20027	F35C8.5	WBGene00018036	F35C8.5	common response
Q09320	F40B5.2	WBGene00018226	F40B5.2a;F40B5.2b	common response
Q09321	F42A8.1	WBGene00009626	F42A8.1	common response
P34429	F44B9.8	WBGene00018409	F44B9.8	MYb115-specific response
Q9TZL9	fard-1	WBGene00022200	Y71H10A.2	common response
Q9NEQ0	fat-1	WBGene00001393	Y67H2A.8	common response
Q9XVS0	fath-1	WBGene00007707	C25A1.5	common response
Q564Q1	gale-1	WBGene00008132	C47B2.6a [Q564Q1-2];C47B2.6b [Q564Q1-1]	MYb11-specific response
O16580	gba-1	WBGene00016335	C33C12.3a [O16580-1];C33C12.3b [O16580-2]	MYb115-specific response
Q20117	gcs-1	WBGene00001527	F37B12.2	MYb11-specific response
Q20634	gcsh-2	WBGene00009918	F52A8.5	MYb115-specific response
Q19130	gfat-1	WBGene00008546	F07A11.2a;F07A11.2b	MYb11-specific response
Q19699	gfat-2	WBGene00009035	F22B3.4	MYb11-specific response
G5EF84	gip-2	WBGene00044008	C45G3.5	common response
Q2HQL4	gln-3	WBGene00001604	Y105C5B.28a;Y105C5B.28b;Y105C5B.28c	common response
O02225	gln-6	WBGene00001607	C28D4.3	MYb11-specific response
Q19572	gpa-12	WBGene00001674	F18G5.3	common response
Q9N2V6	gpa-16	WBGene00001678	Y95B8A.5a	MYb115-specific response
P17331	gpd-4	WBGene00001686	F33H1.2	MYb11-specific response
Q93379	gsr-1	WBGene00008117	C46F11.2a [Q93379-1];C46F11.2b [Q93379-2]	MYb11-specific response
Q21355	gst-4	WBGene00001752	K08F4.7	common response
O45819	gyg-2	WBGene00012020	T25E12.5	MYb11-specific response
Q17335	H24K24.3	WBGene00019240	H24K24.3a [Q17335-1];H24K24.3b [Q17335-2]	MYb11-specific response
O02086	haf-2	WBGene00001812	F43E2.4	MYb115-specific response
Q21484	hat-1	WBGene00044069	M03C11.4	MYb11-specific response
G5EFL1	hex-2	WBGene00015767	C14C11.3	MYb115-specific response
O01683	hmg-3	WBGene00001973	C32F10.5	MYb115-specific response
Q7JKP6	hsr-9	WBGene00002027	T05F1.6	MYb115-specific response
P90901	ifa-1	WBGene00002050	F38B2.1a [P90901-1];F38B2.1b [P90901-2];F38B2.1c [P90901-3];F38B2.1d [P90901-4]	MYb11-specific response
Q19286	ifb-2	WBGene00002054	F10C1.7a [Q19286-1];F10C1.7c [Q19286-2];F10C1.7e;F10C1.8	MYb115-specific response
Q20751	iff-2	WBGene00002065	F54C9.1	MYb11-specific response
Q21531	ifg-1	WBGene00002066	M110.4a;M110.4b;M110.4c;M110.4d;M110.4e	MYb115-specific response
Q09501	ifp-1	WBGene00002067	C43C3.1	MYb115-specific response
P91276	ima-2	WBGene00002073	F26B1.3	common response
O01634	inx-12	WBGene00002134	ZK770.3	MYb115-specific response
Q19746	inx-3	WBGene00002125	F22F4.2	MYb11-specific response
P91316	irg-3	WBGene00018760	F53E10.4a;F53E10.4b;F53E10.4c	common response
P34528	K12H4.7	WBGene00019682	K12H4.7a [P34528-1];K12H4.7b [P34528-2]	MYb11-specific response
P34629	lap-1	WBGene00002249	ZK353.6	common response
Q09996	lars-1	WBGene00003073	R74.1	MYb115-specific response
Q965W1	lbp-9	WBGene00021486	Y40B10A.1a;Y40B10A.1b	MYb11-specific response
Q9GZE9	ldp-1	WBGene00017719	F22F7.1a [Q9GZE9-1];F22F7.1b [Q9GZE9-2]	MYb115-specific response
Q09610	lec-8	WBGene00002271	R07B1.10	MYb11-specific response
G5EC10	lec-9	WBGene00002272	C16H3.2	MYb11-specific response
O01598	let-355	WBGene00020263	T05E8.3	MYb115-specific response
Q966L6	let-504	WBGene00002696	E01A2.4	MYb11-specific response
Q3S1I9	lim-9	WBGene00006407	F25H5.1b;F25H5.1c;F25H5.1d;F25H5.1e;F25H5.1f;F25H5.1g;F25H5.1h;F25H5.1i	MYb115-specific response
A0A4V0IJI7	lron-7	WBGene00019351	K03A1.2a;K03A1.2b;K03A1.2c	MYb115-specific response
O62415	lys-1	WBGene00003090	Y22F5A.4	MYb11-specific response
Q9XXI9	mcm-2	WBGene00003154	Y17G7B.5a	common response
Q95XQ8	mcm-4	WBGene00003156	Y39G10AR.14a;Y39G10AR.14b	MYb11-specific response
Q21902	mcm-5	WBGene00003157	R10E4.4	MYb11-specific response
P34647	mcm-6	WBGene00003158	ZK632.1a [P34647-1];ZK632.1b [P34647-2]	MYb11-specific response
Q9U296	men-1	WBGene00012983	Y48B6A.12	MYb11-specific response
Q7YWX7	mig-14	WBGene00003246	R06B9.6	common response
P34498	mog-1	WBGene00003389	K03H1.2	MYb115-specific response
A0A0K3AVQ9	mrck-1	WBGene00006437	K08B12.5;K08B12.5b;K08B12.5c;K08B12.5d;K08B12.5e	MYb115-specific response
Q9U2G5	mrp-7	WBGene00003413	Y43F8C.12	MYb11-specific response
H2KYJ5	mtch-1	WBGene00018395	F43E2.7	MYb11-specific response
Q23223	mtr-4	WBGene00012342	W08D2.7	MYb115-specific response
P24895	nduo-3	WBGene00010966	MTCE.34	MYb11-specific response
P24896	nduo-5	WBGene00010967	MTCE.35	MYb11-specific response
Q95Y15	npp-8	WBGene00003794	Y41D4B.19a;Y41D4B.19b;Y41D4B.19c	MYb115-specific response
O01254	nspg-7.1	WBGene00011856	T20D3.2	MYb11-specific response
O45470	oac-20	WBGene00009488	F36G9.12	MYb11-specific response
Q966I8	pbs-1	WBGene00003947	K08D12.1	MYb11-specific response
Q23237	pbs-3	WBGene00003949	Y38A8.2	MYb11-specific response
Q9XUV0	pbs-5	WBGene00003951	K05C4.1	MYb11-specific response
Q8WQF1	pccb-1	WBGene00018701	F52E4.1a;F52E4.1b	MYb11-specific response
O02115	pcn-1	WBGene00003955	W03D2.4	MYb11-specific response
G5EFJ8	pcp-2	WBGene00003957	F23B2.12	MYb11-specific response
O44145	perm-2	WBGene00016636	C44B12.1	common response
O44144	perm-4	WBGene00016638	C44B12.5	common response
Q19311	pfas-1	WBGene00008654	F10F2.2	common response
Q9N5M2	pfd-2	WBGene00019220	H20J04.5	MYb11-specific response
P34331	plk-1	WBGene00004042	C14B9.4a [P34331-2];C14B9.4b [P34331-1]	MYb11-specific response
P49595	ppm-1.G	WBGene00018362	F42G9.1a [P49595-1];F42G9.1b [P49595-2]	MYb11-specific response
Q22501	pps-1	WBGene00004091	T14G10.1a;T14G10.1b	MYb115-specific response
V6CLQ8	pqn-22	WBGene00004112	C46G7.4a;C46G7.4b;C46G7.4d;C46G7.4g;C46G7.4h;C46G7.4k;C46G7.4l;C46G7.4o;C46G7.4r;C46G7.4s	MYb11-specific response
O17580	pro-2	WBGene00007413	C07E3.2	MYb115-specific response
Q21486	prp-3	WBGene00010844	M03C11.7	MYb115-specific response
O62103	prx-11	WBGene00004196	C47B2.8	MYb115-specific response
G5EET8	pud-1.2	WBGene00017499;WBGene00021236	F15E11.13;Y19D10B.7	common response
G5EBF3	pud-2.1	WBGene00017490;WBGene00017500	F15E11.1;F15E11.14	common response
G5EEV5	pud-3	WBGene00017501	F15E11.15	common response
Q8IU00	puf-11	WBGene00022257	Y73B6BL.38	MYb11-specific response
Q9N5U1	pygl-1	WBGene00020696	T22F3.3a;T22F3.3b;T22F3.3c;T22F3.3d	MYb115-specific response
B7WNA0	pyk-1	WBGene00009126	F25H5.3a;F25H5.3b;F25H5.3c;F25H5.3d;F25H5.3e	MYb11-specific response
P34431	retr-1	WBGene00018416	F44E2.2c	MYb115-specific response
Q22947	rhr-1	WBGene00004358	F08F3.3	MYb115-specific response
P34560	rmd-1	WBGene00011501	T05G5.7a [P34560-1];T05G5.7b [P34560-2]	MYb11-specific response
V6CIR8	rme-2	WBGene00004374	T11F8.3a;T11F8.3b	MYb11-specific response
Q03604	rnr-1	WBGene00004391	T23G5.1	common response
Q19537	rpa-1	WBGene00017546	F18A1.5	MYb11-specific response
Q9XVF7	rpl-2	WBGene00004413	B0250.1	MYb11-specific response
P49405	rpl-5	WBGene00004416	F54C9.5	MYb11-specific response
Q95Y90	rpl-9	WBGene00004420	R13A5.8	MYb11-specific response
Q09289	rpn-13	WBGene00016981	C56G2.7a;C56G2.7b	MYb11-specific response
P48154	rps-1	WBGene00004470	F56F3.5	MYb11-specific response
P49196	rps-12	WBGene00004481	F54E7.2	MYb11-specific response
Q19877	rps-23	WBGene00004492	F28D1.7a	MYb11-specific response
Q19491	rsd-6	WBGene00004684	F16D3.2	MYb11-specific response
O16689	sdz-24	WBGene00019495	K07E8.3	MYb115-specific response
Q23368	sec-24.2	WBGene00004756	ZC518.2	MYb11-specific response
Q19967	sec-61.G	WBGene00001303	F32D8.6	MYb11-specific response
G5EEW6	sig-7	WBGene00000890	F39H2.2a [G5EEW6-1];F39H2.2b [G5EEW6-2]	MYb115-specific response
Q20616	skpo-1	WBGene00009897	F49E12.1	MYb11-specific response
Q8WQB6	slc-30a5	WBGene00013668	Y105E8A.3	common response
Q3V5J4	slc-30a9	WBGene00022174	Y71H2AM.9	common response
Q17334	sodh-1	WBGene00010790	K12G11.3;K12G11.4	MYb11-specific response
Q19905	sqv-4	WBGene00005022	F29F11.1	MYb11-specific response
O17365	srp-2	WBGene00005643	C05E4.1	MYb11-specific response
G5EDR3	sur-6	WBGene00006352	F26E4.1	MYb115-specific response
Q9XTQ6	tbh-1	WBGene00006541	H13N06.6a [Q9XTQ6-2];H13N06.6b [Q9XTQ6-1];H13N06.6c	MYb11-specific response
Q9NEU3	tgt-2	WBGene00006567	Y39B6A.35	common response
O17759	tkt-1	WBGene00008506	F01G10.1	MYb11-specific response
P91127	tppp-1	WBGene00016321	C32E8.3	MYb115-specific response
Q95XT5	trap-1	WBGene00022122	Y71F9AM.6	common response
B3WFW9	tspo-1	WBGene00077771	C41G7.9a;C41G7.9b	MYb115-specific response
Q22288	ttr-15	WBGene00011561	T07C4.5	MYb11-specific response
P34500	ttr-2	WBGene00010539	K03H1.4	MYb11-specific response
Q22295	ugt-50	WBGene00011564	T07C5.1b [Q22295-2];T07C5.1c [Q22295-1];T07C5.1d;T07C5.1e	MYb11-specific response
O01780	ule-1	WBGene00021005	W03F11.1a;W03F11.1b	common response
Q18947	ule-3	WBGene00008378	D1054.11	common response
Q9XWT3	ule-5	WBGene00013394	Y62H9A.6	common response
Q17361	usp-14	WBGene00006856	C13B4.2	MYb11-specific response
Q23360	vars-1	WBGene00006935	ZC513.4	MYb115-specific response
G5EGP4	vha-6	WBGene00006915	VW02B12L.1	MYb115-specific response
P55155	vit-1	WBGene00006925	K09F5.2	common response
P05690	vit-2	WBGene00006926	C42D8.2	common response
Q9N4J2	vit-3	WBGene00006927	F59D8.1	common response
P18947	vit-4	WBGene00006928	F59D8.2	common response
P06125	vit-5	WBGene00006929	C04F6.1	common response
P18948	vit-6	WBGene00006930	K07H8.6a [P18948-2];K07H8.6b [P18948-3];K07H8.6c [P18948-1]	common response
O62275	wago-4	WBGene00010263	F58G1.1	MYb115-specific response
G8XYY6	wdr-4	WBGene00022420	Y102E9.2b	MYb115-specific response
Q9BL07	Y54F10AM.8	WBGene00021852	Y54F10AM.8	MYb115-specific response
Q9BPN8	Y92H12BR.3	WBGene00022369	Y92H12BR.3a [Q9BPN8-1];Y92H12BR.3b [Q9BPN8-2]	common response
Q95XP9	zwl-1	WBGene00021460	Y39G10AR.2a [Q95XP9-1];Y39G10AR.2b [Q95XP9-2];Y39G10AR.2c [Q95XP9-3];Y39G10AR.2d [Q95XP9-4]	common response

## Sheet: raw data Fig 1C
UniProt Accession	Gene Name	WormBase Gene IDs	WormBase	Venn diagram
Q21750	aagr-2	WBGene00019895	R05F9.12	MYb11-specific response
O17352	aagr-4	WBGene00018682	F52D1.1	MYb11-specific response
Q9GUM5	aatf-1	WBGene00022269	Y73E7A.2	common response
O45707	abhd-11.2	WBGene00011029	R05D7.4	MYb11-specific response
H2KZG6	acdh-1	WBGene00016943	C55B7.4a;C55B7.4b	common response
Q22347	acdh-10	WBGene00020366	T08G2.3	common response
Q19057	acdh-12	WBGene00017125	E04F6.5a	common response
Q22781	acdh-7	WBGene00020812	T25G12.5	MYb115-specific response
P91156	acin-1	WBGene00016601	C43E11.1	MYb115-specific response
I2HA82	acl-2	WBGene00011543	T06E8.1a;T06E8.1b	MYb115-specific response
Q23500	aco-1	WBGene00000040	ZK455.1	MYb115-specific response
Q23534	acp-1	WBGene00022770	ZK563.6	common response
Q18660	acs-17	WBGene00016716	C46F4.2a;C46F4.2b	common response
O45815	act-5	WBGene00000067	T25C8.2	MYb115-specific response
Q93934	adk-1	WBGene00011128	R07H5.8	common response
Q21774	adsl-1	WBGene00011064	R06C7.5a [Q21774-1];R06C7.5b [Q21774-2]	MYb115-specific response
P91134	adss-1	WBGene00016509	C37H5.6a [P91134-1];C37H5.6b [P91134-2]	MYb115-specific response
O62334	agl-1	WBGene00011050	R06A4.8	MYb115-specific response
P27604	ahcy-1	WBGene00019322	K02F2.2	common response
A0A1C3NSL9	ajm-1	WBGene00000100	C25A11.4a [A0A1C3NSL9-10];C25A11.4b;C25A11.4c;C25A11.4d [A0A1C3NSL9-8];C25A11.4e [A0A1C3NSL9-2];C25A11.4f [A0A1C3NSL9-6];C25A11.4g [A0A1C3NSL9-9];C25A11.4h [A0A1C3NSL9-7];C25A11.4i [A0A1C3NSL9-11];C25A11.4j [A0A1C3NSL9-3];C25A11.4k [A0A1C3NSL9-1];C25A11.4l [A0A1C3NSL9-5];C25A11.4m [A0A1C3NSL9-4]	MYb11-specific response
Q18822	alh-10	WBGene00000116	C54D1.4	MYb115-specific response
P54889	alh-13	WBGene00011938	T22H6.2a [P54889-2];T22H6.2b [P54889-1]	common response
P52713	alh-8	WBGene00000114	F13D12.4a;F13D12.4b	common response
P34552	alx-1	WBGene00007010	R10E12.1a [P34552-2];R10E12.1b [P34552-1];R10E12.1c [P34552-3];R10E12.1d [P34552-4]	common response
Q2PJ74	aman-2	WBGene00010284	F58H1.1	common response
H2KZ18	ampd-1	WBGene00016415	C34F11.3a;C34F11.3b;C34F11.3c;C34F11.3d	MYb115-specific response
A0A2C9C3A7	anc-1	WBGene00000140	ZK973.6;ZK973.6b;ZK973.6c	MYb11-specific response
O45518	argk-1	WBGene00009706	F44G3.2	common response
Q20758	arl-1	WBGene00000187	F54C9.10	MYb115-specific response
O17983	arrd-14	WBGene00011055	R06B9.4	MYb115-specific response
Q9N4I0	arx-1	WBGene00000199	Y71F9AL.16	MYb115-specific response
P30632	asna-1	WBGene00014025	ZK637.5	MYb115-specific response
O01531	asp-12	WBGene00017678	F21F8.4	common response
Q22972	asp-13	WBGene00017881	F28A12.4	common response
Q86NE0	asp-2	WBGene00000215	T18H9.2	MYb115-specific response
P55956	asp-3	WBGene00000216	H22K11.1	MYb115-specific response
O01532	asp-5	WBGene00000218	F21F8.3	MYb115-specific response
Q9XVU3	atgp-1	WBGene00000224	F26D10.9a;F26D10.9b	MYb115-specific response
A0A061ACY0	ath-1	WBGene00010564	K04G2.5a;K04G2.5b	MYb115-specific response
Q17432	B0035.3	WBGene00007106	B0035.3	MYb115-specific response
O16487	B0238.11	WBGene00015075	B0238.11	MYb115-specific response
Q03565	baf-1	WBGene00000235	B0464.7	MYb11-specific response
H2KYG4	bas-1	WBGene00000239	C05D2.4a;C05D2.4b	MYb115-specific response
P54688	bcat-1	WBGene00001149	K02A4.1	common response
Q18817	ben-1	WBGene00000248	C54C6.2	MYb115-specific response
Q09457	bli-1	WBGene00000251	C09G5.6	MYb11-specific response
Q23493	bpnt-1	WBGene00044063	ZK430.2	MYb115-specific response
Q18801	bre-1	WBGene00000266	C53B4.7a [Q18801-2];C53B4.7b [Q18801-1];C53B4.7c [Q18801-3];C53B4.7d [Q18801-4];C53B4.7e [Q18801-5];F56H6.5	MYb115-specific response
Q20697	bus-5	WBGene00044621	F53B1.4	MYb11-specific response
Q3Y3Z9	C01B10.11	WBGene00044294	C01B10.11	MYb11-specific response
Q17539	C01B10.8	WBGene00015282	C01B10.8	MYb115-specific response
P34280	C02F5.3	WBGene00015346	C02F5.3	MYb11-specific response
Q09450	C05C10.3	WBGene00007330	C05C10.3	common response
P48053	C05D11.1	WBGene00015481	C05D11.1	MYb115-specific response
O45136	C05D2.8	WBGene00015469	C05D2.8	MYb115-specific response
Q95QX5	C07A12.7	WBGene00015561	C07A12.7a;C07A12.7b	common response
S6FN37	C08F8.3	WBGene00007445	C08F8.3a;C08F8.3b	common response
O16319	C10B5.3	WBGene00015671	C10B5.3	MYb115-specific response
Q17956	C14A4.9	WBGene00007560	C14A4.9	MYb11-specific response
A0A2K5ATT8	C14B9.8	WBGene00015754	C14B9.8a;C14B9.8b	MYb115-specific response
Q18075	C18B2.4	WBGene00015955	C18B2.4	MYb115-specific response
Q18198	C26B9.5	WBGene00016134	C26B9.5	MYb115-specific response
O17616	C29F3.7	WBGene00007807	C29F3.7a;C29F3.7b	MYb11-specific response
Q09486	C30G12.2	WBGene00016274	C30G12.2	MYb11-specific response
O17626	C31C9.2	WBGene00007836	C31C9.2	common response
Q8WQG1	C35D10.1	WBGene00016439	C35D10.1	MYb115-specific response
Q95Q68	C37H5.13	WBGene00016511	C37H5.13a;C37H5.13b;C37H5.13c	MYb115-specific response
Q7JLS6	C39E9.8	WBGene00008032	C39E9.8a;C39E9.8b;C39E9.8c;C39E9.8d;C39E9.8e	MYb115-specific response
Q18600	C44B7.11	WBGene00016631	C44B7.11	MYb115-specific response
Q18655	C46C2.2	WBGene00008110	C46C2.2	MYb115-specific response
Q18805	C53B7.2	WBGene00016893	C53B7.2	MYb115-specific response
Q09936	C53C9.2	WBGene00016898	C53C9.2	common response
P34686	cap-2	WBGene00000293	M106.5	MYb115-specific response
Q9N5U5	cdc-73	WBGene00018064	F35F11.1	MYb115-specific response
G5EDZ7	cdr-4	WBGene00010470	K01D12.11	MYb11-specific response
G5EET3	cdr-6	WBGene00010471	K01D12.12	MYb115-specific response
P34358	ced-7	WBGene00000421	C48B4.4a [P34358-2];C48B4.4b [P34358-3];C48B4.4c [P34358-1];C48B4.4d	MYb11-specific response
Q19824	cee-1	WBGene00017825	F26F4.1	MYb115-specific response
Q7YTG7	D2030.2	WBGene00008412	D2030.2a;D2030.2b	common response
P91194	D2092.4	WBGene00017065	D2092.4	MYb115-specific response
Q9UAW2	DC2.5	WBGene00017082	DC2.5a	common response
Q19056	E04F6.4	WBGene00017124	E04F6.4	MYb115-specific response
H9G2Z8	F10D11.6	WBGene00008652	F10D11.6a;F10D11.6b	common response
Q19433	F13H8.2	WBGene00017435	F13H8.2	MYb115-specific response
Q93535	F20D1.3	WBGene00008975	F20D1.3	MYb115-specific response
Q19663	F21C10.7	WBGene00017657	F21C10.7	MYb11-specific response
Q19661	F21C10.9	WBGene00017658	F21C10.9	MYb115-specific response
Q19687	F21D5.3	WBGene00009008	F21D5.3a	MYb11-specific response
O45394	F22B8.7	WBGene00009049	F22B8.7	common response
Q8I4K2	F32D8.12	WBGene00009334	F32D8.12a;F32D8.12b;F32D8.12c	common response
Q19965	F32D8.4	WBGene00009329	F32D8.4	MYb11-specific response
O62219	F33H2.2	WBGene00009366	F33H2.2	MYb11-specific response
Q20122	F37C12.3	WBGene00018151	F37C12.3	MYb115-specific response
Q20287	F41G3.6	WBGene00018302	F41G3.6	MYb115-specific response
Q20329	F42C5.9	WBGene00018349	F42C5.9	MYb115-specific response
A0A4V0IJD5	F49E2.5	WBGene00009888	F49E2.5a;F49E2.5b;F49E2.5c;F49E2.5d;F49E2.5e;F49E2.5f;F49E2.5g;F49E2.5h;F49E2.5i;F49E2.5j;F49E2.5k;F49E2.5l;F49E2.5m;F49E2.5n;F49E2.5o;F49E2.5p;F49E2.5q;F49E2.5r;F49E2.5s;F49E2.5t;F49E2.5u;F49E2.5v;F49E2.5w	MYb11-specific response
P91998	F53F1.3	WBGene00009981	F53F1.3	MYb115-specific response
Q93786	F54E4.3	WBGene00010059	F54E4.3	MYb11-specific response
Q20974	F58B4.5	WBGene00010238	F58B4.5	common response
O61880	F59B1.2	WBGene00019097	F59B1.2	MYb115-specific response
O61882	F59B1.8	WBGene00019100	F59B1.8	MYb11-specific response
H2L0A8	H05C05.1	WBGene00019157	H05C05.1a;H05C05.1c	MYb115-specific response
O44551	K06A5.2	WBGene00019430	K06A5.2	common response
Q21275	K07C5.3	WBGene00010626	K07C5.3	MYb115-specific response
Q21352	K08F4.3	WBGene00010678	K08F4.3	MYb115-specific response
Q21623	R01H10.7	WBGene00010975	R01H10.7	common response
Q21817	R07E4.3	WBGene00019937	R07E4.3	MYb115-specific response
Q22020	R53.5	WBGene00011274	R53.5	MYb115-specific response
O45722	R74.8	WBGene00011282	R74.8a;R74.8b	MYb115-specific response
P91423	T03F1.11	WBGene00020192	T03F1.11	MYb115-specific response
Q22129	T03G6.3	WBGene00020195	T03G6.3	common response
H2KZV6	T04C9.1	WBGene00020209	T04C9.1a;T04C9.1b	MYb11-specific response
O16515	T05H4.10	WBGene00020273	T05H4.10	MYb11-specific response
O02155	T09B4.5	WBGene00020379	T09B4.5	common response
O01600	T10E9.4	WBGene00020414	T10E9.4	MYb115-specific response
P92020	T10G3.3	WBGene00011694	T10G3.3	MYb115-specific response
G5EBU8	T12D8.9	WBGene00011736	T12D8.9a;T12D8.9b	MYb115-specific response
Q9U368	T16G1.7	WBGene00011801	T16G1.7	common response
H2KZV5	T21H3.1	WBGene00020662	T21H3.1a;T21H3.1b	common response
Q22660	T22B3.3	WBGene00011911	T22B3.3	MYb11-specific response
H2KYU3	T23B3.1	WBGene00020709	T23B3.1a;T23B3.1b	MYb11-specific response
O45812	T23G11.7	WBGene00011972	T23G11.7b	MYb115-specific response
G5ECR0	T25C12.3	WBGene00012018	T25C12.3	MYb115-specific response
Q22816	T26C5.3	WBGene00012033	T26C5.3a;T26C5.3b;T26C5.3c;T26C5.3d;T26C5.3e	MYb115-specific response
O45864	T27E9.2	WBGene00012094	T27E9.2	common response
G5EDW8	VF13D12L.3	WBGene00012149	VF13D12L.3	MYb115-specific response
G5EGR8	W02A11.1	WBGene00012192	W02A11.1	MYb115-specific response
Q9N5C4	W02H5.8	WBGene00020962	W02H5.8	MYb115-specific response
O45003	W03D8.8	WBGene00020989	W03D8.8	MYb11-specific response
H8ESE9	Y11D7A.10	WBGene00012434	Y11D7A.10a;Y11D7A.10c;Y11D7A.10d	MYb115-specific response
Q965Q1	Y22D7AL.10	WBGene00021248	Y22D7AL.10	MYb115-specific response
H2KMK6	Y38E10A.22	WBGene00012600	Y38E10A.22a;Y38E10A.22b;Y38E10A.22c	MYb115-specific response
H2L0P9	Y39A3CL.4	WBGene00021442	Y39A3CL.4a;Y39A3CL.4b;Y39A3CL.4c	MYb115-specific response
A0A1D3PDA8	Y41C4A.32	WBGene00270321	Y41C4A.32	MYb115-specific response
Q95Y11	Y41D4B.11	WBGene00021514	Y41D4B.11a	MYb11-specific response
D3YT98	Y41E3.7	WBGene00012765	Y41E3.7a;Y41E3.7b;Y41E3.7c;Y41E3.7e;Y41E3.7g;Y41E3.7h	MYb115-specific response
Q9U2G6	Y43F8A.2	WBGene00012809	Y43F8A.2	common response
Q9N4V3	Y47D9A.1	WBGene00021628	Y47D9A.1a;Y47D9A.1b	MYb115-specific response
Q65XX4	Y47G6A.15	WBGene00021641	Y47G6A.15	MYb11-specific response
Q9XWJ5	Y51H1A.3	WBGene00013094	Y51H1A.3a;Y51H1A.3b	MYb115-specific response
Q9N3I1	Y51H7C.13	WBGene00021791	Y51H7C.13	common response
Q9N3H9	Y52E8A.3	WBGene00021796	Y52E8A.3	MYb11-specific response
O18215	Y53C12B.1	WBGene00013143	Y53C12B.1	MYb115-specific response
Q9N4S3	Y53G8B.2	WBGene00021818	Y53G8B.2	MYb11-specific response
Q9N3F2	Y54E10A.6	WBGene00021828	Y54E10A.6	MYb11-specific response
Q9BL03	Y54F10AM.5	WBGene00021849	Y54F10AM.5	MYb115-specific response
Q9U241	Y56A3A.19	WBGene00013237	Y56A3A.19	MYb115-specific response
D6RYD3	Y58A7A.1	WBGene00021975	Y58A7A.1a;Y58A7A.1b	MYb11-specific response
Q2HQK3	Y62E10A.20	WBGene00044745	Y62E10A.20	MYb115-specific response
Q95XN1	Y71G12B.10	WBGene00022150	Y71G12B.10	MYb115-specific response
Q9BL33	Y71H2AM.4	WBGene00022169	Y71H2AM.4	MYb115-specific response
Q9GUM1	Y73E7A.1	WBGene00022268	Y73E7A.1a;Y73E7A.1b	MYb11-specific response
Q9BKS2	Y82E9BR.14	WBGene00022347	Y82E9BR.14	MYb115-specific response
Q9BKR5	Y82E9BR.18	WBGene00022350	Y82E9BR.18	MYb115-specific response
Q9U1Q5	Y87G2A.2	WBGene00013594	Y87G2A.2	MYb115-specific response
Q75MI6	Y94H6A.10	WBGene00022382	Y94H6A.10	MYb115-specific response
Q94312	ZK154.1	WBGene00022665	ZK154.1	MYb11-specific response
Q23447	ZK180.6	WBGene00022680	ZK180.6a;ZK180.6b	common response
A5Z2W6	ZK228.4	WBGene00013947	ZK228.4a;ZK228.4b;ZK228.4c	MYb115-specific response
Q6EZG8	ZK6.11	WBGene00022645	ZK6.11a;ZK6.11b	common response
Q23624	ZK829.7	WBGene00014096	ZK829.7	MYb115-specific response
Q9TZI1	cerk-1	WBGene00020398	T10B11.2	MYb115-specific response
O62213	cey-1	WBGene00000472	F33A8.3	common response
Q93716	cfim-1	WBGene00009668	F43G9.5	MYb115-specific response
Q9GZF3	ckb-4	WBGene00000514	F22F7.5a	common response
Q21829	cku-80	WBGene00000520	R07E5.8a	common response
O18076	clec-47	WBGene00011668	T09F5.9	common response
P90961	clic-1	WBGene00020246	T05B11.3	MYb11-specific response
Q23050	clik-1	WBGene00020808	T25F10.6a;T25F10.6b	common response
P34308	clp-1	WBGene00000542	C06G4.2a [P34308-1];C06G4.2b [P34308-2];C06G4.2c [P34308-3];C06G4.2d [P34308-4]	common response
P34466	clu-1	WBGene00000550	F55H2.6	common response
Q9U2D6	cnp-2	WBGene00012901	Y46G5A.10	MYb115-specific response
Q20135	col-81	WBGene00000657	F38A3.1	MYb11-specific response
Q22251	cox-15	WBGene00011526	T06D8.5	MYb115-specific response
P55954	cox-5A	WBGene00012553	Y37D8A.14	MYb115-specific response
Q20779	cox-6A	WBGene00006519	F54D8.2	MYb115-specific response
G5EFB5	cpn-1	WBGene00000777	F43G9.9	MYb115-specific response
P43509	cpr-5	WBGene00000785	W07B8.5	MYb115-specific response
G5EG54	cpt-5	WBGene00008629	F09F3.9	MYb115-specific response
Q21986	cra-1	WBGene00020068	R13F6.10	common response
Q21018	cri-3	WBGene00010303	F59A2.3	MYb115-specific response
Q19267	crld-1	WBGene00008624	F09E8.2a [Q19267-1];F09E8.2b [Q19267-2]	MYb115-specific response
O01916	crls-1	WBGene00017763	F23H11.9a [O01916-1];F23H11.9b [O01916-2]	MYb115-specific response
Q21301	crml-1	WBGene00010641	K07G5.1	MYb11-specific response
Q8WQ99	csnk-1	WBGene00013709	Y106G6E.6	MYb115-specific response
B7WN92	ctg-2	WBGene00011756	T13H5.2a;T13H5.2b	MYb115-specific response
K8ESE2	cth-1	WBGene00009048	F22B8.6a;F22B8.6b	common response
Q9U1Q3	cyn-15	WBGene00000891	Y87G2A.6	common response
O01592	cysl-3	WBGene00019962	F59A7.7;F59A7.9;R08E5.2	MYb115-specific response
Q93315	cytb-5.1	WBGene00007848	C31E10.7	MYb11-specific response
O01816	cytb-5.2	WBGene00020931	W02D3.1	MYb115-specific response
G5EDP2	daf-22	WBGene00013284	Y57A10C.6	MYb115-specific response
Q21285	dao-3	WBGene00000929	K07E3.3	MYb11-specific response
Q19564	ddo-2	WBGene00017565	F18E3.7a [Q19564-1]	MYb11-specific response
Q9N408	ddp-1	WBGene00000941	Y39A3CR.4	MYb115-specific response
P19826	deb-1	WBGene00000942	ZC477.9a [P19826-2];ZC477.9b [P19826-3];ZC477.9c [P19826-4];ZC477.9d [P19826-1];ZC477.9e [P19826-5];ZC477.9f [P19826-6];ZC477.9g [P19826-7];ZC477.9h [P19826-8]	MYb11-specific response
G5EE46	dhgd-1	WBGene00010055	F54D5.12	common response
A0A163UT65	dhs-11	WBGene00000974	Y39A1A.11a;Y39A1A.11b	MYb115-specific response
Q18639	dhs-18	WBGene00000981	C45B11.3	MYb115-specific response
Q22392	dhs-19	WBGene00000982	T11F9.11	MYb11-specific response
Q19246	dhs-25	WBGene00000988	F09E10.3	MYb115-specific response
Q09979	dhs-6	WBGene00000970	C17G10.8	MYb115-specific response
Q9N538	dhs-9	WBGene00000973	F59E11.2;Y32H12A.3	common response
G5EDJ6	dnj-25	WBGene00001043	W07A8.3a;W07A8.3b;W07A8.3c;W07A8.3d	common response
Q10576	dpy-18	WBGene00001077	Y47D3B.10	MYb11-specific response
O62432	dpy-4	WBGene00001066	Y41E3.2	common response
Q20840	drd-5	WBGene00018885	F55E10.6	common response
P34559	ech-6	WBGene00001155	T05G5.6	common response
G5EGU1	egl-30	WBGene00001196	C16A11.1a [O76584-1];C16A11.1b [O76584-2];F48C11.1;M01D7.7a;M01D7.7b;M01D7.7c	MYb115-specific response
O76360	egl-4	WBGene00001173	F55A8.2a [O76360-1];F55A8.2b [O76360-2];F55A8.2c [O76360-3];F55A8.2d [O76360-4];F55A8.2e [O76360-5];F55A8.2f [O76360-6];F55A8.2g;F55A8.2h	common response
Q19706	eif-3.G	WBGene00001230	F22B5.2a [Q19706-1];F22B5.2b [Q19706-2]	MYb115-specific response
Q95QW0	eif-3.L	WBGene00015920	C17G10.9a [Q95QW0-1];C17G10.9b [Q95QW0-2]	MYb11-specific response
O62106	eif-6	WBGene00001234	C47B2.5	MYb115-specific response
Q23651	elpc-3	WBGene00014123	ZK863.3	MYb115-specific response
G5EG38	emb-27	WBGene00001281	F10B5.6	MYb115-specific response
Q09590	emb-8	WBGene00001262	K10D2.6	common response
Q21109	endu-1	WBGene00010488	K02A11.3	MYb11-specific response
Q93871	ent-2	WBGene00010701	K09A9.3	MYb115-specific response
Q9XWU8	epg-3	WBGene00012559	Y37D8A.22;Y37D8A.22b;Y37D8A.22c;Y37D8A.22d	MYb115-specific response
Q22352	exc-15	WBGene00020369	T08H10.1	MYb115-specific response
G5EDS8	exos-7	WBGene00009289	F31D4.1	MYb115-specific response
Q95QG7	exos-8	WBGene00018305	F41G3.14	MYb115-specific response
P49583	F08C6.2	WBGene00017241	F08C6.2a;F08C6.2b	MYb115-specific response
Q19264	F09E5.3	WBGene00017283	F09E5.3	MYb115-specific response
Q19459	F14E5.2	WBGene00008800	F14E5.2a [Q19459-1];F14E5.2b [Q19459-2]	common response
Q19948	F32A5.4	WBGene00017970	F32A5.4a [Q19948-1];F32A5.4b [Q19948-2]	MYb115-specific response
P91318	F53E10.6	WBGene00018762	F53E10.6	MYb115-specific response
Q20848	F55G1.9	WBGene00018904	F55G1.9	MYb115-specific response
Q17447	faah-2	WBGene00015048	B0218.2	MYb115-specific response
Q9XTW2	famk-1	WBGene00010356	H03A11.1	MYb115-specific response
Q19478	far-3	WBGene00001387	F15B9.1	common response
Q9XUB7	far-6	WBGene00001390	W02A2.2	MYb115-specific response
G5EGH6	fat-7	WBGene00001399	F10D2.9	MYb115-specific response
A0A0K3AVH4	fbxa-72	WBGene00017962	F31F4.15a;F31F4.15b	common response
G5EBW5	fecl-1	WBGene00010645	K07G5.6	MYb11-specific response
U4PBJ9	fln-1	WBGene00022048	Y66H1B.2a;Y66H1B.2b;Y66H1B.2c;Y66H1B.2f;Y66H1B.2g;Y66H1B.2h;Y66H1B.2i;Y66H1B.2j;Y66H1B.2k;Y66H1B.2l;Y66H1B.2m;Y66H1B.2n;Y66H1B.2o;Y66H1B.2p;Y66H1B.2q;Y66H1B.2r;Y66H1B.2s;Y66H1B.2t	common response
O45166	folt-2	WBGene00018138	F37B4.7	common response
H2KYZ6	frm-4	WBGene00001491	C24A11.8a;C24A11.8b;C24A11.8c	MYb115-specific response
Q9XV52	gfm-1	WBGene00009246	F29C12.4	MYb11-specific response
H2KZJ5	glrx-3	WBGene00017062	D2063.3a;D2063.3b	MYb115-specific response
P51875	goa-1	WBGene00001648	C26C6.2;F56H9.3	MYb115-specific response
P17343	gpb-1	WBGene00001679	F13D12.7a;F13D12.7b	MYb115-specific response
Q7KPV0	gsa-1	WBGene00001745	R06A10.2a;R06A10.2b	common response
Q17558	gtf-2f1	WBGene00015296	C01F1.1	MYb115-specific response
H2KYQ5	gyg-1	WBGene00006863	F56B6.4a [H2KYQ5-1];F56B6.4b [H2KYQ5-2];F56B6.4c [H2KYQ5-3]	MYb115-specific response
Q17335	H24K24.3	WBGene00019240	H24K24.3a [Q17335-1];H24K24.3b [Q17335-2]	MYb115-specific response
Q19278	hach-1	WBGene00017301	F09F7.4a;F09F7.4b	common response
P34183	hars-1	WBGene00002001	T11G6.1a [P34183-2];T11G6.1b [P34183-1]	MYb115-specific response
Q22492	hex-1	WBGene00020509	T14F9.3	MYb115-specific response
P10771	his-24	WBGene00001898	M163.3	MYb115-specific response
G5EDQ2	hmg-12	WBGene00001977	Y17G7A.1	MYb115-specific response
P41848	hmg-4	WBGene00001974	T20B12.8	MYb115-specific response
G5EFD4	hmt-1	WBGene00001815	W09D6.6	MYb115-specific response
Q22633	hpd-1	WBGene00001993	T21C12.2	common response
Q9U2M4	hphd-1	WBGene00012608	Y38F1A.6	common response
K8ERU3	hpo-27	WBGene00016418	C34G6.1	common response
Q2L6Y6	hsp-75	WBGene00020110	R151.7	MYb11-specific response
Q9N4A5	hxk-3	WBGene00022306	Y77E11A.1a;Y77E11A.1b;Y77E11A.1c	MYb115-specific response
Q10663	icl-1	WBGene00001564	C05E4.9a [Q10663-1];C05E4.9b [Q10663-2]	common response
Q93714	idha-1	WBGene00009664	F43G9.1	MYb115-specific response
A0A4V0IIR6	ifa-1	WBGene00002050	F38B2.1e	MYb11-specific response
Q19782	ifd-2	WBGene00002058	F25E2.4	common response
O18167	ints-4	WBGene00012234	W04A4.5	MYb11-specific response
G5EFZ1	ipgm-1	WBGene00019001	F57B10.3a [G5EFZ1-1];F57B10.3b [G5EFZ1-2]	MYb115-specific response
G5EEH6	ivd-1	WBGene00015326	C02B10.1	MYb115-specific response
Q21153	K02F3.2	WBGene00019326	K02F3.2a [Q21153-2];K02F3.2b [Q21153-1]	MYb115-specific response
P34519	K11H3.3	WBGene00010780	K11H3.3;Y37B11A.3	MYb115-specific response
Q95ZQ3	kars-1	WBGene00002238	T02G5.9a;T02G5.9b	MYb115-specific response
Q95PZ1	kdp-1	WBGene00013463	Y67H2A.5	MYb115-specific response
O44408	kgb-1	WBGene00002187	T07A9.3;ZC416.4	MYb11-specific response
P42168	kin-19	WBGene00002202	C03C10.1	MYb115-specific response
O44561	kin-36	WBGene00020678	T22B11.4a;T22B11.4b;T22B11.4c	common response
P46822	klc-2	WBGene00002215	C18C4.10a [P46822-2];C18C4.10b [P46822-1];C18C4.10c [P46822-3]	common response
Q27888	ldh-1	WBGene00002262	F13D12.2a;F13D12.2b	common response
Q18625	lec-4	WBGene00002267	C44F1.3	MYb115-specific response
Q11190	let-721	WBGene00002855	C05D11.12	MYb115-specific response
Q9XVL7	letm-1	WBGene00010279	F58G11.1a;F58G11.1b	MYb11-specific response
Q22588	lgc-32	WBGene00020569	T19D7.1	MYb115-specific response
Q27474	lig-1	WBGene00002985	C29A12.3a [Q27474-1];C29A12.3b [Q27474-2]	MYb115-specific response
Q23628	lon-3	WBGene00003057	ZK836.1	MYb11-specific response
Q9XXT5	lpin-1	WBGene00010425	H37A05.1	MYb115-specific response
Q20964	lys-4	WBGene00003093	F17E9.11;F58B3.1	common response
Q20062	marb-1	WBGene00009436	F35G2.2	MYb115-specific response
O45430	mccc-1	WBGene00009319	F32B6.2	MYb115-specific response
O16297	mcm-7	WBGene00003159	F32D1.10	MYb115-specific response
Q93896	mct-3	WBGene00010834	M03B6.2	common response
P91910	mec-12	WBGene00003175	C44B11.3;F16D3.1;F40F4.5	MYb115-specific response
P12456	mec-7	WBGene00003171	ZK154.3	MYb115-specific response
P90992	misc-1	WBGene00015186	B0432.4	MYb115-specific response
P53014	mlc-3	WBGene00003371	F09F7.2a;F09F7.2b	MYb115-specific response
Q9XVI9	mlc-5	WBGene00011734	T12D8.6	MYb115-specific response
P91040	mlst-8	WBGene00015697	C10H11.8a;C10H11.8b	common response
G5ECA0	mpst-6	WBGene00022006;WBGene00022007	F11G11.9;Y59H11AM.2;Y59H11AM.3	MYb115-specific response
Q7KPW7	mrpl-1	WBGene00017997	F33D4.5	MYb115-specific response
O17005	mrpl-4	WBGene00020717	T23B12.2	common response
P34384	mrpl-44	WBGene00008514	F02A9.4	MYb115-specific response
Q9NAP9	mrps-15	WBGene00010624	K07A12.7	MYb115-specific response
O02089	msra-1	WBGene00018393	F43E2.5	common response
Q17693	mthf-1	WBGene00015512	C06A8.1a [Q17693-1];C06A8.1b [Q17693-2]	common response
Q17574	mtrr-1	WBGene00006510	C01G6.6a	common response
Q27371	mup-2	WBGene00003495	T22E5.5	MYb11-specific response
O17003	natc-1	WBGene00020719	T23B12.4	MYb115-specific response
O01757	nath-10	WBGene00018866	F55A12.8	MYb115-specific response
H2KYP4	ncx-2	WBGene00003567	C10G8.5a;C10G8.5b;C10G8.5c;C10G8.5d	MYb11-specific response
G5ECW0	ncx-3	WBGene00003568	ZC168.1	common response
P24896	nduo-5	WBGene00010967	MTCE.35	MYb115-specific response
Q93725	ned-8	WBGene00003587	F45H11.2	MYb115-specific response
O44857	nep-2	WBGene00020230	T05A8.4	MYb115-specific response
Q22763	nep-22	WBGene00020788	T25B6.2	common response
Q20011	nlp-24	WBGene00003762	F35B12.7	MYb115-specific response
Q23655	nlt-1	WBGene00003773	ZK892.2	MYb115-specific response
Q95ZN7	nmt-1	WBGene00020549	T17E9.2a;T17E9.2b	MYb115-specific response
H8W3Y1	noah-1	WBGene00016422	C34G6.6a;C34G6.6b;C34G6.6c	common response
Q9XUE5	noah-2	WBGene00009926	F52B11.3	common response
G5EF32	npa-1	WBGene00003786	VC5.3a;VC5.3b	common response
G5EEH9	npp-10	WBGene00003796	ZK328.5a [G5EEH9-2];ZK328.5b [G5EEH9-1];ZK328.5c [G5EEH9-3]	MYb115-specific response
P34343	npp-15	WBGene00003801	C29E4.4	MYb115-specific response
O01254	nspg-7.1	WBGene00011856	T20D3.2	MYb115-specific response
O17954	nspg-9	WBGene00010793	LLC1.2a;LLC1.2c	MYb115-specific response
O16658	nstp-4	WBGene00015404	C03H5.2	MYb11-specific response
Q95XR2	nsun-4	WBGene00021476	Y39G10AR.21a [Q95XR2-1];Y39G10AR.21b [Q95XR2-2];Y39G10AR.21c [Q95XR2-3]	MYb11-specific response
O61199	ogdh-1	WBGene00020679	T22B11.5a;T22B11.5b	MYb115-specific response
Q09543	paa-1	WBGene00003901	F48E8.5	MYb115-specific response
Q9XW10	pad-1	WBGene00003905	Y18D10A.13	MYb115-specific response
O44906	pck-1	WBGene00021043	W05G11.6	MYb11-specific response
O02286	pck-2	WBGene00011232	R11A5.4a;R11A5.4b;R11A5.4c;R11A5.4d	common response
Q9GRV9	pcp-4	WBGene00003959	Y116F11B.3	MYb115-specific response
P52554	pfd-6	WBGene00009004	F21C3.5	MYb115-specific response
Q21430	pix-1	WBGene00010776	K11E4.4a;K11E4.4b	MYb115-specific response
H2L035	pmp-5	WBGene00004062	T10H9.5a;T10H9.5c	common response
Q22993	pmt-2	WBGene00018811	F54D11.1	MYb115-specific response
Q9N585	ppw-2	WBGene00004094	Y110A7A.18	MYb11-specific response
P90786	prg-1	WBGene00004178	D2030.6	MYb115-specific response
Q9U2X0	prmt-1	WBGene00013766	Y113G7B.17	MYb115-specific response
Q9XW42	prmt-7	WBGene00012298	W06D4.4	MYb115-specific response
Q22006	pro-1	WBGene00004185	R166.4	MYb115-specific response
Q9N592	prp-31	WBGene00022458	Y110A7A.8	MYb115-specific response
Q9GRZ2	prp-6	WBGene00013343	Y59A8B.6	MYb115-specific response
Q1ENI8	pxn-1	WBGene00004256	ZK994.3	MYb115-specific response
O17732	pyc-1	WBGene00004258	D2023.2a;D2023.2b	common response
Q23146	rab-7	WBGene00004271	W03C9.3	MYb115-specific response
O17915	ran-1	WBGene00004302	K01G5.4	MYb115-specific response
P34305	rha-2	WBGene00015525	C06E1.10	MYb115-specific response
Q20496	rhi-1	WBGene00004356	F46H6.1	MYb115-specific response
Q9U1X9	rla-2	WBGene00004410	Y62E10A.1	MYb115-specific response
P42170	rnr-2	WBGene00004392	C03C10.3	MYb115-specific response
Q9NA83	rol-1	WBGene00004394	Y57A10A.11	common response
A0A6V7QZA6	rom-5	WBGene00004404	Y54E10A.14b	MYb115-specific response
Q9N5K2	rpb-5	WBGene00019246	H27M09.2	MYb115-specific response
Q23449	rpn-12	WBGene00004468	ZK20.5	MYb115-specific response
P46769	rps-0	WBGene00004469	B0393.1	MYb115-specific response
P49197	rps-21	WBGene00004490	F37C12.11	MYb115-specific response
Q9XUE3	rsd-2	WBGene00004681	F52G2.2a;F52G2.2b;F52G2.2c;F52G2.2d	MYb115-specific response
O17680	sams-1	WBGene00008205	C49F5.1	MYb115-specific response
P50306	sams-4	WBGene00015540	C06E7.3a	common response
Q53U87	sax-7	WBGene00004732	C18F3.2a;C18F3.2b;C18F3.2c;C18F3.2d;C18F3.2e;C18F3.2f	MYb11-specific response
Q95XZ5	scc-2	WBGene00004166	Y43H11AL.3a [Q95XZ5-1];Y43H11AL.3b [Q95XZ5-2]	common response
Q21115	sec-12	WBGene00010496	K02B12.3	MYb115-specific response
A0A5S9MNR4	sel-2	WBGene00004760	F10F2.1a;F10F2.1b	common response
O16997	sftb-2	WBGene00021004	W03F9.10	MYb11-specific response
Q21746	sgt-1	WBGene00019893	R05F9.10	common response
A0A486WUT8	sma-1	WBGene00004855	R31.1a;R31.1b;R31.1c;R31.1d;R31.1e;R31.1f	common response
Q18237	smc-5	WBGene00016151	C27A2.1	MYb11-specific response
O76512	smg-2	WBGene00004880	Y48G8AL.6	MYb115-specific response
Q9BL68	smg-6	WBGene00004884	Y54F10AL.2a;Y54F10AL.2c	MYb11-specific response
Q9GYR5	sna-3	WBGene00016015	C23G10.8	MYb115-specific response
O02495	snb-1	WBGene00004897	T10H9.4	common response
P34697	sod-1	WBGene00004930	C15F1.7a [P34697-1];C15F1.7b [P34697-2];ZK430.3	MYb115-specific response
Q17334	sodh-1	WBGene00010790	K12G11.3;K12G11.4	MYb115-specific response
B4E3X6	spds-1	WBGene00012909	Y46G5A.19a;Y46G5A.19b	MYb115-specific response
Q9N3T5	spg-7	WBGene00004978	Y47G6A.10	MYb115-specific response
O44511	sph-1	WBGene00004979	F42G8.11	MYb115-specific response
P91079	sptl-1	WBGene00016020	C23H3.4a;C23H3.4b;C23H3.4c	common response
G5EFH4	srp-6	WBGene00005647	C03G6.19	MYb115-specific response
P91240	srpa-72	WBGene00017245	F08D12.1	common response
O44618	srr-4	WBGene00005655	K11D12.3a;K11D12.3b	common response
H2FLJ1	stl-1	WBGene00006061	F30A10.5a;F30A10.5b	MYb115-specific response
P91455	T19B4.3	WBGene00020557	T19B4.3	MYb115-specific response
O61856	T26C12.1	WBGene00020831	T26C12.1	MYb115-specific response
Q10020	T28D9.1	WBGene00020894	T28D9.1	common response
A0A131MBC3	tag-10	WBGene00006404	C31C9.1a;C31C9.1b;C31C9.1c;C31C9.1d	common response
Q93703	tatn-1	WBGene00009628	F42D1.2	common response
Q09474	tdo-2	WBGene00016201	C28H8.11a [Q09474-1];C28H8.11c [Q09474-3]	MYb11-specific response
Q93565	tli-1	WBGene00006578	F25H2.1	common response
G5EGK1	tln-1	WBGene00006771	Y71G12B.11a;Y71G12B.11b;Y71G12B.11c;Y71G12B.11d;Y71G12B.11e;Y71G12B.11f	MYb11-specific response
O76687	tmem-120	WBGene00019716	M01G5.3	MYb11-specific response
H2L045	tns-1	WBGene00006508	M01E11.7a [H2L045-1];M01E11.7b [H2L045-2];M01E11.7c [H2L045-3];M01E11.7d [H2L045-4];M01E11.7e [H2L045-5];M01E11.7f [H2L045-6];M01E11.7g [H2L045-7];M01E11.7h [H2L045-8]	common response
A0A4V0IK50	tnt-3	WBGene00006588	C14F5.3a;C14F5.3b;C14F5.3c;C14F5.3d;C14F5.3e;C14F5.3f	MYb11-specific response
Q23670	top-2	WBGene00010785	K12D12.1;ZK1127.7	MYb115-specific response
Q09541	tpp-2	WBGene00017686	F21H12.6	MYb11-specific response
F5GUD3	tre-3	WBGene00006609	W05E10.4b	MYb115-specific response
P34605	trpp-3	WBGene00014222	ZK1098.5	common response
Q86NH9	ttr-41	WBGene00017374	F10G7.11	MYb11-specific response
G5EDF5	tufm-2	WBGene00007001	C43E11.4	MYb115-specific response
O76365	tut-1	WBGene00017928	F29C4.6	MYb115-specific response
Q20173	twf-2	WBGene00018187	F38E9.5	MYb115-specific response
Q18120	twk-18	WBGene00006672	C24A3.6	MYb11-specific response
G5EES9	txl-1	WBGene00021826	Y54E10A.3	MYb115-specific response
Q9XUS8	tyr-2	WBGene00010661	K08E3.1	MYb11-specific response
Q9TZ33	ucr-2.3	WBGene00020757	T24C4.1	MYb115-specific response
Q03598	ufc-1	WBGene00008041	C40H1.6	MYb115-specific response
B1Q250	ugt-26	WBGene00015695	C10H11.6a;C10H11.6b	MYb11-specific response
G5EDZ2	umps-1	WBGene00011559	T07C4.1	MYb115-specific response
A0A2C9C2Y0	unc-108	WBGene00006833	F53F10.4a;F53F10.4b;F53F10.4c;F53F10.4d	MYb115-specific response
Q19240	unc-115	WBGene00006839	F09B9.2a;F09B9.2b	common response
E0AHA7	unc-70	WBGene00006803	K11C4.3a;K11C4.3b;K11C4.3c;K11C4.3d	MYb11-specific response
Q19346	vwa-8	WBGene00008694	F11C1.5a;F11C1.5e	MYb115-specific response
Q94128	wrt-1	WBGene00006947	ZK1290.12	MYb11-specific response
O17892	xdh-1	WBGene00010083	F55B11.1	common response
Q9U2A9	Y48B6A.1	WBGene00012978	Y48B6A.1	MYb115-specific response
Q9N4G7	Y71F9B.2	WBGene00022126	Y71F9B.2a	MYb115-specific response
Q9N2W7	Y94H6A.8	WBGene00022380	Y94H6A.8	MYb11-specific response
Q09359	ZK1307.1	WBGene00014244	ZK1307.1	MYb115-specific response

## Sheet: raw data Fig 2A
UniProt Accession	Gene Name	WormBase Gene IDs	WormBase	Venn diagram
Q7YXH5	aat-4	WBGene00000005	T13A10.10a	Pseudomonas-specific response
Q9GUM5	aatf-1	WBGene00022269	Y73E7A.2	Pseudomonas-specific response
O01805	acbp-1	WBGene00016655		Ochrobactrum-specific response
H2KZG6	acdh-1	WBGene00016943	C55B7.4a;C55B7.4b	common response
Q22347	acdh-10	WBGene00020366	T08G2.3	Pseudomonas-specific response
Q19057	acdh-12	WBGene00017125	E04F6.5a	Pseudomonas-specific response
Q95YB2	acdh-9	WBGene00017874		Ochrobactrum-specific response
P53585	acly-1	WBGene00016995	D1005.1	Pseudomonas-specific response
P34355	acox-1.5	WBGene00008167		Ochrobactrum-specific response
Q23534	acp-1	WBGene00022770	ZK563.6	Pseudomonas-specific response
Q9GUF2	acp-6	WBGene00022245	Y73B6BL.24	common response
Q9UAV8	acs-1	WBGene00018488	F46E10.1a;F46E10.1b;F46E10.1c	Pseudomonas-specific response
Q20264	acs-11	WBGene00018269		Ochrobactrum-specific response
Q19339	acs-14	WBGene00008669	F11A3.1	Pseudomonas-specific response
Q18660	acs-17	WBGene00016716	C46F4.2a;C46F4.2b	Pseudomonas-specific response
Q93934	adk-1	WBGene00011128	R07H5.8	common response
P27604	ahcy-1	WBGene00019322	K02F2.2	common response
Q20780	alh-1	WBGene00000107		Ochrobactrum-specific response
P54889	alh-13	WBGene00011938	T22H6.2a [P54889-2];T22H6.2b [P54889-1]	Pseudomonas-specific response
P52713	alh-8	WBGene00000114	F13D12.4a;F13D12.4b	common response
P34552	alx-1	WBGene00007010	R10E12.1a [P34552-2];R10E12.1b [P34552-1];R10E12.1c [P34552-3];R10E12.1d [P34552-4]	Pseudomonas-specific response
Q2PJ74	aman-2	WBGene00010284	F58H1.1	Pseudomonas-specific response
O45518	argk-1	WBGene00009706	F44G3.2	common response
Q21463	asns-2	WBGene00019730		MYb71-specific response
G5EEI4	asp-1	WBGene00000214	Y39B6A.20	Pseudomonas-specific response
O01531	asp-12	WBGene00017678	F21F8.4	Pseudomonas-specific response
Q22972	asp-13	WBGene00017881	F28A12.4	common response
Q94271	asp-14	WBGene00019619	K10C2.3	Pseudomonas-specific response
O01530	asp-6	WBGene00000219		Ochrobactrum-specific response
O45227	B0513.4	WBGene00007196	B0513.4a;B0513.4b	Pseudomonas-specific response
Q22460	bca-1	WBGene00000245		Ochrobactrum-specific response
P54688	bcat-1	WBGene00001149	K02A4.1	common response
Q18817	ben-1	WBGene00000248	C54C6.2	Pseudomonas-specific response
Q18801	bre-1	WBGene00000266	C53B4.7a [Q18801-2];C53B4.7b [Q18801-1];C53B4.7c [Q18801-3];C53B4.7d [Q18801-4];C53B4.7e [Q18801-5];F56H6.5	Pseudomonas-specific response
Q17539	C01B10.8	WBGene00015282	C01B10.8	Pseudomonas-specific response
Q09450	C05C10.3	WBGene00007330	C05C10.3	common response
Q6A4V9	C05D12.3	WBGene00014666	C05D12.3a;C05D12.3c	Pseudomonas-specific response
O45136	C05D2.8	WBGene00015469	C05D2.8	Pseudomonas-specific response
Q95QX5	C07A12.7	WBGene00015561	C07A12.7a;C07A12.7b	Pseudomonas-specific response
S6FN37	C08F8.3	WBGene00007445	C08F8.3a;C08F8.3b	Pseudomonas-specific response
Q17898	C10C5.3	WBGene00007507		Ochrobactrum-specific response
Q95X12	C13B7.6	WBGene00015731		Ochrobactrum-specific response
Q9BIA9	C17C3.1	WBGene00015887		Ochrobactrum-specific response
G5ED11	C27A7.6	WBGene00007757	C27A7.6a;C27A7.6c;C27A7.6d	Pseudomonas-specific response
O17626	C31C9.2	WBGene00007836	C31C9.2	Pseudomonas-specific response
P91130	C32E8.9	WBGene00016325		Ochrobactrum-specific response
Q9XUH7	C32H11.4	WBGene00007867	C32H11.4	Pseudomonas-specific response
Q18645	C45E5.1	WBGene00016664		Ochrobactrum-specific response
Q09936	C53C9.2	WBGene00016898	C53C9.2	Pseudomonas-specific response
Q9N5V4	C53D5.5	WBGene00016906		MYb71-specific response
P90781	C55A6.7	WBGene00008336		Ochrobactrum-specific response
A0A0H3W5N0	cat-4	WBGene00000298		Ochrobactrum-specific response
O45599	cbd-1	WBGene00010351	H02I12.1	Pseudomonas-specific response
G5EFH8	cbs-1	WBGene00013866	ZC373.1a;ZC373.1b	common response
Q09599	cdl-1	WBGene00000411	R06F6.1	Pseudomonas-specific response
Q9TZI1	cerk-1	WBGene00020398	T10B11.2	Pseudomonas-specific response
O62213	cey-1	WBGene00000472	F33A8.3	Pseudomonas-specific response
P91398	cey-3	WBGene00000474	M01E11.5	Pseudomonas-specific response
Q18143	cht-3	WBGene00016084	C25A8.4	Pseudomonas-specific response
Q9GZF3	ckb-4	WBGene00000514	F22F7.5a	common response
Q21829	cku-80	WBGene00000520	R07E5.8a	Pseudomonas-specific response
G5EGA4	cle-1	WBGene00000527	C36B1.1a;C36B1.1b;C36B1.1c;C36B1.1d	Pseudomonas-specific response
Q22966	clec-1	WBGene00017772	F25B4.9	Pseudomonas-specific response
Q4W528	clec-218	WBGene00020938		Ochrobactrum-specific response
O18076	clec-47	WBGene00011668	T09F5.9	common response
O45444	clec-63	WBGene00009394		MYb237-specific response
O45443	clec-65	WBGene00009396	F35C5.8	common response
Q9XVS3	clec-87	WBGene00007709	C25A1.8	Pseudomonas-specific response
Q94417	clec-91	WBGene00014117	ZK858.3	Pseudomonas-specific response
Q23050	clik-1	WBGene00020808	T25F10.6a;T25F10.6b	Pseudomonas-specific response
P34308	clp-1	WBGene00000542	C06G4.2a [P34308-1];C06G4.2b [P34308-2];C06G4.2c [P34308-3];C06G4.2d [P34308-4]	Pseudomonas-specific response
P34466	clu-1	WBGene00000550	F55H2.6	Pseudomonas-specific response
Q2XN04	col-181	WBGene00000754	W03G11.1a;W03G11.1b	Pseudomonas-specific response
P18833	col-8	WBGene00000597	F11H8.3	Pseudomonas-specific response
O17805	col-98	WBGene00000673	F14F7.1	Pseudomonas-specific response
Q17802	cpg-1	WBGene00000465	C07G2.1a [Q17802-1];C07G2.1b [Q17802-2]	Pseudomonas-specific response
P41996	cpg-2	WBGene00015102	B0280.5	Pseudomonas-specific response
G5EDZ9	cpi-1	WBGene00000535		Ochrobactrum-specific response
O45734	cpl-1	WBGene00000776	T03E6.7a [O45734-1];T03E6.7b [O45734-2]	Pseudomonas-specific response
P43510	cpr-6	WBGene00000786		Ochrobactrum-specific response
G5EGP8	cpz-1	WBGene00000788		Ochrobactrum-specific response
Q21986	cra-1	WBGene00020068	R13F6.10	Pseudomonas-specific response
O01422	csn-2	WBGene00000814	B0025.2	Pseudomonas-specific response
K8ESE2	cth-1	WBGene00009048	F22B8.6a;F22B8.6b	common response
P55216	cth-2	WBGene00022856	ZK1127.10	Pseudomonas-specific response
Q94269	ctsa-2	WBGene00019617		Ochrobactrum-specific response
Q9U1Q3	cyn-15	WBGene00000891	Y87G2A.6	Pseudomonas-specific response
O45679	cysl-2	WBGene00010759		Ochrobactrum-specific response
O01592	cysl-3	WBGene00019962		Ochrobactrum-specific response
Q18943	D1054.10	WBGene00008377	D1054.10	Pseudomonas-specific response
O17725	D1086.3	WBGene00008390		Ochrobactrum-specific response
Q7YTG7	D2030.2	WBGene00008412	D2030.2a;D2030.2b	Pseudomonas-specific response
Q9UAW2	DC2.5	WBGene00017082	DC2.5a	Pseudomonas-specific response
Q9XX57	dct-16	WBGene00012615		Ochrobactrum-specific response
Q19564	ddo-2	WBGene00017565		MYb71-specific response
Q8MPW0	del-6	WBGene00011891	T21C9.3a;T21C9.3b	Pseudomonas-specific response
G5EE46	dhgd-1	WBGene00010055	F54D5.12	common response
Q21929	dhs-21	WBGene00000984		MYb71-specific response
Q19246	dhs-25	WBGene00000988		Ochrobactrum-specific response
Q9N538	dhs-9	WBGene00000973	F59E11.2;Y32H12A.3	Pseudomonas-specific response
G5EDJ6	dnj-25	WBGene00001043	W07A8.3a;W07A8.3b;W07A8.3c;W07A8.3d	Pseudomonas-specific response
O45667	dod-17	WBGene00010745	K10D11.1	Pseudomonas-specific response
O62432	dpy-4	WBGene00001066	Y41E3.2	Pseudomonas-specific response
Q20840	drd-5	WBGene00018885	F55E10.6	Pseudomonas-specific response
G5EET2	dut-1	WBGene00010609	K07A1.2	Pseudomonas-specific response
G5EDV0	E01G4.6	WBGene00008448		MYb237-specific response
P34559	ech-6	WBGene00001155	T05G5.6	common response
Q21740	edc-3	WBGene00011036	R05D11.8	Pseudomonas-specific response
O76360	egl-4	WBGene00001173	F55A8.2a [O76360-1];F55A8.2b [O76360-2];F55A8.2c [O76360-3];F55A8.2d [O76360-4];F55A8.2e [O76360-5];F55A8.2f [O76360-6];F55A8.2g;F55A8.2h	Pseudomonas-specific response
Q09590	emb-8	WBGene00001262	K10D2.6	Pseudomonas-specific response
Q9GYM9	endu-2	WBGene00019779	M60.2	Pseudomonas-specific response
Q93871	ent-2	WBGene00010701	K09A9.3	Pseudomonas-specific response
Q19133	F07A11.5	WBGene00008548	F07A11.5	Pseudomonas-specific response
Q22945	F08F3.4	WBGene00017262		Ochrobactrum-specific response
P90829	F10C2.4	WBGene00008645	F10C2.4	Pseudomonas-specific response
H9G2Z8	F10D11.6	WBGene00008652	F10D11.6a;F10D11.6b	Pseudomonas-specific response
Q19459	F14E5.2	WBGene00008800	F14E5.2a [Q19459-1];F14E5.2b [Q19459-2]	Pseudomonas-specific response
Q19661	F21C10.9	WBGene00017658		Ochrobactrum-specific response
O45394	F22B8.7	WBGene00009049	F22B8.7	common response
Q19774	F25D1.5	WBGene00009110		Ochrobactrum-specific response
G4SF79	F25E2.2	WBGene00017780	F25E2.2a;F25E2.2b	Pseudomonas-specific response
Q19891	F28H7.3	WBGene00009237	F28H7.3	Pseudomonas-specific response
G5ECA2	F29C6.1	WBGene00009243		Ochrobactrum-specific response
Q8I4K2	F32D8.12	WBGene00009334	F32D8.12a;F32D8.12b;F32D8.12c	common response
Q20027	F35C8.5	WBGene00018036	F35C8.5	Pseudomonas-specific response
G5EDM5	F36A2.3	WBGene00009453		Ochrobactrum-specific response
Q09320	F40B5.2	WBGene00018226	F40B5.2a;F40B5.2b	Pseudomonas-specific response
H2L2A0	F40F8.5	WBGene00009578		Ochrobactrum-specific response
Q20287	F41G3.6	WBGene00018302	F41G3.6	Pseudomonas-specific response
Q20311	F42A10.6	WBGene00018342		Ochrobactrum-specific response
Q09321	F42A8.1	WBGene00009626	F42A8.1	Pseudomonas-specific response
G5EFS5	F45D11.15	WBGene00018460;WBGene00018461	F45D11.14;F45D11.15;F45D11.16	common response
Q20584	F49C12.7	WBGene00009877		Ochrobactrum-specific response
Q2PJ97	F52E1.14	WBGene00044696	F52E1.14	common response
P91997	F53F1.2	WBGene00009980		Ochrobactrum-specific response
Q20769	F54D5.3	WBGene00010049		MYb237-specific response
Q20974	F58B4.5	WBGene00010238	F58B4.5	common response
P34673	fahd-1	WBGene00022798		MYb237-specific response
Q19478	far-3	WBGene00001387	F15B9.1	Pseudomonas-specific response
Q9TZL9	fard-1	WBGene00022200	Y71H10A.2	Pseudomonas-specific response
Q9NEQ0	fat-1	WBGene00001393	Y67H2A.8	Pseudomonas-specific response
G5EGH6	fat-7	WBGene00001399		Ochrobactrum-specific response
Q9XVS0	fath-1	WBGene00007707	C25A1.5	Pseudomonas-specific response
A0A0K3AVH4	fbxa-72	WBGene00017962	F31F4.15a;F31F4.15b	Pseudomonas-specific response
U4PBJ9	fln-1	WBGene00022048	Y66H1B.2a;Y66H1B.2b;Y66H1B.2c;Y66H1B.2f;Y66H1B.2g;Y66H1B.2h;Y66H1B.2i;Y66H1B.2j;Y66H1B.2k;Y66H1B.2l;Y66H1B.2m;Y66H1B.2n;Y66H1B.2o;Y66H1B.2p;Y66H1B.2q;Y66H1B.2r;Y66H1B.2s;Y66H1B.2t	Pseudomonas-specific response
O45166	folt-2	WBGene00018138	F37B4.7	Pseudomonas-specific response
G5EF84	gip-2	WBGene00044008	C45G3.5	Pseudomonas-specific response
Q2HQL4	gln-3	WBGene00001604	Y105C5B.28a;Y105C5B.28b;Y105C5B.28c	common response
Q17994	got-2.2	WBGene00015778		Ochrobactrum-specific response
Q19572	gpa-12	WBGene00001674	F18G5.3	Pseudomonas-specific response
U4PB05	gpx-2	WBGene00011045		MYb71-specific response
Q7KPV0	gsa-1	WBGene00001745	R06A10.2a;R06A10.2b	Pseudomonas-specific response
Q22814	gst-13	WBGene00001761		Ochrobactrum-specific response
G5EC71	gst-20	WBGene00001768		Ochrobactrum-specific response
Q9NAB2	gst-28	WBGene00001776		Ochrobactrum-specific response
Q21355	gst-4	WBGene00001752	K08F4.7	Pseudomonas-specific response
H2L0A8	H05C05.1	WBGene00019157	H05C05.1a;H05C05.1c	Pseudomonas-specific response
Q17335	H24K24.3	WBGene00019240	H24K24.3a [Q17335-1];H24K24.3b [Q17335-2]	Pseudomonas-specific response
O44608	hacd-1	WBGene00019978		Ochrobactrum-specific response
Q19278	hach-1	WBGene00017301	F09F7.4a;F09F7.4b	common response
Q22633	hpd-1	WBGene00001993	T21C12.2	Pseudomonas-specific response
Q9U2M4	hphd-1	WBGene00012608	Y38F1A.6	common response
K8ERU3	hpo-27	WBGene00016418	C34G6.1	Pseudomonas-specific response
Q9U1Q8	hrg-10	WBGene00013587		Ochrobactrum-specific response
Q10663	icl-1	WBGene00001564	C05E4.9a [Q10663-1];C05E4.9b [Q10663-2]	Pseudomonas-specific response
Q19782	ifd-2	WBGene00002058	F25E2.4	Pseudomonas-specific response
P91276	ima-2	WBGene00002073	F26B1.3	Pseudomonas-specific response
P91316	irg-3	WBGene00018760	F53E10.4a;F53E10.4b;F53E10.4c	Pseudomonas-specific response
A0A131MBU3	irg-7	WBGene00018237		Ochrobactrum-specific response
O44551	K06A5.2	WBGene00019430	K06A5.2	Pseudomonas-specific response
Q966I7	K08D12.3	WBGene00019537		Ochrobactrum-specific response
O44995	K12C11.1	WBGene00019673		Ochrobactrum-specific response
Q22100	kat-1	WBGene00002183		Ochrobactrum-specific response
O44561	kin-36	WBGene00020678	T22B11.4a;T22B11.4b;T22B11.4c	Pseudomonas-specific response
P46822	klc-2	WBGene00002215	C18C4.10a [P46822-2];C18C4.10b [P46822-1];C18C4.10c [P46822-3]	Pseudomonas-specific response
P34629	lap-1	WBGene00002249	ZK353.6	shared MYb71 and Pseudomonas response
O01814	lbp-5	WBGene00002257		MYb237-specific response
Q27888	ldh-1	WBGene00002262	F13D12.2a;F13D12.2b	Pseudomonas-specific response
G5EC10	lec-9	WBGene00002272		MYb71-specific response
O61866	lipl-5	WBGene00022642		Ochrobactrum-specific response
O44183	ltah-1.2	WBGene00022610		Ochrobactrum-specific response
Q20964	lys-4	WBGene00003093	F17E9.11;F58B3.1	common response
Q20967	lys-5	WBGene00003094		Ochrobactrum-specific response
A0A0K3AVS5	M02H5.8	WBGene00019744		Ochrobactrum-specific response
Q9XXI9	mcm-2	WBGene00003154	Y17G7B.5a	Pseudomonas-specific response
Q93896	mct-3	WBGene00010834	M03B6.2	shared MYb237 and Pseudomonas response
P50432	mel-32	WBGene00003214		Ochrobactrum-specific response
Q7YWX7	mig-14	WBGene00003246	R06B9.6	Pseudomonas-specific response
H2KZV8	mlp-1	WBGene00003375		Ochrobactrum-specific response
P91040	mlst-8	WBGene00015697	C10H11.8a;C10H11.8b	Pseudomonas-specific response
Q22111	mmaa-1	WBGene00020169		Ochrobactrum-specific response
O17005	mrpl-4	WBGene00020717	T23B12.2	Pseudomonas-specific response
O02089	msra-1	WBGene00018393	F43E2.5	common response
Q17693	mthf-1	WBGene00015512	C06A8.1a [Q17693-1];C06A8.1b [Q17693-2]	common response
Q17574	mtrr-1	WBGene00006510	C01G6.6a	common response
G5ECW0	ncx-3	WBGene00003568	ZC168.1	Pseudomonas-specific response
P24896	nduo-5	WBGene00010967	MTCE.35	Pseudomonas-specific response
Q22763	nep-22	WBGene00020788	T25B6.2	common response
Q8MNT9	nmad-1	WBGene00017304		Ochrobactrum-specific response
H8W3Y1	noah-1	WBGene00016422	C34G6.6a;C34G6.6b;C34G6.6c	Pseudomonas-specific response
Q9XUE5	noah-2	WBGene00009926	F52B11.3	Pseudomonas-specific response
O62486	nos-3	WBGene00003785		Ochrobactrum-specific response
G5EF32	npa-1	WBGene00003786	VC5.3a;VC5.3b	Pseudomonas-specific response
Q20865	nspg-6	WBGene00018951		Ochrobactrum-specific response
O01254	nspg-7.1	WBGene00011856	T20D3.2	Pseudomonas-specific response
O17954	nspg-9	WBGene00010793		Ochrobactrum-specific response
P90925	pah-1	WBGene00000240		Ochrobactrum-specific response
Q94177	paqr-1	WBGene00016610		MYb71-specific response
O02286	pck-2	WBGene00011232	R11A5.4a;R11A5.4b;R11A5.4c;R11A5.4d	Pseudomonas-specific response
O44145	perm-2	WBGene00016636	C44B12.1	Pseudomonas-specific response
O44144	perm-4	WBGene00016638	C44B12.5	Pseudomonas-specific response
Q19311	pfas-1	WBGene00008654	F10F2.2	Pseudomonas-specific response
H2L035	pmp-5	WBGene00004062	T10H9.5a;T10H9.5c	Pseudomonas-specific response
H2KZF5	pmt-1	WBGene00022781		Ochrobactrum-specific response
Q22993	pmt-2	WBGene00018811		Ochrobactrum-specific response
G5EET8	pud-1.2	WBGene00017499;WBGene00021236	F15E11.13;Y19D10B.7	common response
G5EBF3	pud-2.1	WBGene00017490;WBGene00017500	F15E11.1;F15E11.14	common response
G5EEV5	pud-3	WBGene00017501	F15E11.15	common response
O17732	pyc-1	WBGene00004258	D2023.2a;D2023.2b	Pseudomonas-specific response
Q21623	R01H10.7	WBGene00010975	R01H10.7	Pseudomonas-specific response
Q4R148	R09E12.9	WBGene00044514		Ochrobactrum-specific response
Q21882	R09H10.3	WBGene00011181		Ochrobactrum-specific response
O01593	rips-1	WBGene00019963		Ochrobactrum-specific response
Q03604	rnr-1	WBGene00004391	T23G5.1	Pseudomonas-specific response
Q9NA83	rol-1	WBGene00004394	Y57A10A.11	Pseudomonas-specific response
O17680	sams-1	WBGene00008205		Ochrobactrum-specific response
P50305	sams-3	WBGene00015538		Ochrobactrum-specific response
P50306	sams-4	WBGene00015540	C06E7.3a	Pseudomonas-specific response
Q95XZ5	scc-2	WBGene00004166	Y43H11AL.3a [Q95XZ5-1];Y43H11AL.3b [Q95XZ5-2]	Pseudomonas-specific response
A0A5S9MNR4	sel-2	WBGene00004760	F10F2.1a;F10F2.1b	Pseudomonas-specific response
Q9XXF9	semo-1	WBGene00012538		Ochrobactrum-specific response
Q21746	sgt-1	WBGene00019893	R05F9.10	Pseudomonas-specific response
Q8WQB6	slc-30a5	WBGene00013668	Y105E8A.3	Pseudomonas-specific response
Q3V5J4	slc-30a9	WBGene00022174	Y71H2AM.9	Pseudomonas-specific response
A0A486WUT8	sma-1	WBGene00004855	R31.1a;R31.1b;R31.1c;R31.1d;R31.1e;R31.1f	Pseudomonas-specific response
O02495	snb-1	WBGene00004897	T10H9.4	Pseudomonas-specific response
P34697	sod-1	WBGene00004930		Ochrobactrum-specific response
Q17334	sodh-1	WBGene00010790	K12G11.3;K12G11.4	Pseudomonas-specific response
Q22336	spp-3	WBGene00004988		MYb237-specific response
Q86FL8	spp-5	WBGene00004990		MYb237-specific response
P91079	sptl-1	WBGene00016020	C23H3.4a;C23H3.4b;C23H3.4c	Pseudomonas-specific response
P91240	srpa-72	WBGene00017245	F08D12.1	Pseudomonas-specific response
O44618	srr-4	WBGene00005655	K11D12.3a;K11D12.3b	Pseudomonas-specific response
Q22129	T03G6.3	WBGene00020195	T03G6.3	Pseudomonas-specific response
O02155	T09B4.5	WBGene00020379	T09B4.5	Pseudomonas-specific response
Q9UAW8	T12B3.3	WBGene00020446	T12B3.3;Y40C5A.4d	Pseudomonas-specific response
Q9U368	T16G1.7	WBGene00011801	T16G1.7	Pseudomonas-specific response
H2KZV5	T21H3.1	WBGene00020662	T21H3.1a;T21H3.1b	Pseudomonas-specific response
O45864	T27E9.2	WBGene00012094	T27E9.2	Pseudomonas-specific response
O18156	T28D6.3	WBGene00012123		MYb71-specific response
Q10020	T28D9.1	WBGene00020894	T28D9.1	Pseudomonas-specific response
A0A131MBC3	tag-10	WBGene00006404	C31C9.1a;C31C9.1b;C31C9.1c;C31C9.1d	Pseudomonas-specific response
Q93703	tatn-1	WBGene00009628	F42D1.2	Pseudomonas-specific response
Q9NEU3	tgt-2	WBGene00006567	Y39B6A.35	Pseudomonas-specific response
Q21267	timp-1	WBGene00019476		Ochrobactrum-specific response
Q93565	tli-1	WBGene00006578	F25H2.1	Pseudomonas-specific response
H2L045	tns-1	WBGene00006508	M01E11.7a [H2L045-1];M01E11.7b [H2L045-2];M01E11.7c [H2L045-3];M01E11.7d [H2L045-4];M01E11.7e [H2L045-5];M01E11.7f [H2L045-6];M01E11.7g [H2L045-7];M01E11.7h [H2L045-8]	Pseudomonas-specific response
Q95XT5	trap-1	WBGene00022122	Y71F9AM.6	Pseudomonas-specific response
P34605	trpp-3	WBGene00014222	ZK1098.5	Pseudomonas-specific response
O01780	ule-1	WBGene00021005	W03F11.1a;W03F11.1b	Pseudomonas-specific response
Q18947	ule-3	WBGene00008378	D1054.11	Pseudomonas-specific response
Q9XWT3	ule-5	WBGene00013394	Y62H9A.6	Pseudomonas-specific response
Q19240	unc-115	WBGene00006839	F09B9.2a;F09B9.2b	Pseudomonas-specific response
P55155	vit-1	WBGene00006925	K09F5.2	Pseudomonas-specific response
P05690	vit-2	WBGene00006926	C42D8.2	Pseudomonas-specific response
Q9N4J2	vit-3	WBGene00006927	F59D8.1	Pseudomonas-specific response
P18947	vit-4	WBGene00006928	F59D8.2	Pseudomonas-specific response
P06125	vit-5	WBGene00006929	C04F6.1	Pseudomonas-specific response
P18948	vit-6	WBGene00006930	K07H8.6a [P18948-2];K07H8.6b [P18948-3];K07H8.6c [P18948-1]	Pseudomonas-specific response
B6VQ59	vwa-8	WBGene00008694		Ochrobactrum-specific response
O45017	W01B11.6	WBGene00020917		Ochrobactrum-specific response
Q9N5C4	W02H5.8	WBGene00020962		Ochrobactrum-specific response
O17892	xdh-1	WBGene00010083	F55B11.1	Pseudomonas-specific response
Q9N488	Y110A2AR.1	WBGene00022452	Y110A2AR.1	Pseudomonas-specific response
K8ESM2	Y16B4A.2	WBGene00012445		Ochrobactrum-specific response
Q9U2I4	Y41C4A.9	WBGene00012756	Y41C4A.9	Pseudomonas-specific response
Q9U2G6	Y43F8A.2	WBGene00012809	Y43F8A.2	Pseudomonas-specific response
H2L0D7	Y47G6A.19	WBGene00021645		Ochrobactrum-specific response
Q8MXS8	Y47G6A.22	WBGene00021647		Ochrobactrum-specific response
Q9N3I1	Y51H7C.13	WBGene00021791	Y51H7C.13	Pseudomonas-specific response
Q9N4S3	Y53G8B.2	WBGene00021818	Y53G8B.2	Pseudomonas-specific response
Q4R165	Y54G2A.45	WBGene00044488	Y54G2A.45a;Y54G2A.45b	Pseudomonas-specific response
Q9XWS6	Y62H9A.5	WBGene00013393	Y62H9A.5	Pseudomonas-specific response
A8WI97	Y69H2.3	WBGene00013481		Ochrobactrum-specific response
Q9BPN8	Y92H12BR.3	WBGene00022369	Y92H12BR.3a [Q9BPN8-1];Y92H12BR.3b [Q9BPN8-2]	Pseudomonas-specific response
Q965Z4	ZK105.1	WBGene00022653		Ochrobactrum-specific response
Q23447	ZK180.6	WBGene00022680	ZK180.6a;ZK180.6b	Pseudomonas-specific response
Q6EZG8	ZK6.11	WBGene00022645	ZK6.11a;ZK6.11b	Pseudomonas-specific response
Q23604	ZK813.3	WBGene00022822	ZK813.3	Pseudomonas-specific response
G5EDA6	znf-706	WBGene00007223		Ochrobactrum-specific response
Q95XP9	zwl-1	WBGene00021460	Y39G10AR.2a [Q95XP9-1];Y39G10AR.2b [Q95XP9-2];Y39G10AR.2c [Q95XP9-3];Y39G10AR.2d [Q95XP9-4]	Pseudomonas-specific response

## Sheet: raw data Fig 4A
UniProt Accession	Gene Name	WormBase Gene IDs	WormBase	Venn diagram
Q7YXH5	aat-4	WBGene00000005	T13A10.10a	MYb11-specific response
P53585	acly-1	WBGene00016995	D1005.1	MYb11-specific response
Q9GUF2	acp-6	WBGene00022245	Y73B6BL.24	MYb11-specific response
Q9UAV8	acs-1	WBGene00018488	F46E10.1a;F46E10.1b;F46E10.1c	MYb11-specific response
Q19339	acs-14	WBGene00008669	F11A3.1	MYb11-specific response
P10984	act-2	WBGene00000064	T04C12.5	MYb11-specific response
Q21221	aho-3	WBGene00045192	K04G2.2	MYb11-specific response
O16720	alg-2	WBGene00000106	T07D3.7a;T07D3.7b	MYb11-specific response
P53993	algn-11	WBGene00015162	B0361.8	MYb11-specific response
O62183	aly-2	WBGene00000121	F23B2.6	MYb11-specific response
O44750	app-1	WBGene00000155	W03G9.4	MYb11-specific response
A0A3P6PCS5	arx-3	WBGene00000201	Y79H2A.6a;Y79H2A.6b	MYb11-specific response
G5EEI4	asp-1	WBGene00000214	Y39B6A.20	MYb11-specific response
Q94271	asp-14	WBGene00019619	K10C2.3	common response
	B0222.5	WBGene00015056	B0222.5	PA14-specific response
O45227	B0513.4	WBGene00007196	B0513.4a;B0513.4b	MYb11-specific response
	bbln-1	WBGene00015791	C15C7.5	PA14-specific response
Q18817	ben-1	WBGene00000248	C54C6.2	MYb11-specific response
Q18801	bre-1	WBGene00000266	C53B4.7a [Q18801-2];C53B4.7b [Q18801-1];C53B4.7c [Q18801-3];C53B4.7d [Q18801-4];C53B4.7e [Q18801-5];F56H6.5	common response
Q17539	C01B10.8	WBGene00015282	C01B10.8	MYb11-specific response
Q6A4V9	C05D12.3	WBGene00014666	C05D12.3a;C05D12.3c	MYb11-specific response
O45136	C05D2.8	WBGene00015469	C05D2.8	MYb11-specific response
Q5WRS4	C06A6.4	WBGene00015509	C06A6.4b	MYb11-specific response
	C14C6.5	WBGene00015759	C14C6.5	PA14-specific response
O45078	C17H12.8	WBGene00015933	C17H12.8	common response
G5ED11	C27A7.6	WBGene00007757	C27A7.6a;C27A7.6c;C27A7.6d	MYb11-specific response
O16887	C29G2.6	WBGene00016234	C29G2.6	MYb11-specific response
Q9XUH7	C32H11.4	WBGene00007867	C32H11.4	common response
Q9XUH4	C32H11.9	WBGene00007872	C32H11.10;C32H11.9	MYb11-specific response
Q18449	C34D4.4	WBGene00016400	C34D4.4	MYb11-specific response
Q18529	C39D10.7	WBGene00016534	C39D10.7	MYb11-specific response
	C55A6.4	WBGene00008333	C55A6.4	PA14-specific response
Q19980	cat-4	WBGene00000298	F32G8.6	common response
Q94051	cav-1	WBGene00000301	T13F2.8a	MYb11-specific response
O45599	cbd-1	WBGene00010351	H02I12.1	MYb11-specific response
G5EFH8	cbs-1	WBGene00013866	ZC373.1a;ZC373.1b	MYb11-specific response
Q9N4J8	cct-3	WBGene00018782	F54A3.3	MYb11-specific response
Q09599	cdl-1	WBGene00000411	R06F6.1	MYb11-specific response
Q18943	D1054.10	WBGene00008377	D1054.10	MYb11-specific response
O17729	D1086.6	WBGene00008393	D1086.6	MYb11-specific response
Q19133	F07A11.5	WBGene00008548	F07A11.5	MYb11-specific response
Q19536	F18A1.7	WBGene00017548	F18A1.7	MYb11-specific response
Q19680	F21D5.1	WBGene00009006	F21D5.1	MYb11-specific response
G4SF79	F25E2.2	WBGene00017780	F25E2.2a;F25E2.2b	MYb11-specific response
Q19891	F28H7.3	WBGene00009237	F28H7.3	MYb11-specific response
Q20287	F41G3.6	WBGene00018302	F41G3.6	MYb11-specific response
Q20311	F42A10.6	WBGene00018342	F42A10.6	MYb11-specific response
G5EFS5	F45D11.15	WBGene00018460;WBGene00018461	F45D11.14;F45D11.15;F45D11.16	MYb11-specific response
Q2PJ97	F52E1.14	WBGene00044696	F52E1.14	MYb11-specific response
Q9TZ65	F56F11.4	WBGene00018991	F56F11.4a;F56F11.4b	MYb11-specific response
H2L0A8	H05C05.1	WBGene00019157	H05C05.1a;H05C05.1c	MYb11-specific response
P91369	K11H12.4	WBGene00019660	K11H12.4	MYb11-specific response
O62342	R07E5.15	WBGene00011120	F17C8.7;R07E5.15;T23F11.2	MYb11-specific response
O44557	T08B1.1	WBGene00020340	T08B1.1a	MYb11-specific response
Q9UAW8	T12B3.3	WBGene00020446	T12B3.3;Y40C5A.4d	MYb11-specific response
A0A078BQP7	Y105C5B.15	WBGene00013654	Y105C5B.15a;Y105C5B.15b	MYb11-specific response
Q9N488	Y110A2AR.1	WBGene00022452	Y110A2AR.1	MYb11-specific response
K8ESM2	Y16B4A.2	WBGene00012445	Y16B4A.2	MYb11-specific response
Q9U2I4	Y41C4A.9	WBGene00012756	Y41C4A.9	MYb11-specific response
A0A0K3ASH9	Y50D4B.4	WBGene00021743	Y50D4B.4a;Y50D4B.4b;Y50D4B.4c;Y50D4B.4d;Y50D4B.4e;Y50D4B.4f	MYb11-specific response
Q4R165	Y54G2A.45	WBGene00044488	Y54G2A.45a;Y54G2A.45b	MYb11-specific response
O18224	Y57G11B.5	WBGene00013297	Y57G11B.5	MYb11-specific response
Q9XWT4	Y62H9A.4	WBGene00013392	Y62H9A.4	MYb11-specific response
Q9XWS6	Y62H9A.5	WBGene00013393	Y62H9A.5	MYb11-specific response
Q23258	ZC373.2	WBGene00013867	ZC373.2	MYb11-specific response
Q23604	ZK813.3	WBGene00022822	ZK813.3	MYb11-specific response
Q9TZI1	cerk-1	WBGene00020398	T10B11.2	MYb11-specific response
P91398	cey-3	WBGene00000474	M01E11.5	MYb11-specific response
	cey-4	WBGene00000475	Y39A1C.3	PA14-specific response
Q18143	cht-3	WBGene00016084	C25A8.4	MYb11-specific response
G5EGA4	cle-1	WBGene00000527	C36B1.1a;C36B1.1b;C36B1.1c;C36B1.1d	MYb11-specific response
Q22966	clec-1	WBGene00017772	F25B4.9	MYb11-specific response
	clec-209	WBGene00021224	Y19D10A.9	PA14-specific response
P90732	clec-41	WBGene00007153	B0365.6	MYb11-specific response
	clec-63	WBGene00009394	F35C5.6	PA14-specific response
O45443	clec-65	WBGene00009396	F35C5.8	MYb11-specific response
	clec-66	WBGene00009397	F35C5.9	PA14-specific response
Q95XX2	clec-85	WBGene00021872	Y54G2A.6a;Y54G2A.6b	MYb11-specific response
Q9XVS3	clec-87	WBGene00007709	C25A1.8	MYb11-specific response
Q94417	clec-91	WBGene00014117	ZK858.3	MYb11-specific response
Q2XN04	col-181	WBGene00000754	W03G11.1a;W03G11.1b	MYb11-specific response
P18833	col-8	WBGene00000597	F11H8.3	MYb11-specific response
Q09456	col-80	WBGene00000656	C09G5.5	MYb11-specific response
O17805	col-98	WBGene00000673	F14F7.1	MYb11-specific response
Q965W3	comt-3	WBGene00021487	Y40B10A.2a;Y40B10A.2b	MYb11-specific response
Q17802	cpg-1	WBGene00000465	C07G2.1a [Q17802-1];C07G2.1b [Q17802-2]	MYb11-specific response
P41996	cpg-2	WBGene00015102	B0280.5	common response
O45734	cpl-1	WBGene00000776	T03E6.7a [O45734-1];T03E6.7b [O45734-2]	MYb11-specific response
Q20950	cpr-9	WBGene00010204	F57F5.1	MYb11-specific response
O01422	csn-2	WBGene00000814	B0025.2	MYb11-specific response
P55216	cth-2	WBGene00022856	ZK1127.10	MYb11-specific response
P91401	ctnb-1	WBGene00019711	M01E11.2	MYb11-specific response
P52014	cyn-6	WBGene00000882	F42G9.2	MYb11-specific response
Q27531	cyp-14a5	WBGene00000373	F08F3.7	MYb11-specific response
Q19642	czw-1	WBGene00017643	F20D12.4	MYb11-specific response
	daf-22	WBGene00013284	Y57A10C.6	PA14-specific response
Q8MPW0	del-6	WBGene00011891	T21C9.3a;T21C9.3b	MYb11-specific response
	dnj-19	WBGene00001037	T05C3.5	PA14-specific response
O45667	dod-17	WBGene00010745	K10D11.1	common response
Q9XUH3	dod-24	WBGene00007875	C32H11.12	common response
	dsc-4	WBGene00001099	K02D7.4	PA14-specific response
G5EET2	dut-1	WBGene00010609	K07A1.2	MYb11-specific response
O17612	ech-1.1	WBGene00001150	C29F3.1	MYb11-specific response
Q21740	edc-3	WBGene00011036	R05D11.8	MYb11-specific response
Q9XWI6	eif-3.B	WBGene00001225	Y54E2A.11a [Q9XWI6-1];Y54E2A.11b [Q9XWI6-2]	MYb11-specific response
Q9GYM9	endu-2	WBGene00019779	M60.2	common response
Q93871	ent-2	WBGene00010701	K09A9.3	MYb11-specific response
P90829	F10C2.4	WBGene00008645	F10C2.4	MYb11-specific response
	F20D6.11	WBGene00017640	F20D6.11	PA14-specific response
Q20027	F35C8.5	WBGene00018036	F35C8.5	MYb11-specific response
Q09320	F40B5.2	WBGene00018226	F40B5.2a;F40B5.2b	MYb11-specific response
Q09321	F42A8.1	WBGene00009626	F42A8.1	MYb11-specific response
	F53C11.3	WBGene00009973	F53C11.3	PA14-specific response
O17893	F55B11.3	WBGene00010085	F55B11.3;F55B11.5	MYb11-specific response
	F55G11.2	WBGene00010123	F55G11.2	PA14-specific response
G5EC22	F55G11.4	WBGene00010124	F55G11.4;F55G11.8	common response
Q9TZL9	fard-1	WBGene00022200	Y71H10A.2	MYb11-specific response
Q9NEQ0	fat-1	WBGene00001393	Y67H2A.8	MYb11-specific response
Q9XVS0	fath-1	WBGene00007707	C25A1.5	MYb11-specific response
	fubl-2	WBGene00022738	ZK418.9	PA14-specific response
Q564Q1	gale-1	WBGene00008132	C47B2.6a [Q564Q1-2];C47B2.6b [Q564Q1-1]	MYb11-specific response
Q20117	gcs-1	WBGene00001527	F37B12.2	MYb11-specific response
Q19130	gfat-1	WBGene00008546	F07A11.2a;F07A11.2b	MYb11-specific response
Q19699	gfat-2	WBGene00009035	F22B3.4	MYb11-specific response
G5EF84	gip-2	WBGene00044008	C45G3.5	MYb11-specific response
	glb-1	WBGene00014030	ZK637.13	PA14-specific response
Q2HQL4	gln-3	WBGene00001604	Y105C5B.28a;Y105C5B.28b;Y105C5B.28c	MYb11-specific response
O02225	gln-6	WBGene00001607	C28D4.3	MYb11-specific response
	glrx-5	WBGene00013029	Y49E10.2	PA14-specific response
Q19572	gpa-12	WBGene00001674	F18G5.3	MYb11-specific response
P17331	gpd-4	WBGene00001686	F33H1.2	MYb11-specific response
Q93379	gsr-1	WBGene00008117	C46F11.2a [Q93379-1];C46F11.2b [Q93379-2]	MYb11-specific response
	gst-38	WBGene00001786	F35E8.8	PA14-specific response
Q21355	gst-4	WBGene00001752	K08F4.7	MYb11-specific response
O45819	gyg-2	WBGene00012020	T25E12.5	MYb11-specific response
Q17335	H24K24.3	WBGene00019240	H24K24.3a [Q17335-1];H24K24.3b [Q17335-2]	MYb11-specific response
Q21484	hat-1	WBGene00044069	M03C11.4	MYb11-specific response
	hex-1	WBGene00020509	T14F9.3	PA14-specific response
P90901	ifa-1	WBGene00002050	F38B2.1a [P90901-1];F38B2.1b [P90901-2];F38B2.1c [P90901-3];F38B2.1d [P90901-4]	MYb11-specific response
Q20751	iff-2	WBGene00002065	F54C9.1	MYb11-specific response
P91276	ima-2	WBGene00002073	F26B1.3	MYb11-specific response
Q19746	inx-3	WBGene00002125	F22F4.2	MYb11-specific response
P91316	irg-3	WBGene00018760	F53E10.4a;F53E10.4b;F53E10.4c	common response
P34528	K12H4.7	WBGene00019682	K12H4.7a [P34528-1];K12H4.7b [P34528-2]	MYb11-specific response
P34629	lap-1	WBGene00002249	ZK353.6	MYb11-specific response
	lbp-4	WBGene00002256	ZK742.5	PA14-specific response
Q965W1	lbp-9	WBGene00021486	Y40B10A.1a;Y40B10A.1b	MYb11-specific response
Q09610	lec-8	WBGene00002271	R07B1.10	MYb11-specific response
G5EC10	lec-9	WBGene00002272	C16H3.2	MYb11-specific response
Q966L6	let-504	WBGene00002696	E01A2.4	MYb11-specific response
	lmp-1	WBGene00003053	C03B1.12	PA14-specific response
O62415	lys-1	WBGene00003090	Y22F5A.4	MYb11-specific response
	lys-2	WBGene00003091	Y22F5A.5	PA14-specific response
	maoc-1	WBGene00017123	E04F6.3	PA14-specific response
Q9XXI9	mcm-2	WBGene00003154	Y17G7B.5a	MYb11-specific response
Q95XQ8	mcm-4	WBGene00003156	Y39G10AR.14a;Y39G10AR.14b	MYb11-specific response
Q21902	mcm-5	WBGene00003157	R10E4.4	MYb11-specific response
P34647	mcm-6	WBGene00003158	ZK632.1a [P34647-1];ZK632.1b [P34647-2]	MYb11-specific response
Q9U296	men-1	WBGene00012983	Y48B6A.12	MYb11-specific response
Q7YWX7	mig-14	WBGene00003246	R06B9.6	MYb11-specific response
	mlc-4	WBGene00003372	C56G7.1	PA14-specific response
Q9U2G5	mrp-7	WBGene00003413	Y43F8C.12	MYb11-specific response
	mrpl-34	WBGene00007712	C25A1.13	PA14-specific response
H2KYJ5	mtch-1	WBGene00018395	F43E2.7	MYb11-specific response
	nasp-2	WBGene00008218	C50B6.2	PA14-specific response
P24895	nduo-3	WBGene00010966	MTCE.34	MYb11-specific response
P24896	nduo-5	WBGene00010967	MTCE.35	MYb11-specific response
	nfu-1	WBGene00003064	R10H10.1	PA14-specific response
O01254	nspg-7.1	WBGene00011856	T20D3.2	MYb11-specific response
O45470	oac-20	WBGene00009488	F36G9.12	MYb11-specific response
Q966I8	pbs-1	WBGene00003947	K08D12.1	MYb11-specific response
Q23237	pbs-3	WBGene00003949	Y38A8.2	MYb11-specific response
Q9XUV0	pbs-5	WBGene00003951	K05C4.1	MYb11-specific response
Q8WQF1	pccb-1	WBGene00018701	F52E4.1a;F52E4.1b	MYb11-specific response
O02115	pcn-1	WBGene00003955	W03D2.4	MYb11-specific response
G5EFJ8	pcp-2	WBGene00003957	F23B2.12	MYb11-specific response
O44145	perm-2	WBGene00016636	C44B12.1	MYb11-specific response
O44144	perm-4	WBGene00016638	C44B12.5	MYb11-specific response
Q19311	pfas-1	WBGene00008654	F10F2.2	MYb11-specific response
Q9N5M2	pfd-2	WBGene00019220	H20J04.5	MYb11-specific response
P34331	plk-1	WBGene00004042	C14B9.4a [P34331-2];C14B9.4b [P34331-1]	MYb11-specific response
P49595	ppm-1.G	WBGene00018362	F42G9.1a [P49595-1];F42G9.1b [P49595-2]	MYb11-specific response
V6CLQ8	pqn-22	WBGene00004112	C46G7.4a;C46G7.4b;C46G7.4d;C46G7.4g;C46G7.4h;C46G7.4k;C46G7.4l;C46G7.4o;C46G7.4r;C46G7.4s	MYb11-specific response
	pqn-59	WBGene00004143	R119.4	PA14-specific response
G5EET8	pud-1.2	WBGene00017499;WBGene00021236	F15E11.13;Y19D10B.7	MYb11-specific response
G5EBF3	pud-2.1	WBGene00017490;WBGene00017500	F15E11.1;F15E11.14	common response
G5EEV5	pud-3	WBGene00017501	F15E11.15	MYb11-specific response
Q8IU00	puf-11	WBGene00022257	Y73B6BL.38	MYb11-specific response
B7WNA0	pyk-1	WBGene00009126	F25H5.3a;F25H5.3b;F25H5.3c;F25H5.3d;F25H5.3e	MYb11-specific response
	R04B5.5	WBGene00011003	R04B5.5	PA14-specific response
P34560	rmd-1	WBGene00011501	T05G5.7a [P34560-1];T05G5.7b [P34560-2]	common response
V6CIR8	rme-2	WBGene00004374	T11F8.3a;T11F8.3b	MYb11-specific response
Q03604	rnr-1	WBGene00004391	T23G5.1	MYb11-specific response
Q19537	rpa-1	WBGene00017546	F18A1.5	MYb11-specific response
Q9XVF7	rpl-2	WBGene00004413	B0250.1	MYb11-specific response
P49405	rpl-5	WBGene00004416	F54C9.5	MYb11-specific response
Q95Y90	rpl-9	WBGene00004420	R13A5.8	MYb11-specific response
Q09289	rpn-13	WBGene00016981	C56G2.7a;C56G2.7b	MYb11-specific response
P48154	rps-1	WBGene00004470	F56F3.5	MYb11-specific response
P49196	rps-12	WBGene00004481	F54E7.2	MYb11-specific response
Q19877	rps-23	WBGene00004492	F28D1.7a	MYb11-specific response
Q19491	rsd-6	WBGene00004684	F16D3.2	MYb11-specific response
Q23368	sec-24.2	WBGene00004756	ZC518.2	common response
Q19967	sec-61.G	WBGene00001303	F32D8.6	MYb11-specific response
Q20616	skpo-1	WBGene00009897	F49E12.1	MYb11-specific response
Q8WQB6	slc-30a5	WBGene00013668	Y105E8A.3	MYb11-specific response
Q3V5J4	slc-30a9	WBGene00022174	Y71H2AM.9	MYb11-specific response
	sna-1	WBGene00020951	W02F12.6	PA14-specific response
Q17334	sodh-1	WBGene00010790	K12G11.3;K12G11.4	MYb11-specific response
Q19905	sqv-4	WBGene00005022	F29F11.1	MYb11-specific response
O17365	srp-2	WBGene00005643	C05E4.1	MYb11-specific response
	T23D8.3	WBGene00011944	T23D8.3	PA14-specific response
Q9XTQ6	tbh-1	WBGene00006541	H13N06.6a [Q9XTQ6-2];H13N06.6b [Q9XTQ6-1];H13N06.6c	MYb11-specific response
Q9NEU3	tgt-2	WBGene00006567	Y39B6A.35	MYb11-specific response
O17759	tkt-1	WBGene00008506	F01G10.1	MYb11-specific response
	tpan-1	WBGene00012853	Y44A6D.2	PA14-specific response
Q95XT5	trap-1	WBGene00022122	Y71F9AM.6	MYb11-specific response
Q22288	ttr-15	WBGene00011561	T07C4.5	MYb11-specific response
P34500	ttr-2	WBGene00010539	K03H1.4	MYb11-specific response
Q22295	ugt-50	WBGene00011564	T07C5.1b [Q22295-2];T07C5.1c [Q22295-1];T07C5.1d;T07C5.1e	MYb11-specific response
O01780	ule-1	WBGene00021005	W03F11.1a;W03F11.1b	MYb11-specific response
Q18947	ule-3	WBGene00008378	D1054.11	MYb11-specific response
Q9XWT3	ule-5	WBGene00013394	Y62H9A.6	MYb11-specific response
Q17361	usp-14	WBGene00006856	C13B4.2	MYb11-specific response
	vdac-1	WBGene00019900	R05G6.7	PA14-specific response
P55155	vit-1	WBGene00006925	K09F5.2	MYb11-specific response
P05690	vit-2	WBGene00006926	C42D8.2	MYb11-specific response
Q9N4J2	vit-3	WBGene00006927	F59D8.1	MYb11-specific response
P18947	vit-4	WBGene00006928	F59D8.2	MYb11-specific response
P06125	vit-5	WBGene00006929	C04F6.1	MYb11-specific response
P18948	vit-6	WBGene00006930	K07H8.6a [P18948-2];K07H8.6b [P18948-3];K07H8.6c [P18948-1]	MYb11-specific response
	vps-32.1	WBGene00016961	C56C10.3	PA14-specific response
	W05H9.1	WBGene00021048	W05H9.1	PA14-specific response
	Y55F3BR.6	WBGene00021943	Y55F3BR.6	PA14-specific response
	Y69A2AR.18	WBGene00022089	Y69A2AR.18	PA14-specific response
	Y71F9AL.9	WBGene00022114	Y71F9AL.9	PA14-specific response
Q9BPN8	Y92H12BR.3	WBGene00022369	Y92H12BR.3a [Q9BPN8-1];Y92H12BR.3b [Q9BPN8-2]	MYb11-specific response
	ZC247.1	WBGene00013859	ZC247.1	PA14-specific response
Q95XP9	zwl-1	WBGene00021460	Y39G10AR.2a [Q95XP9-1];Y39G10AR.2b [Q95XP9-2];Y39G10AR.2c [Q95XP9-3];Y39G10AR.2d [Q95XP9-4]	MYb11-specific response

## Sheet: raw data Fig 4B
UniProt Accession	Gene Name	WormBase Gene IDs	WormBase	Venn diagram
Q7YXH5	aat-4	WBGene00000005	T13A10.10a	MYb11-specific response
P53585	acly-1	WBGene00016995	D1005.1	MYb11-specific response
Q9GUF2	acp-6	WBGene00022245	Y73B6BL.24	MYb11-specific response
Q9UAV8	acs-1	WBGene00018488	F46E10.1a;F46E10.1b;F46E10.1c	MYb11-specific response
Q20264	acs-11		F41C3.3	Bt247-specific response
Q19339	acs-14	WBGene00008669	F11A3.1	MYb11-specific response
P10984	act-2	WBGene00000064	T04C12.5	MYb11-specific response
O45815	act-5		T25C8.2	Bt247-specific response
Q21221	aho-3	WBGene00045192	K04G2.2	MYb11-specific response
O16720	alg-2	WBGene00000106	T07D3.7a;T07D3.7b	MYb11-specific response
P53993	algn-11	WBGene00015162	B0361.8	MYb11-specific response
O62183	aly-2	WBGene00000121	F23B2.6	MYb11-specific response
O44750	app-1	WBGene00000155	W03G9.4	MYb11-specific response
Q7JMQ6	aqp-2		C01G6.1b	Bt247-specific response
A0A3P6PCS5	arx-3	WBGene00000201	Y79H2A.6a;Y79H2A.6b	MYb11-specific response
G5EEI4	asp-1	WBGene00000214	Y39B6A.20	MYb11-specific response
Q94271	asp-14	WBGene00019619	K10C2.3	MYb11-specific response
H2KYN5	atg-18		F41E6.13b	Bt247-specific response
O45227	B0513.4	WBGene00007196	B0513.4a;B0513.4b	MYb11-specific response
Q18817	ben-1	WBGene00000248	C54C6.2	common response
Q18801	bre-1	WBGene00000266	C53B4.7a [Q18801-2];C53B4.7b [Q18801-1];C53B4.7c [Q18801-3];C53B4.7d [Q18801-4];C53B4.7e [Q18801-5];F56H6.5	MYb11-specific response
Q17539	C01B10.8	WBGene00015282	C01B10.8	MYb11-specific response
Q6A4V9	C05D12.3	WBGene00014666	C05D12.3a;C05D12.3c	MYb11-specific response
O45136	C05D2.8	WBGene00015469	C05D2.8	MYb11-specific response
Q5WRS4	C06A6.4	WBGene00015509	C06A6.4b	MYb11-specific response
O45078	C17H12.8	WBGene00015933	C17H12.8	common response
G5ED11	C27A7.6	WBGene00007757	C27A7.6a;C27A7.6c;C27A7.6d	MYb11-specific response
O16887	C29G2.6	WBGene00016234	C29G2.6	MYb11-specific response
Q9XUH7	C32H11.4	WBGene00007867	C32H11.4	MYb11-specific response
Q9XUH4	C32H11.9	WBGene00007872	C32H11.10;C32H11.9	MYb11-specific response
Q18449	C34D4.4	WBGene00016400	C34D4.4	MYb11-specific response
Q18529	C39D10.7	WBGene00016534	C39D10.7	MYb11-specific response
Q8WQD8	cah-4		R01E6.3b	Bt247-specific response
P34686	cap-2		M106.5	Bt247-specific response
Q19980	cat-4	WBGene00000298	F32G8.6	MYb11-specific response
Q94051	cav-1	WBGene00000301	T13F2.8a	MYb11-specific response
O45599	cbd-1	WBGene00010351	H02I12.1	MYb11-specific response
G5EFH8	cbs-1	WBGene00013866	ZC373.1a;ZC373.1b	MYb11-specific response
Q9NA39	ccg-1		Y73F8A.6	Bt247-specific response
Q9N4J8	cct-3	WBGene00018782	F54A3.3	MYb11-specific response
Q09599	cdl-1	WBGene00000411	R06F6.1	MYb11-specific response
G4SF79	F25E2.2	WBGene00017780	F25E2.2a;F25E2.2b	MYb11-specific response
G5EFS5	F45D11.15	WBGene00018460;WBGene00018461	F45D11.14;F45D11.15;F45D11.16	MYb11-specific response
Q2PJ97	F52E1.14	WBGene00044696	F52E1.14	MYb11-specific response
O17893	F55B11.3	WBGene00010085	F55B11.3;F55B11.5	MYb11-specific response
G5EC22	F55G11.4	WBGene00010124	F55G11.4;F55G11.8	MYb11-specific response
Q9TZ65	F56F11.4	WBGene00018991	F56F11.4a;F56F11.4b	MYb11-specific response
H2L0A8	H05C05.1	WBGene00019157	H05C05.1a;H05C05.1c	MYb11-specific response
O62342	R07E5.15	WBGene00011120	F17C8.7;R07E5.15;T23F11.2	MYb11-specific response
O44557	T08B1.1	WBGene00020340	T08B1.1a	MYb11-specific response
Q9UAW8	T12B3.3	WBGene00020446	T12B3.3;Y40C5A.4d	MYb11-specific response
A0A078BQP7	Y105C5B.15	WBGene00013654	Y105C5B.15a;Y105C5B.15b	MYb11-specific response
A0A0K3ASH9	Y50D4B.4	WBGene00021743	Y50D4B.4a;Y50D4B.4b;Y50D4B.4c;Y50D4B.4d;Y50D4B.4e;Y50D4B.4f	MYb11-specific response
Q4R165	Y54G2A.45	WBGene00044488	Y54G2A.45a;Y54G2A.45b	MYb11-specific response
Q9TZI1	cerk-1	WBGene00020398	T10B11.2	MYb11-specific response
P91398	cey-3	WBGene00000474	M01E11.5	MYb11-specific response
Q18143	cht-3	WBGene00016084	C25A8.4	MYb11-specific response
G5EGA4	cle-1	WBGene00000527	C36B1.1a;C36B1.1b;C36B1.1c;C36B1.1d	MYb11-specific response
Q22966	clec-1	WBGene00017772	F25B4.9	MYb11-specific response
Q21471	clec-265		M02F4.7	Bt247-specific response
Q9NAK5	clec-4		Y38E10A.5	Bt247-specific response
P90732	clec-41	WBGene00007153	B0365.6	common response
O45441	clec-62		F35C5.5a	Bt247-specific response
O45444	clec-63		F35C5.6	Bt247-specific response
O45443	clec-65	WBGene00009396	F35C5.8	common response
Q8ITX4	clec-67		F56D6.2	Bt247-specific response
Q95XX2	clec-85	WBGene00021872	Y54G2A.6a;Y54G2A.6b	MYb11-specific response
Q9XVS3	clec-87	WBGene00007709	C25A1.8	MYb11-specific response
Q94417	clec-91	WBGene00014117	ZK858.3	MYb11-specific response
O45114	col-103		F56B3.1	Bt247-specific response
Q20927	col-156		F57B7.3	Bt247-specific response
Q2XN04	col-181	WBGene00000754	W03G11.1a;W03G11.1b	MYb11-specific response
Q09455	col-39		C09G5.4	Bt247-specific response
Q22369	col-41		T10B10.1	Bt247-specific response
P18833	col-8	WBGene00000597	F11H8.3	MYb11-specific response
Q09456	col-80	WBGene00000656	C09G5.5	MYb11-specific response
P34340	col-90		C29E4.1	Bt247-specific response
O17805	col-98	WBGene00000673	F14F7.1	MYb11-specific response
Q965W3	comt-3	WBGene00021487	Y40B10A.2a;Y40B10A.2b	MYb11-specific response
Q17802	cpg-1	WBGene00000465	C07G2.1a [Q17802-1];C07G2.1b [Q17802-2]	MYb11-specific response
P41996	cpg-2	WBGene00015102	B0280.5	MYb11-specific response
G5ECM9	cpi-2		R01B10.1a	Bt247-specific response
O45734	cpl-1	WBGene00000776	T03E6.7a [O45734-1];T03E6.7b [O45734-2]	MYb11-specific response
G5EFB5	cpn-1		F43G9.9	Bt247-specific response
P43508	cpr-4		F44C4.3	Bt247-specific response
Q20950	cpr-9	WBGene00010204	F57F5.1	MYb11-specific response
O01422	csn-2	WBGene00000814	B0025.2	MYb11-specific response
P55216	cth-2	WBGene00022856	ZK1127.10	MYb11-specific response
P91401	ctnb-1	WBGene00019711	M01E11.2	MYb11-specific response
P52014	cyn-6	WBGene00000882	F42G9.2	MYb11-specific response
Q27531	cyp-14a5	WBGene00000373	F08F3.7	MYb11-specific response
Q19642	czw-1	WBGene00017643	F20D12.4	MYb11-specific response
Q18943	D1054.10	WBGene00008377	D1054.10	MYb11-specific response
O17729	D1086.6	WBGene00008393	D1086.6	MYb11-specific response
Q8MPW0	del-6	WBGene00011891	T21C9.3a;T21C9.3b	MYb11-specific response
Q9N5G3	dhs-14		R05D8.8	Bt247-specific response
O45667	dod-17	WBGene00010745	K10D11.1	MYb11-specific response
O61874	dod-19		ZK6.10	Bt247-specific response
Q9XUH3	dod-24	WBGene00007875	C32H11.12	MYb11-specific response
G5EET2	dut-1	WBGene00010609	K07A1.2	MYb11-specific response
O17612	ech-1.1	WBGene00001150	C29F3.1	MYb11-specific response
Q21740	edc-3	WBGene00011036	R05D11.8	MYb11-specific response
Q9XWI6	eif-3.B	WBGene00001225	Y54E2A.11a [Q9XWI6-1];Y54E2A.11b [Q9XWI6-2]	MYb11-specific response
Q9GYM9	endu-2	WBGene00019779	M60.2	MYb11-specific response
Q93871	ent-2	WBGene00010701	K09A9.3	MYb11-specific response
O45405	exl-1		F26H11.5	Bt247-specific response
Q19133	F07A11.5	WBGene00008548	F07A11.5	MYb11-specific response
P90829	F10C2.4	WBGene00008645	F10C2.4	MYb11-specific response
Q19536	F18A1.7	WBGene00017548	F18A1.7	MYb11-specific response
Q19680	F21D5.1	WBGene00009006	F21D5.1	MYb11-specific response
Q19891	F28H7.3	WBGene00009237	F28H7.3	MYb11-specific response
O62220	F33H2.3		F33H2.3	Bt247-specific response
Q20027	F35C8.5	WBGene00018036	F35C8.5	MYb11-specific response
O44400	F37C4.5		F37C4.5a	Bt247-specific response
Q09320	F40B5.2	WBGene00018226	F40B5.2a;F40B5.2b	MYb11-specific response
Q20287	F41G3.6	WBGene00018302	F41G3.6	MYb11-specific response
Q20311	F42A10.6	WBGene00018342	F42A10.6	MYb11-specific response
Q09321	F42A8.1	WBGene00009626	F42A8.1	MYb11-specific response
Q17447	faah-2		B0218.2	Bt247-specific response
Q9XUB7	far-6		W02A2.2	Bt247-specific response
Q9TZ51	far-7		K01A2.2a	Bt247-specific response
Q9TZL9	fard-1	WBGene00022200	Y71H10A.2	MYb11-specific response
Q9NEQ0	fat-1	WBGene00001393	Y67H2A.8	MYb11-specific response
Q9XVS0	fath-1	WBGene00007707	C25A1.5	MYb11-specific response
Q564Q1	gale-1	WBGene00008132	C47B2.6a [Q564Q1-2];C47B2.6b [Q564Q1-1]	MYb11-specific response
Q21801	gana-1		R07B7.11	Bt247-specific response
Q20117	gcs-1	WBGene00001527	F37B12.2	MYb11-specific response
H2L0F7	gei-4		W07B3.2c	Bt247-specific response
Q10663	gei-7		C05E4.9a	Bt247-specific response
Q19130	gfat-1	WBGene00008546	F07A11.2a;F07A11.2b	MYb11-specific response
Q19699	gfat-2	WBGene00009035	F22B3.4	MYb11-specific response
G5EF84	gip-2	WBGene00044008	C45G3.5	MYb11-specific response
P30627	glb-1		ZK637.13	Bt247-specific response
Q2HQL4	gln-3	WBGene00001604	Y105C5B.28a;Y105C5B.28b;Y105C5B.28c	MYb11-specific response
O02225	gln-6	WBGene00001607	C28D4.3	MYb11-specific response
Q22682	glt-4		T22E5.2	Bt247-specific response
Q19572	gpa-12	WBGene00001674	F18G5.3	MYb11-specific response
P17331	gpd-4	WBGene00001686	F33H1.2	MYb11-specific response
Q7Z2A9	grd-13		W05E7.3	Bt247-specific response
O02153	grd-14		T01B10.2	Bt247-specific response
Q9N2Z3	grl-16		Y65B4BR.6a	Bt247-specific response
Q93379	gsr-1	WBGene00008117	C46F11.2a [Q93379-1];C46F11.2b [Q93379-2]	MYb11-specific response
Q21355	gst-4	WBGene00001752	K08F4.7	MYb11-specific response
O45819	gyg-2	WBGene00012020	T25E12.5	MYb11-specific response
Q17335	H24K24.3	WBGene00019240	H24K24.3a [Q17335-1];H24K24.3b [Q17335-2]	MYb11-specific response
Q9U275	haf-7		Y50E8A.16	Bt247-specific response
Q21484	hat-1	WBGene00044069	M03C11.4	MYb11-specific response
Q19743	hil-3		F22F1.1	Bt247-specific response
P08898	his-2		B0035.10	Bt247-specific response
P10771	his-24		M163.3	Bt247-specific response
Q27894	his-4		F07B7.4	Bt247-specific response
Q9U281	his-72		Y49E10.6a	Bt247-specific response
G5EEL9	hmg-11		T05A7.4	Bt247-specific response
Q95Y17	hpo-6		Y41D4B.16	Bt247-specific response
P34328	hsp-12.2		C14B9.1	Bt247-specific response
Q86GU1	hsp-25		C09B8.6b	Bt247-specific response
P90901	ifa-1	WBGene00002050	F38B2.1a [P90901-1];F38B2.1b [P90901-2];F38B2.1c [P90901-3];F38B2.1d [P90901-4]	common response
P90900	ifa-4		K05B2.3	Bt247-specific response
Q19286	ifb-2		F10C1.7a	Bt247-specific response
Q21067	ifc-2		M6.1b	Bt247-specific response
Q19782	ifd-2		F25E2.4	Bt247-specific response
Q20751	iff-2	WBGene00002065	F54C9.1	MYb11-specific response
P91276	ima-2	WBGene00002073	F26B1.3	MYb11-specific response
Q19746	inx-3	WBGene00002125	F22F4.2	MYb11-specific response
P91316	irg-3	WBGene00018760	F53E10.4a;F53E10.4b;F53E10.4c	MYb11-specific response
P91369	K11H12.4	WBGene00019660	K11H12.4	common response
P34528	K12H4.7	WBGene00019682	K12H4.7a [P34528-1];K12H4.7b [P34528-2]	MYb11-specific response
P34629	lap-1	WBGene00002249	ZK353.6	MYb11-specific response
Q20223	lbp-1		F40F4.3	Bt247-specific response
Q965W1	lbp-9	WBGene00021486	Y40B10A.1a;Y40B10A.1b	MYb11-specific response
P36573	lec-1		W09H1.6a	Bt247-specific response
G5EBV4	lec-10		W01A11.4	Bt247-specific response
Q20684	lec-2		F52H3.7a	Bt247-specific response
G5EFI4	lec-5		ZK1248.16	Bt247-specific response
Q9N384	lec-6		Y55B1AR.1	Bt247-specific response
Q09610	lec-8	WBGene00002271	R07B1.10	common response
G5EC10	lec-9	WBGene00002272	C16H3.2	common response
Q966L6	let-504	WBGene00002696	E01A2.4	MYb11-specific response
P02567	let-75		R06C7.10	Bt247-specific response
Q27249	lev-11		Y105E8B.1e	Bt247-specific response
K8FDX2	lev-11		Y105E8B.1g	Bt247-specific response
Q09490	lgg-1		C32D5.9	Bt247-specific response
Q21443	lmn-1		DY3.2	Bt247-specific response
O62415	lys-1	WBGene00003090	Y22F5A.4	common response
O62416	lys-2		Y22F5A.5	Bt247-specific response
Q9XXI9	mcm-2	WBGene00003154	Y17G7B.5a	MYb11-specific response
Q95XQ8	mcm-4	WBGene00003156	Y39G10AR.14a;Y39G10AR.14b	MYb11-specific response
Q21902	mcm-5	WBGene00003157	R10E4.4	MYb11-specific response
P34647	mcm-6	WBGene00003158	ZK632.1a [P34647-1];ZK632.1b [P34647-2]	MYb11-specific response
P12456	mec-7		ZK154.3	Bt247-specific response
Q21307	mek-1		K08A8.1a	Bt247-specific response
Q9U296	men-1	WBGene00012983	Y48B6A.12	MYb11-specific response
Q9U228	mif-1		Y56A3A.3	Bt247-specific response
Q7YWX7	mig-14	WBGene00003246	R06B9.6	MYb11-specific response
G5EBV3	mig-2		C35C5.4	Bt247-specific response
Q9U2G5	mrp-7	WBGene00003413	Y43F8C.12	MYb11-specific response
H2KYJ5	mtch-1	WBGene00018395	F43E2.7	MYb11-specific response
Q21281	mup-4		K07D8.1	Bt247-specific response
P12845	myo-2		T18D3.4	Bt247-specific response
O62244	myo-6		F45G2.2a	Bt247-specific response
P24895	nduo-3	WBGene00010966	MTCE.34	MYb11-specific response
P24896	nduo-5	WBGene00010967	MTCE.35	MYb11-specific response
G5EEA8	nex-1		ZC155.1	Bt247-specific response
O01254	nspg-7.1	WBGene00011856	T20D3.2	MYb11-specific response
O45470	oac-20	WBGene00009488	F36G9.12	MYb11-specific response
H2KYY4	pat-12		T17H7.4c	Bt247-specific response
Q966I8	pbs-1	WBGene00003947	K08D12.1	MYb11-specific response
Q23237	pbs-3	WBGene00003949	Y38A8.2	MYb11-specific response
Q9XUV0	pbs-5	WBGene00003951	K05C4.1	MYb11-specific response
Q8WQF1	pccb-1	WBGene00018701	F52E4.1a;F52E4.1b	MYb11-specific response
O02115	pcn-1	WBGene00003955	W03D2.4	MYb11-specific response
G5EFJ8	pcp-2	WBGene00003957	F23B2.12	MYb11-specific response
O44145	perm-2	WBGene00016636	C44B12.1	MYb11-specific response
O44144	perm-4	WBGene00016638	C44B12.5	MYb11-specific response
Q19311	pfas-1	WBGene00008654	F10F2.2	MYb11-specific response
Q9N5M2	pfd-2	WBGene00019220	H20J04.5	MYb11-specific response
P34331	plk-1	WBGene00004042	C14B9.4a [P34331-2];C14B9.4b [P34331-1]	MYb11-specific response
Q9TXQ1	pme-5		ZK1005.1b	Bt247-specific response
G5EDS2	pod-1		Y76A2B.1a	Bt247-specific response
P49595	ppm-1.G	WBGene00018362	F42G9.1a [P49595-1];F42G9.1b [P49595-2]	MYb11-specific response
V6CLQ8	pqn-22	WBGene00004112	C46G7.4a;C46G7.4b;C46G7.4d;C46G7.4g;C46G7.4h;C46G7.4k;C46G7.4l;C46G7.4o;C46G7.4r;C46G7.4s	MYb11-specific response
G5EET8	pud-1.2	WBGene00017499;WBGene00021236	F15E11.13;Y19D10B.7	MYb11-specific response
G5EBF3	pud-2.1	WBGene00017490;WBGene00017500	F15E11.1;F15E11.14	MYb11-specific response
G5EEV5	pud-3	WBGene00017501	F15E11.15	MYb11-specific response
Q8IU00	puf-11	WBGene00022257	Y73B6BL.38	MYb11-specific response
B7WNA0	pyk-1	WBGene00009126	F25H5.3a;F25H5.3b;F25H5.3c;F25H5.3d;F25H5.3e	MYb11-specific response
Q20496	rhi-1		F46H6.1	Bt247-specific response
P34560	rmd-1	WBGene00011501	T05G5.7a [P34560-1];T05G5.7b [P34560-2]	MYb11-specific response
V6CIR8	rme-2	WBGene00004374	T11F8.3a;T11F8.3b	MYb11-specific response
Q03604	rnr-1	WBGene00004391	T23G5.1	MYb11-specific response
Q19537	rpa-1	WBGene00017546	F18A1.5	MYb11-specific response
Q9XVF7	rpl-2	WBGene00004413	B0250.1	MYb11-specific response
P49405	rpl-5	WBGene00004416	F54C9.5	MYb11-specific response
Q95Y90	rpl-9	WBGene00004420	R13A5.8	MYb11-specific response
Q09289	rpn-13	WBGene00016981	C56G2.7a;C56G2.7b	MYb11-specific response
P48154	rps-1	WBGene00004470	F56F3.5	MYb11-specific response
P49196	rps-12	WBGene00004481	F54E7.2	MYb11-specific response
Q19877	rps-23	WBGene00004492	F28D1.7a	MYb11-specific response
Q19491	rsd-6	WBGene00004684	F16D3.2	MYb11-specific response
Q9XTT3	scav-3		Y49E10.20	Bt247-specific response
O62149	scrm-4		F11A6.2	Bt247-specific response
Q23368	sec-24.2	WBGene00004756	ZC518.2	MYb11-specific response
Q19967	sec-61.G	WBGene00001303	F32D8.6	MYb11-specific response
Q20363	sip-1		F43D9.4	Bt247-specific response
Q20616	skpo-1	WBGene00009897	F49E12.1	MYb11-specific response
G5EE67	skr-3		F44G3.6	Bt247-specific response
Q8WQB6	slc-30a5	WBGene00013668	Y105E8A.3	MYb11-specific response
Q3V5J4	slc-30a9	WBGene00022174	Y71H2AM.9	MYb11-specific response
Q17334	sodh-1	WBGene00010790	K12G11.3;K12G11.4	common response
Q21408	spc-1		K10B3.10b	Bt247-specific response
O44511	sph-1		F42G8.11	Bt247-specific response
P12114	sqt-1		B0491.2	Bt247-specific response
Q19905	sqv-4	WBGene00005022	F29F11.1	MYb11-specific response
O17365	srp-2	WBGene00005643	C05E4.1	MYb11-specific response
G5EFH4	srp-6		C03G6.19	Bt247-specific response
A9Z1L1	srp-7		F20D6.4d	Bt247-specific response
Q9XWU2	sup-1		Y41C4A.13	Bt247-specific response
O16454	tag-196		F41E6.6	Bt247-specific response
Q95002	tax-6		C02F4.2a	Bt247-specific response
O18154	tba-7		T28D6.2	Bt247-specific response
Q9XTQ6	tbh-1	WBGene00006541	H13N06.6a [Q9XTQ6-2];H13N06.6b [Q9XTQ6-1];H13N06.6c	MYb11-specific response
O46015	tep-1		ZK337.1b	Bt247-specific response
Q9NEU3	tgt-2	WBGene00006567	Y39B6A.35	MYb11-specific response
O17759	tkt-1	WBGene00008506	F01G10.1	MYb11-specific response
Q95XT5	trap-1	WBGene00022122	Y71F9AM.6	MYb11-specific response
Q9TXY8	trx-4		Y44E3A.3	Bt247-specific response
O17389	tth-1		F08F1.8	Bt247-specific response
Q22288	ttr-15	WBGene00011561	T07C4.5	common response
P34500	ttr-2	WBGene00010539	K03H1.4	MYb11-specific response
Q2EEM8	ttr-45		JC8.14	Bt247-specific response
Q03575	ttr-5		C40H1.5	Bt247-specific response
O62289	ttr-51		JC8.8	Bt247-specific response
O17345	ttr-6		T28B4.3	Bt247-specific response
Q95Y93	ttr-8		R13A5.6	Bt247-specific response
Q22295	ugt-50	WBGene00011564	T07C5.1b [Q22295-2];T07C5.1c [Q22295-1];T07C5.1d;T07C5.1e	MYb11-specific response
O01780	ule-1	WBGene00021005	W03F11.1a;W03F11.1b	MYb11-specific response
Q18947	ule-3	WBGene00008378	D1054.11	MYb11-specific response
Q9XWT3	ule-5	WBGene00013394	Y62H9A.6	MYb11-specific response
Q21190	unc-1		K03E6.5a	Bt247-specific response
O16000	unc-64		F56A8.7a	Bt247-specific response
O76566	unc-96		F13C5.6a	Bt247-specific response
Q17361	usp-14	WBGene00006856	C13B4.2	MYb11-specific response
P55155	vit-1	WBGene00006925	K09F5.2	MYb11-specific response
P05690	vit-2	WBGene00006926	C42D8.2	MYb11-specific response
Q9N4J2	vit-3	WBGene00006927	F59D8.1	MYb11-specific response
P18947	vit-4	WBGene00006928	F59D8.2	MYb11-specific response
P06125	vit-5	WBGene00006929	C04F6.1	MYb11-specific response
P18948	vit-6	WBGene00006930	K07H8.6a [P18948-2];K07H8.6b [P18948-3];K07H8.6c [P18948-1]	MYb11-specific response
Q9N488	Y110A2AR.1	WBGene00022452	Y110A2AR.1	MYb11-specific response
K8ESM2	Y16B4A.2	WBGene00012445	Y16B4A.2	MYb11-specific response
Q9U2I4	Y41C4A.9	WBGene00012756	Y41C4A.9	MYb11-specific response
O18224	Y57G11B.5	WBGene00013297	Y57G11B.5	MYb11-specific response
Q9XWT4	Y62H9A.4	WBGene00013392	Y62H9A.4	MYb11-specific response
Q9XWS6	Y62H9A.5	WBGene00013393	Y62H9A.5	MYb11-specific response
Q9BPN8	Y92H12BR.3	WBGene00022369	Y92H12BR.3a [Q9BPN8-1];Y92H12BR.3b [Q9BPN8-2]	MYb11-specific response
Q23258	ZC373.2	WBGene00013867	ZC373.2	MYb11-specific response
Q23307	ZC412.3		ZC412.3	Bt247-specific response
O44730	zig-7		F54D7.4	Bt247-specific response
Q09365	ZK1320.3		ZK1320.3	Bt247-specific response
P34650	ZK632.4		ZK632.4	Bt247-specific response
P34673	ZK688.3		ZK688.3	Bt247-specific response
Q23604	ZK813.3	WBGene00022822	ZK813.3	MYb11-specific response
Q95XP9	zwl-1	WBGene00021460	Y39G10AR.2a [Q95XP9-1];Y39G10AR.2b [Q95XP9-2];Y39G10AR.2c [Q95XP9-3];Y39G10AR.2d [Q95XP9-4]	MYb11-specific response
O76836			T19D12.4a	Bt247-specific response
Q9XVM8			F53F1.6a	Bt247-specific response
Q18577			C42D4.1	Bt247-specific response
Q17420			B0024.4	Bt247-specific response
O45198			W09G12.7	Bt247-specific response
Q20770			F54D5.4	Bt247-specific response
G5EEP7			T01D3.6b	Bt247-specific response
Q966I2			M02H5.8	Bt247-specific response
Q22850			T28F4.5	Bt247-specific response
Q6EZG8			ZK6.11b	Bt247-specific response
Q9BKP8			C17F4.7	Bt247-specific response
M1Z859			K08D8.6b	Bt247-specific response
Q19660			F21C10.10	Bt247-specific response
Q7JLZ9			T24B8.3b	Bt247-specific response
Q9UAT1			D2063.1	Bt247-specific response
Q22631			T21B6.3	Bt247-specific response
O02362			F35E12.10	Bt247-specific response
Q9N3H9			Y52E8A.3	Bt247-specific response
Q19063			E04F6.8	Bt247-specific response
Q9XUT9			K06G5.1a	Bt247-specific response
Q93765			F53C11.1a	Bt247-specific response
G5EBP5			ZC247.1	Bt247-specific response
Q18012			C15C7.5	Bt247-specific response
Q9U2B8			Y47D3B.6	Bt247-specific response
H2L296			F40F8.5b	Bt247-specific response
U4PBU8			Y104H12BR.1	Bt247-specific response
G5EBF4			T28H10.3	Bt247-specific response
Q21635			R02D5.3	Bt247-specific response
Q23179			W05H9.1a	Bt247-specific response
H9G2S0			F08B12.4i	Bt247-specific response
G5EFE3			H03A11.2	Bt247-specific response
O02155			T09B4.5a	Bt247-specific response
Q21888			R102.2	Bt247-specific response
Q9U315			Y105C5B.5	Bt247-specific response
Q22437			T12G3.4	Bt247-specific response
Q8I4C1			Y60A3A.21a	Bt247-specific response
Q21702			R04B5.5	Bt247-specific response
O76672			H34I24.2	Bt247-specific response
Q8TA47			Y51F10.7	Bt247-specific response
Q20476			F46G10.1a	Bt247-specific response
Q23642			ZK856.7	Bt247-specific response
Q7JMS5			F40F12.7	Bt247-specific response
P91844			ZC410.5a	Bt247-specific response
Q95QL1			F13H8.11	Bt247-specific response
O76561			F13C5.2	Bt247-specific response
Q19064			E04F6.9	Bt247-specific response
O16405			C36C5.5	Bt247-specific response
O61217			K02D7.1	Bt247-specific response
Q18075			C18B2.4	Bt247-specific response
P91372			K11H12.7	Bt247-specific response
Q18599			C44B7.10	Bt247-specific response
Q18705			C49C8.5	Bt247-specific response
O76449			ZK1055.7	Bt247-specific response
Q18655			C46C2.2	Bt247-specific response
Q09489			C32D5.8a	Bt247-specific response
Q965K6			T24E12.5	Bt247-specific response
Q23635			ZK84.1	Bt247-specific response

## Sheet: raw data Fig 4C
worm strain	bacterial treatment	replicate	worm area	fluorescence (IntDen)	fluorescence normalized by area
clec-41p::gfp	MYb11	1	5.719	63.361	11.079
clec-41p::gfp	MYb11	2	5.804	52.461	9.03877
clec-41p::gfp	MYb11	3	4.964	53.948	10.8678
clec-41p::gfp	MYb11	4	5.168	58.149	11.2517
clec-41p::gfp	MYb11	5	5.146	57.508	11.1753
clec-41p::gfp	MYb11	6	5.456	53.017	9.71719
clec-41p::gfp	MYb11	7	4.206	67.107	15.9551
clec-41p::gfp	MYb11	8	5.665	67.706	11.9516
clec-41p::gfp	MYb11	9	5.482	46.251	8.43688
clec-41p::gfp	MYb11	10	5.087	49.305	9.69235
clec-41p::gfp	MYb11	11	5.675	67.134	11.8298
clec-41p::gfp	MYb11	12	5.51	73.208	13.2864
clec-41p::gfp	MYb11	13	5.632	69.565	12.3517
clec-41p::gfp	MYb11	14	5.764	62.564	10.8543
clec-41p::gfp	MYb11	15	5.05	56.531	11.1943
clec-41p::gfp	MYb11	16	5.348	68.425	12.7945
clec-41p::gfp	MYb11	17	5.307	56.169	10.5839
clec-41p::gfp	MYb11	18	5.845	46.927	8.02857
clec-41p::gfp	MYb11	19	5.602	55.18	9.85005
clec-41p::gfp	MYb11	20	5.23	47.466	9.07572
clec-41p::gfp	MYb11	21	5.688	65.843	11.5758
clec-41p::gfp	MYb11	22	5.293	62.478	11.8039
clec-41p::gfp	MYb11	23	5.756	54.624	9.48992
clec-41p::gfp	MYb11	24	5.262	57.447	10.9173
clec-41p::gfp	MYb11	25	5.619	58.884	10.4794
clec-41p::gfp	MYb11	26	5.708	62.853	11.0114
clec-41p::gfp	MYb11	27	5.273	61.587	11.6797
clec-41p::gfp	MYb11	28	4.834	46.625	9.64522
clec-41p::gfp	MYb11	29	5.125	55.511	10.8314
clec-41p::gfp	MYb115	1	4.664	53.03	11.3701
clec-41p::gfp	MYb115	2	5.726	61.299	10.7054
clec-41p::gfp	MYb115	3	4.435	44.963	10.1382
clec-41p::gfp	MYb115	4	5.595	47.225	8.44057
clec-41p::gfp	MYb115	5	4.983	48.658	9.7648
clec-41p::gfp	MYb115	6	5.436	58.925	10.8398
clec-41p::gfp	MYb115	7	5.727	56.859	9.92823
clec-41p::gfp	MYb115	8	5.891	58.316	9.89917
clec-41p::gfp	MYb115	9	5.243	35.502	6.77131
clec-41p::gfp	MYb115	10	5.633	56.279	9.99095
clec-41p::gfp	MYb115	11	5.398	58.956	10.9218
clec-41p::gfp	MYb115	12	5.28	44.405	8.41004
clec-41p::gfp	MYb115	13	5.04	52.397	10.3962
clec-41p::gfp	MYb115	14	5.207	45.356	8.71058
clec-41p::gfp	MYb115	15	5.07	78.217	15.4274
clec-41p::gfp	MYb115	16	5.906	60.726	10.2821
clec-41p::gfp	MYb115	17	4.913	52.838	10.7547
clec-41p::gfp	MYb115	18	4.181	51.031	12.2055
clec-41p::gfp	MYb115	19	5.721	55.41	9.68537
clec-41p::gfp	MYb115	20	5.149	54.606	10.6052
clec-41p::gfp	MYb115	21	5.095	52.817	10.3664
clec-41p::gfp	MYb115	22	5.97	70.362	11.7859
clec-41p::gfp	MYb115	23	6.451	61.454	9.52627
clec-41p::gfp	MYb115	24	5.476	63.995	11.6864
clec-41p::gfp	MYb115	25	5.398	70.394	13.0408
clec-41p::gfp	MYb115	26	5.522	65.817	11.9191
clec-41p::gfp	MYb115	27	4.996	55.344	11.0777
clec-41p::gfp	MYb115	28	5.285	58.507	11.0704
clec-41p::gfp	MYb115	29	5.349	58.759	10.985
clec-41p::gfp	MYb115	30	6.165	62.854	10.1953
clec-41p::gfp	OP50	1	5.048	48.578	9.62322
clec-41p::gfp	OP50	2	5.294	53.459	10.098
clec-41p::gfp	OP50	3	4.5	32.699	7.26644
clec-41p::gfp	OP50	4	5.194	50.991	9.81729
clec-41p::gfp	OP50	5	5.18	55.956	10.8023
clec-41p::gfp	OP50	6	5.197	45.116	8.68116
clec-41p::gfp	OP50	7	5.497	51.987	9.45734
clec-41p::gfp	OP50	8	5.823	50.395	8.65447
clec-41p::gfp	OP50	9	5.334	62.301	11.68
clec-41p::gfp	OP50	10	5.349	54.758	10.2371
clec-41p::gfp	OP50	11	5.337	49.965	9.362
clec-41p::gfp	OP50	12	5.564	39.213	7.04763
clec-41p::gfp	OP50	13	5.508	45.77	8.30973
clec-41p::gfp	OP50	14	5.534	46.904	8.47561
clec-41p::gfp	OP50	15	5.601	32.139	5.73808
clec-41p::gfp	OP50	16	6.126	51.701	8.4396
clec-41p::gfp	OP50	17	5.63	45.235	8.03464
clec-41p::gfp	OP50	18	5.825	57.795	9.92189
clec-41p::gfp	OP50	19	4.75	52.256	11.0013
clec-41p::gfp	OP50	20	5.571	47.591	8.54263
clec-41p::gfp	OP50	21	5.89	58.413	9.91732
clec-41p::gfp	OP50	22	4.384	32.385	7.38709
clec-41p::gfp	OP50	23	6.346	46.088	7.26253
clec-41p::gfp	OP50	24	4.674	41.947	8.97454
clec-41p::gfp	OP50	25	4.693	38.322	8.16578
clec-41p::gfp	OP50	26	5.315	50.656	9.53076
clec-41p::gfp	OP50	27	5.077	52.207	10.283
clec-41p::gfp	OP50	28	4.75	51.601	10.8634
clec-41p::gfp	OP50	29	4.286	37.563	8.76412
clec-41p::gfp	OP50	30	4.787	39.217	8.1924
clec-41p::gfp	OP50	31	5.327	42.578	7.99287
dod-24p::gfp	MYb11	1	4.89	237.54	48.5767
dod-24p::gfp	MYb11	2	4.514	210.606	46.6562
dod-24p::gfp	MYb11	3	4.37	234.957	53.7659
dod-24p::gfp	MYb11	4	4.645	125.56	27.0312
dod-24p::gfp	MYb11	5	4.59	183.008	39.871
dod-24p::gfp	MYb11	6	4.372	178.303	40.7829
dod-24p::gfp	MYb11	7	5.172	197.896	38.263
dod-24p::gfp	MYb11	8	5.043	166.768	33.0692
dod-24p::gfp	MYb11	9	4.607	266.461	57.8383
dod-24p::gfp	MYb11	10	4.739	222.177	46.8827
dod-24p::gfp	MYb11	11	4.857	197.823	40.7295
dod-24p::gfp	MYb11	12	4.494	221.412	49.2684
dod-24p::gfp	MYb11	13	5.575	342.108	61.3647
dod-24p::gfp	MYb11	14	4.545	241.989	53.2429
dod-24p::gfp	MYb11	15	4.469	229.111	51.2667
dod-24p::gfp	MYb11	16	4.783	184.365	38.5459
dod-24p::gfp	MYb11	17	5.091	202.851	39.845
dod-24p::gfp	MYb11	18	4.841	200.437	41.404
dod-24p::gfp	MYb11	19	4.847	231.972	47.8589
dod-24p::gfp	MYb11	20	5.216	229.714	44.0403
dod-24p::gfp	MYb11	21	5.112	187.674	36.7124
dod-24p::gfp	MYb11	22	5.151	193.798	37.6234
dod-24p::gfp	MYb11	23	4.644	207.783	44.7422
dod-24p::gfp	MYb11	24	4.854	290.677	59.884
dod-24p::gfp	MYb11	25	5.166	153.172	29.65
dod-24p::gfp	MYb11	26	4.897	95.681	19.5387
dod-24p::gfp	MYb11	27	5.47	200.816	36.7122
dod-24p::gfp	MYb11	28	5.116	225.698	44.1161
dod-24p::gfp	MYb11	29	4.864	227.778	46.8294
dod-24p::gfp	MYb11	30	4.868	231.82	47.6212
dod-24p::gfp	MYb11	31	5.232	165.261	31.5866
dod-24p::gfp	MYb11	32	4.876	195.012	39.9943
dod-24p::gfp	MYb11	33	5.721	195.879	34.2386
dod-24p::gfp	MYb11	34	5.2	171.171	32.9175
dod-24p::gfp	MYb11	35	5.628	231.075	41.0581
dod-24p::gfp	MYb115	1	4.607	139.719	30.3275
dod-24p::gfp	MYb115	2	4.441	183.724	41.37
dod-24p::gfp	MYb115	3	5.205	189.713	36.4482
dod-24p::gfp	MYb115	4	4.331	166.027	38.3346
dod-24p::gfp	MYb115	5	4.408	169.883	38.5397
dod-24p::gfp	MYb115	6	4.834	179.128	37.0559
dod-24p::gfp	MYb115	7	4.56	123.543	27.0928
dod-24p::gfp	MYb115	8	4.977	144.906	29.1151
dod-24p::gfp	MYb115	9	4.554	186.616	40.9785
dod-24p::gfp	MYb115	10	5.986	168.634	28.1714
dod-24p::gfp	MYb115	11	5.125	168.768	32.9303
dod-24p::gfp	MYb115	12	5.378	148.813	27.6707
dod-24p::gfp	MYb115	13	4.988	140.259	28.1193
dod-24p::gfp	MYb115	14	4.989	158.51	31.7719
dod-24p::gfp	MYb115	15	5.177	145.36	28.078
dod-24p::gfp	MYb115	16	5.039	114.649	22.7523
dod-24p::gfp	MYb115	17	4.997	137.811	27.5787
dod-24p::gfp	MYb115	18	5.433	182.46	33.5837
dod-24p::gfp	MYb115	19	5.01	189.714	37.8671
dod-24p::gfp	MYb115	20	5.101	168.925	33.1161
dod-24p::gfp	MYb115	21	4.893	189.971	38.8251
dod-24p::gfp	MYb115	22	4.854	139.915	28.8247
dod-24p::gfp	MYb115	23	4.996	164.703	32.967
dod-24p::gfp	MYb115	24	4.816	143.302	29.7554
dod-24p::gfp	MYb115	25	4.786	99.828	20.8583
dod-24p::gfp	MYb115	26	5.231	160.946	30.7677
dod-24p::gfp	MYb115	27	5.257	187.199	35.6095
dod-24p::gfp	MYb115	28	4.937	167.98	34.0247
dod-24p::gfp	MYb115	29	4.702	235.374	50.0583
dod-24p::gfp	MYb115	30	4.731	146.875	31.0452
dod-24p::gfp	MYb115	31	5.025	101.136	20.1266
dod-24p::gfp	MYb115	32	4.968	147.959	29.7824
dod-24p::gfp	MYb115	33	4.585	116.507	25.4105
dod-24p::gfp	MYb115	34	5.483	164.463	29.9951
dod-24p::gfp	OP50	1	4.773	55.259	11.5774
dod-24p::gfp	OP50	2	5.126	64.9	12.6609
dod-24p::gfp	OP50	3	4.713	68.385	14.5099
dod-24p::gfp	OP50	4	4.822	69.341	14.3801
dod-24p::gfp	OP50	5	5.424	73.922	13.6287
dod-24p::gfp	OP50	6	4.794	64.765	13.5096
dod-24p::gfp	OP50	7	4.183	49.564	11.8489
dod-24p::gfp	OP50	8	4.324	50.904	11.7724
dod-24p::gfp	OP50	9	4.282	82.13	19.1803
dod-24p::gfp	OP50	10	4.139	64.121	15.4919
dod-24p::gfp	OP50	11	4.573	62.91	13.7568
dod-24p::gfp	OP50	12	5.425	80.37	14.8147
dod-24p::gfp	OP50	13	4.785	76.948	16.0811
dod-24p::gfp	OP50	14	4.909	69.248	14.1063
dod-24p::gfp	OP50	15	4.725	43.103	9.12233
dod-24p::gfp	OP50	16	4.555	46.394	10.1853
dod-24p::gfp	OP50	17	5.413	64.128	11.847
dod-24p::gfp	OP50	18	5.092	71.027	13.9487
dod-24p::gfp	OP50	19	4.906	92.503	18.8551
dod-24p::gfp	OP50	20	5.315	68.714	12.9283
dod-24p::gfp	OP50	21	5.189	115.978	22.3507
dod-24p::gfp	OP50	22	4.264	53.178	12.4714
dod-24p::gfp	OP50	23	4.487	63.269	14.1005
dod-24p::gfp	OP50	24	5.097	44.092	8.65058
dod-24p::gfp	OP50	25	5.147	78.696	15.2897
dod-24p::gfp	OP50	26	5.399	61.85	11.4558
dod-24p::gfp	OP50	27	5.395	77.052	14.2821
dod-24p::gfp	OP50	28	4.797	68.438	14.2668
dod-24p::gfp	OP50	29	4.477	59.76	13.3482
dod-24p::gfp	OP50	30	5.049	5.624	1.11388
dod-24p::gfp	OP50	31	4.737	56.53	11.9337
dod-24p::gfp	OP50	32	5.376	26.367	4.90458
dod-24p::gfp	OP50	33	5.319	70.22	13.2017
lys-1::gfp	MYb11	1	5.782	35.776	6.18748
lys-1::gfp	MYb11	2	6.207	7.982	1.28597
lys-1::gfp	MYb11	3	5.844	21.05	3.60198
lys-1::gfp	MYb11	4	5.989	48.666	8.1259
lys-1::gfp	MYb11	5	6.353	63.455	9.98819
lys-1::gfp	MYb11	6	5.788	30.718	5.30719
lys-1::gfp	MYb11	7	5.263	59.212	11.2506
lys-1::gfp	MYb11	8	6.557	47.065	7.17783
lys-1::gfp	MYb11	9	5.99	12.026	2.00768
lys-1::gfp	MYb11	10	6.54	23.456	3.58654
lys-1::gfp	MYb11	11	6.259	46.322	7.40086
lys-1::gfp	MYb11	12	5.728	17.634	3.07856
lys-1::gfp	MYb11	13	5.888	27.253	4.62857
lys-1::gfp	MYb11	14	6.281	48.073	7.65372
lys-1::gfp	MYb11	15	6.415	26.44	4.12159
lys-1::gfp	MYb11	16	7.204	26.798	3.71988
lys-1::gfp	MYb11	17	6.457	36.583	5.66563
lys-1::gfp	MYb11	18	6.058	28.761	4.74761
lys-1::gfp	MYb11	19	6.159	21.569	3.50203
lys-1::gfp	MYb11	20	5.75	29.5	5.13043
lys-1::gfp	MYb11	21	5.842	33.014	5.65115
lys-1::gfp	MYb11	22	5.906	32.03	5.4233
lys-1::gfp	MYb11	23	5.528	22.329	4.03925
lys-1::gfp	MYb115	1	5.845	33.929	5.80479
lys-1::gfp	MYb115	2	5.834	46.698	8.00446
lys-1::gfp	MYb115	3	6.299	56.954	9.04175
lys-1::gfp	MYb115	4	6.161	45.689	7.41584
lys-1::gfp	MYb115	5	5.791	57.285	9.89207
lys-1::gfp	MYb115	6	4.621	104.574	22.6302
lys-1::gfp	MYb115	7	4.454	38.563	8.65806
lys-1::gfp	MYb115	8	5.863	30.628	5.22395
lys-1::gfp	MYb115	9	4.923	44.017	8.94109
lys-1::gfp	MYb115	10	5.568	32.69	5.87105
lys-1::gfp	MYb115	11	5.189	115.426	22.2444
lys-1::gfp	MYb115	12	5.429	20.775	3.82667
lys-1::gfp	MYb115	13	5.719	76.715	13.4141
lys-1::gfp	MYb115	14	4.919	25.433	5.17036
lys-1::gfp	MYb115	15	5.118	41.621	8.13228
lys-1::gfp	MYb115	16	5.484	60.853	11.0965
lys-1::gfp	MYb115	17	5.691	80.72	14.1838
lys-1::gfp	MYb115	18	5.915	30.212	5.10769
lys-1::gfp	MYb115	19	5.632	9.847	1.7484
lys-1::gfp	MYb115	20	5.704	16.957	2.97283
lys-1::gfp	MYb115	21	5.562	8.27	1.48688
lys-1::gfp	MYb115	22	6.002	26.67	4.44352
lys-1::gfp	MYb115	23	5.066	23.569	4.65239
lys-1::gfp	MYb115	24	6.005	71.913	11.9755
lys-1::gfp	OP50	1	4.709	27.844	5.91293
lys-1::gfp	OP50	2	4.812	9.818	2.04032
lys-1::gfp	OP50	3	4.579	10.854	2.37039
lys-1::gfp	OP50	4	4.537	13.159	2.90037
lys-1::gfp	OP50	5	5.592	20.617	3.68687
lys-1::gfp	OP50	6	4.652	14.738	3.1681
lys-1::gfp	OP50	7	4.414	11.401	2.58292
lys-1::gfp	OP50	8	5.475	25.487	4.65516
lys-1::gfp	OP50	9	4.436	10.051	2.26578
lys-1::gfp	OP50	10	5.566	42.395	7.61678
lys-1::gfp	OP50	11	4.554	10.358	2.27448
lys-1::gfp	OP50	12	5.268	12.863	2.44172
lys-1::gfp	OP50	13	4.04	51.664	12.7881
lys-1::gfp	OP50	14	5.499	16.667	3.03091
lys-1::gfp	OP50	15	5.026	6.563	1.30581
lys-1::gfp	OP50	16	5.055	33.597	6.64629
lys-1::gfp	OP50	17	5.288	21.673	4.09852
lys-1::gfp	OP50	18	4.879	9.515	1.95019
lys-1::gfp	OP50	19	4.941	10.574	2.14005
lys-1::gfp	OP50	20	5.039	17.46	3.46497
lys-1::gfp	OP50	21	5.242	32.275	6.157
lys-1::gfp	OP50	22	4.612	20.671	4.482
lys-1::gfp	OP50	23	5.615	17.877	3.18379
F55G11.4p::gfp	MYb11	1	5.519	60.015	10.8743
F55G11.4p::gfp	MYb11	2	4.475	109.065	24.3721
F55G11.4p::gfp	MYb11	3	5.188	57.242	11.0335
F55G11.4p::gfp	MYb11	4	4.859	76.737	15.7928
F55G11.4p::gfp	MYb11	5	4.128	39.491	9.56662
F55G11.4p::gfp	MYb11	6	3.996	41.846	10.472
F55G11.4p::gfp	MYb11	7	4.87	78.28	16.0739
F55G11.4p::gfp	MYb11	8	5.767	80.109	13.8909
F55G11.4p::gfp	MYb11	9	5.483	63.069	11.5026
F55G11.4p::gfp	MYb11	10	5.727	68.997	12.0477
F55G11.4p::gfp	MYb11	11	5.312	78.005	14.6847
F55G11.4p::gfp	MYb11	12	6.069	79.45	13.0911
F55G11.4p::gfp	MYb11	13	5.366	49.495	9.22382
F55G11.4p::gfp	MYb11	14	5.512	39.804	7.22134
F55G11.4p::gfp	MYb11	15	4.744	80.361	16.9395
F55G11.4p::gfp	MYb11	16	6.086	96.922	15.9254
F55G11.4p::gfp	MYb11	17	6.301	82.721	13.1282
F55G11.4p::gfp	MYb11	18	5.589	81.98	14.6681
F55G11.4p::gfp	MYb11	19	6.231	58.335	9.36206
F55G11.4p::gfp	MYb11	20	5.878	71.048	12.0871
F55G11.4p::gfp	MYb11	21	6.203	106.163	17.1148
F55G11.4p::gfp	MYb11	22	5.651	50.422	8.92267
F55G11.4p::gfp	MYb11	23	6.815	52.372	7.68481
F55G11.4p::gfp	MYb11	24	5.664	71.848	12.685
F55G11.4p::gfp	MYb11	25	5.18	54.708	10.5614
F55G11.4p::gfp	MYb11	26	5.551	46.498	8.37651
F55G11.4p::gfp	MYb11	27	4.647	72.499	15.6012
F55G11.4p::gfp	MYb11	28	5.042	79.246	15.7172
F55G11.4p::gfp	MYb11	29	5.024	43.372	8.63296
F55G11.4p::gfp	MYb11	30	6.337	57.526	9.0778
F55G11.4p::gfp	MYb115	1	5.516	3.313	0.600616
F55G11.4p::gfp	MYb115	2	5.914	0.002	0.000338181
F55G11.4p::gfp	MYb115	3	5.852	0.09	0.0153794
F55G11.4p::gfp	MYb115	4	5.97	2.302	0.385595
F55G11.4p::gfp	MYb115	5	5.554	1.737	0.312748
F55G11.4p::gfp	MYb115	6	5.586	2.835	0.507519
F55G11.4p::gfp	MYb115	7	4.06	0.149	0.0366995
F55G11.4p::gfp	MYb115	8	6.363	0.249	0.0391325
F55G11.4p::gfp	MYb115	9	4.846	13.667	2.82026
F55G11.4p::gfp	MYb115	10	5.282	0.039	0.00738357
F55G11.4p::gfp	MYb115	11	4.892	0.003	0.000613246
F55G11.4p::gfp	MYb115	12	5.028	3.56	0.708035
F55G11.4p::gfp	MYb115	13	4.777	11.507	2.40883
F55G11.4p::gfp	MYb115	14	5.649	0.102	0.0180563
F55G11.4p::gfp	MYb115	15	6.256	7.51	1.20045
F55G11.4p::gfp	MYb115	16	6.13	0.432	0.0704731
F55G11.4p::gfp	MYb115	17	6.384	0.501	0.0784774
F55G11.4p::gfp	MYb115	18	4.997	12.2	2.44146
F55G11.4p::gfp	MYb115	19	5.345	8.592	1.60748
F55G11.4p::gfp	MYb115	20	4.798	10.887	2.26907
F55G11.4p::gfp	MYb115	21	5.692	0.477	0.0838018
F55G11.4p::gfp	MYb115	22	6.127	0.01	0.00163212
F55G11.4p::gfp	MYb115	23	6.322	4.48	0.708637
F55G11.4p::gfp	MYb115	24	5.109	12.306	2.40869
F55G11.4p::gfp	MYb115	25	6.04	5.86	0.970199
F55G11.4p::gfp	MYb115	26	6.207	5.126	0.825842
F55G11.4p::gfp	MYb115	27	6.109	0.019	0.00311017
F55G11.4p::gfp	MYb115	28	5.331	16.032	3.00732
F55G11.4p::gfp	MYb115	29	5.779	14.144	2.44748
F55G11.4p::gfp	MYb115	30	6.193	0.766	0.123688
F55G11.4p::gfp	MYb115	31	6.809	0.322	0.0472904
F55G11.4p::gfp	OP50	1	5.438	1.08	0.198602
F55G11.4p::gfp	OP50	2	5.076	0.263	0.0518125
F55G11.4p::gfp	OP50	3	5.234	1.073	0.205006
F55G11.4p::gfp	OP50	4	4.555	3.298	0.72404
F55G11.4p::gfp	OP50	5	4.524	4.131	0.91313
F55G11.4p::gfp	OP50	6	4.536	0.476	0.104938
F55G11.4p::gfp	OP50	7	4.643	9.906	2.13353
F55G11.4p::gfp	OP50	8	5.517	1.704	0.308864
F55G11.4p::gfp	OP50	9	5.541	1.746	0.315106
F55G11.4p::gfp	OP50	10	4.847	0.377	0.0777801
F55G11.4p::gfp	OP50	11	4.653	3.412	0.73329
F55G11.4p::gfp	OP50	12	5.23	0.474	0.090631
F55G11.4p::gfp	OP50	13	5.311	0.159	0.0299379
F55G11.4p::gfp	OP50	14	4.621	0	0
F55G11.4p::gfp	OP50	15	5.096	4.629	0.908359
F55G11.4p::gfp	OP50	16	5.785	0.244	0.042178
F55G11.4p::gfp	OP50	17	5.97	5.637	0.944221
F55G11.4p::gfp	OP50	18	5.818	0.761	0.130801
F55G11.4p::gfp	OP50	19	5.655	2.329	0.411848
F55G11.4p::gfp	OP50	20	4.911	2.027	0.412747
F55G11.4p::gfp	OP50	21	5	1.803	0.3606
F55G11.4p::gfp	OP50	22	5.373	1.362	0.25349
F55G11.4p::gfp	OP50	23	6.003	2.012	0.335166
F55G11.4p::gfp	OP50	24	5.631	0.144	0.0255727
F55G11.4p::gfp	OP50	25	5.889	1.722	0.29241
F55G11.4p::gfp	OP50	26	5.552	0.088	0.0158501
F55G11.4p::gfp	OP50	27	6.182	0.043	0.00695568
F55G11.4p::gfp	OP50	28	5.212	1.368	0.262471
F55G11.4p::gfp	OP50	29	5.279	0.015	0.00284145
F55G11.4p::gfp	OP50	30	5.696	0.786	0.137992
F55G11.4p::gfp	OP50	31	5.912	2.086	0.352842
F55G11.4p::gfp	OP50	32	6.277	0	0

## Sheet: raw data Fig 4D
worm strain	bacterial treatment	infection	spore dilution	replicate	alive worms	dead worms	total number	proportion alive
clec-41(tm6722)	MYb11	Bt247	1:20	1	9	19	28	0.321429
clec-41(tm6722)	MYb11	Bt247	1:40	1	34	5	39	0.871795
clec-41(tm6722)	MYb11	Bt247	1:80	1	30	0	30	1
clec-41(tm6722)	MYb11	Bt247	1:20	2	16	13	29	0.551724
clec-41(tm6722)	MYb11	Bt247	1:40	2	25	8	33	0.757576
clec-41(tm6722)	MYb11	Bt247	1:80	2	32	0	32	1
clec-41(tm6722)	MYb11	Bt247	1:20	3	16	11	27	0.592593
clec-41(tm6722)	MYb11	Bt247	1:40	3	17	10	27	0.62963
clec-41(tm6722)	MYb11	Bt247	1:80	3	28	1	29	0.965517
clec-41(tm6722)	OP50	Bt247	1:20	1	8	24	32	0.25
clec-41(tm6722)	OP50	Bt247	1:80	1	24	9	33	0.727273
clec-41(tm6722)	OP50	Bt247	1:40	1	13	16	29	0.448276
clec-41(tm6722)	OP50	Bt247	1:20	2	6	28	34	0.176471
clec-41(tm6722)	OP50	Bt247	1:80	2	19	11	30	0.633333
clec-41(tm6722)	OP50	Bt247	1:40	2	12	17	29	0.413793
clec-41(tm6722)	OP50	Bt247	1:20	3	10	28	38	0.263158
clec-41(tm6722)	OP50	Bt247	1:80	3	17	5	22	0.772727
clec-41(tm6722)	OP50	Bt247	1:40	3	24	16	40	0.6
N2	MYb11	Bt247	1:20	1	16	12	28	0.571429
N2	MYb11	Bt247	1:40	1	24	7	31	0.774193
N2	MYb11	Bt247	1:80	1	28	2	30	0.933333
N2	MYb11	Bt247	1:20	2	14	10	24	0.583333
N2	MYb11	Bt247	1:20	2	12	11	23	0.521739
N2	MYb11	Bt247	1:40	2	26	1	27	0.962963
N2	MYb11	Bt247	1:80	2	31	0	31	1
N2	MYb11	Bt247	1:40	3	20	2	22	0.909091
N2	MYb11	Bt247	1:80	3	28	2	30	0.933333
N2	OP50	Bt247	1:20	1	8	12	20	0.4
N2	OP50	Bt247	1:40	1	13	17	30	0.433333
N2	OP50	Bt247	1:80	1	22	7	29	0.758621
N2	OP50	Bt247	1:20	2	10	21	31	0.322581
N2	OP50	Bt247	1:40	2	22	8	30	0.733333
N2	OP50	Bt247	1:80	2	30	0	30	1
N2	OP50	Bt247	1:20	3	8	21	29	0.275862
N2	OP50	Bt247	1:40	3	18	12	30	0.6
N2	OP50	Bt247	1:80	3	24	7	31	0.774193

## Sheet: raw data Fig 4E
worm strain	bacterial treatment	infection	spore dilution	replicate	alive worms	dead worms	total number	proportion alive
dod-24(ok2629)	MYb115	Bt247	1:25	3	24	9	33	0.727273
dod-24(ok2629)	MYb115	Bt247	1:25	1	22	4	26	0.846154
dod-24(ok2629)	MYb115	Bt247	1:25	2	22	2	24	0.916667
dod-24(ok2629)	MYb115	Bt247	1:25	4	24	5	29	0.827586
dod-24(ok2629)	MYb11	Bt247	1:25	1	13	18	31	0.419355
dod-24(ok2629)	MYb11	Bt247	1:25	2	14	15	29	0.482759
dod-24(ok2629)	MYb11	Bt247	1:25	3	18	9	27	0.666667
dod-24(ok2629)	MYb11	Bt247	1:25	4	16	16	32	0.5
dod-24(ok2629)	OP50	Bt247	1:25	4	9	24	33	0.272727
dod-24(ok2629)	OP50	Bt247	1:25	1	7	19	26	0.269231
dod-24(ok2629)	OP50	Bt247	1:25	2	10	19	29	0.344828
dod-24(ok2629)	OP50	Bt247	1:25	3	8	21	29	0.275862
dod-24(ok2629)	OP50	Bt247	1:50	2	20	9	29	0.689655
dod-24(ok2629)	OP50	Bt247	1:50	1	15	13	28	0.535714
dod-24(ok2629)	OP50	Bt247	1:50	4	22	8	30	0.733333
dod-24(ok2629)	OP50	Bt247	1:50	3	20	8	28	0.714286
dod-24(ok2629)	MYb11	Bt247	1:50	1	16	2	18	0.888889
dod-24(ok2629)	MYb11	Bt247	1:50	4	26	3	29	0.896552
dod-24(ok2629)	MYb11	Bt247	1:50	3	23	3	26	0.884615
dod-24(ok2629)	MYb11	Bt247	1:50	2	14	4	18	0.777778
dod-24(ok2629)	MYb115	Bt247	1:50	4	28	1	29	0.965517
dod-24(ok2629)	MYb115	Bt247	1:50	3	29	1	30	0.966667
dod-24(ok2629)	MYb115	Bt247	1:50	2	26	2	28	0.928571
dod-24(ok2629)	MYb115	Bt247	1:50	1	20	0	20	1
dod-24(ok2629)	MYb11	Bt247	1:100	2	21	0	21	1
dod-24(ok2629)	MYb11	Bt247	1:100	4	26	2	28	0.928571
dod-24(ok2629)	MYb11	Bt247	1:100	3	29	0	29	1
dod-24(ok2629)	MYb115	Bt247	1:100	4	30	0	30	1
dod-24(ok2629)	MYb115	Bt247	1:100	2	29	0	29	1
dod-24(ok2629)	MYb115	Bt247	1:100	3	29	1	30	0.966667
dod-24(ok2629)	MYb115	Bt247	1:100	1	21	0	21	1
dod-24(ok2629)	OP50	Bt247	1:100	4	9	7	16	0.5625
dod-24(ok2629)	OP50	Bt247	1:100	1	22	4	26	0.846154
dod-24(ok2629)	OP50	Bt247	1:100	3	17	2	19	0.894737
dod-24(ok2629)	OP50	Bt247	1:100	2	18	6	24	0.75
lys-1(ok2445)	MYb11	Bt247	1:25	3	6	17	23	0.26087
lys-1(ok2445)	MYb11	Bt247	1:25	4	2	22	24	0.0833333
lys-1(ok2445)	MYb11	Bt247	1:25	2	5	19	24	0.208333
lys-1(ok2445)	MYb11	Bt247	1:25	1	9	21	30	0.3
lys-1(ok2445)	OP50	Bt247	1:25	2	5	24	29	0.172414
lys-1(ok2445)	OP50	Bt247	1:25	1	2	29	31	0.0645161
lys-1(ok2445)	OP50	Bt247	1:25	3	8	16	24	0.333333
lys-1(ok2445)	OP50	Bt247	1:25	4	5	24	29	0.172414
lys-1(ok2445)	MYb115	Bt247	1:25	2	3	21	24	0.125
lys-1(ok2445)	MYb115	Bt247	1:25	3	3	21	24	0.125
lys-1(ok2445)	MYb115	Bt247	1:25	4	7	18	25	0.28
lys-1(ok2445)	MYb115	Bt247	1:25	1	11	17	28	0.392857
lys-1(ok2445)	OP50	Bt247	1:50	1	9	15	24	0.375
lys-1(ok2445)	OP50	Bt247	1:50	4	10	16	26	0.384615
lys-1(ok2445)	OP50	Bt247	1:50	2	6	14	20	0.3
lys-1(ok2445)	MYb11	Bt247	1:50	2	18	4	22	0.818182
lys-1(ok2445)	MYb11	Bt247	1:50	1	14	2	16	0.875
lys-1(ok2445)	MYb11	Bt247	1:50	3	17	8	25	0.68
lys-1(ok2445)	MYb115	Bt247	1:50	3	16	14	30	0.533333
lys-1(ok2445)	MYb115	Bt247	1:50	2	12	12	24	0.5
lys-1(ok2445)	MYb115	Bt247	1:50	1	18	8	26	0.692308
lys-1(ok2445)	MYb115	Bt247	1:50	4	19	7	26	0.730769
lys-1(ok2445)	OP50	Bt247	1:100	4	11	11	22	0.5
lys-1(ok2445)	OP50	Bt247	1:100	1	11	9	20	0.55
lys-1(ok2445)	OP50	Bt247	1:100	2	13	5	18	0.722222
lys-1(ok2445)	OP50	Bt247	1:100	3	13	10	23	0.565217
lys-1(ok2445)	MYb115	Bt247	1:100	2	23	2	25	0.92
lys-1(ok2445)	MYb115	Bt247	1:100	4	24	2	26	0.923077
lys-1(ok2445)	MYb115	Bt247	1:100	1	25	3	28	0.892857
lys-1(ok2445)	MYb115	Bt247	1:100	3	20	1	21	0.952381
lys-1(ok2445)	MYb11	Bt247	1:100	1	19	0	19	1
lys-1(ok2445)	MYb11	Bt247	1:100	3	18	2	20	0.9
N2	OP50	Bt247	1:25	4	2	26	28	0.0714286
N2	OP50	Bt247	1:25	1	8	18	26	0.307692
N2	OP50	Bt247	1:25	2	14	17	31	0.451613
N2	OP50	Bt247	1:25	3	2	18	20	0.1
N2	MYb11	Bt247	1:25	3	10	12	22	0.454545
N2	MYb11	Bt247	1:25	1	7	10	17	0.411765
N2	MYb11	Bt247	1:25	4	1	15	16	0.0625
N2	MYb11	Bt247	1:25	2	1	20	21	0.047619
N2	MYb115	Bt247	1:25	3	13	8	21	0.619048
N2	MYb115	Bt247	1:25	2	25	4	29	0.862069
N2	MYb115	Bt247	1:25	1	18	7	25	0.72
N2	MYb115	Bt247	1:25	4	21	7	28	0.75
N2	MYb11	Bt247	1:50	3	21	5	26	0.807692
N2	MYb11	Bt247	1:50	4	20	7	27	0.740741
N2	MYb11	Bt247	1:50	2	16	1	17	0.941176
N2	OP50	Bt247	1:50	2	6	19	25	0.24
N2	OP50	Bt247	1:50	4	6	21	27	0.222222
N2	OP50	Bt247	1:50	1	5	21	26	0.192308
N2	OP50	Bt247	1:50	3	11	12	23	0.478261
N2	MYb115	Bt247	1:50	4	14	5	19	0.736842
N2	MYb115	Bt247	1:50	1	25	2	27	0.925926
N2	MYb115	Bt247	1:50	3	20	6	26	0.769231
N2	MYb115	Bt247	1:50	2	24	4	28	0.857143
N2	MYb11	Bt247	1:100	1	20	1	21	0.952381
N2	MYb11	Bt247	1:100	2	26	0	26	1
N2	OP50	Bt247	1:100	2	16	6	22	0.727273
N2	OP50	Bt247	1:100	3	12	7	19	0.631579
N2	OP50	Bt247	1:100	1	17	6	23	0.73913
N2	MYb115	Bt247	1:100	4	24	0	24	1
N2	MYb115	Bt247	1:100	3	25	0	25	1
N2	MYb115	Bt247	1:100	1	24	0	24	1
N2	MYb115	Bt247	1:100	2	23	0	23	1

[truncated: 16 more sheets: raw data Fig 5A, raw data Fig 5B, raw data Fig 5C, raw data Fig 6B, raw data Fig 6C, raw data Fig S1A, raw data Fig S1B, raw data Fig S2A, raw data Fig S3, raw data Fig S4, raw data Fig S5A, raw data Fig S5B, raw data Fig S6A, raw data Fig S6B, raw data Fig S6C, raw data Fig S6D]
